# Supplementary material for: Controlled Reduction of Genomic Heterozygosity in an Industrial Yeast Strain Reveals Wide Cryptic Phenotypic Variation
Source: Front Genet. 2019 Sep 11;10:782. doi: 10.3389/fgene.2019.00782 (PMC6749062; doi:10.3389/fgene.2019.00782)
Supplement: Supplementary file 2 [file Table_1.xlsx]

## Sheet: READ ME
Sampaio et al. Controlled reduction of genomic heterozygosity in an industrial yeast strain reveals wide cryptic phenotypic variability
Strain genotypes.tab:
This file lists a map of the phased distribution of 11,987 high confidence heterozygous SNPs (HetSNPs) markers distributed throughout JAY270’s genome, the genotype maps of 26 JAY270 haploid derivatives and 78 partial inbred strains constructed in this study.
The columns are:
Column A: linkage groups of high confidence phased haplotypes within chromosomes. Intra-chromosomal ambiguity in the phase calling resulted in interruption of a linkage group.
Column B: chromosome position according to the S288C genomic reference sequence*.
Column C: chromosome coordinates of each HetSNP according to the S288C genomic reference sequence*.
Column D: specific identification code for each unique HetSNP.
Column E: S288c reference nucleotide bases*.
Column F: alternative nucleotide identified in the JAY270 genome.
Column G: final phasing association for the haplotype arbitrarily designated Maternal (M). Inter-chromosomal phasing association is arbitrary.
Column H: final phasing association for the haplotype arbitrarily designated Paternal (P). Inter-chromosomal phasing association is arbitrary.
Columns I – AG: genotypes of 26 haploid derivates of JAY270. M - Maternal allele; P - Paternal allele.
Columns AI - DH: genotypes of 78 partial inbred diploid strains derived from JAY270. Het - Heterozygous; M - Loss of Paternal allele; P - Loss of Maternal allele. M/M or P/P designations of LOH could represent homozygous (M/M or P/P) or hemizygous (M/0 or P/0) alleles.
*All analyses were based on the Saccharomyces cerevisiae S288c genome reference release version R64-1-1 downloaded from the Saccharomyces Genome Database.
Note: Marker IDs (Column D) highlighted in yellow indicate markers that were excluded from QTL analysis.
Chr03_145965-252345 due to forced heterozygosity at MAT locus.
Chr12_316324-450044 due to forced heterozygosity at ACE2 locus.

## Sheet: Strain genotypes
LinkageGroup	Chr	Position	MarkerID	REF	ALT	P	M	JAY1521	JAY1522	JAY1529	JAY1533	JAY1535	JAY1540	JAY1543	JAY1549	JAY1552	JAY1554	JAY291	JAY295	JAY1520	JAY1525	JAY1526	JAY1531	JAY1536	JAY1539	JAY1545	JAY1546	JAY1553	JAY1557	JAY290	JAY293	JAY328		JAY1598	JAY1600	JAY1602	JAY1604	JAY1606	JAY1608	JAY1610	JAY1612	JAY1614	JAY1616	JAY1618	JAY1620	JAY1622	JAY1624	JAY1626	JAY1628
LG02A	Chr02	9736	Chr02_9736	A	G	G	A	P	P	M	P	M	M	M	M	P	M	P	M	M	M	M	P	M	P	P	M	M	M	M	P	M		Het	Het	P/P	Het	P/P	P/P	Het	Het	Het	Het	P/P	Het	Het	P/P	Het	P/P
LG02A	Chr02	10621	Chr02_10621	C	T	T	C	P	P	M	P	M	M	M	M	P	M	P	M	M	M	M	P	M	P	P	M	M	M	M	P	M		Het	Het	P/P	Het	P/P	P/P	Het	Het	Het	Het	P/P	Het	Het	P/P	Het	P/P
LG02A	Chr02	15222	Chr02_15222	T	A	T	A	P	P	M	P	M	M	M	M	P	M	P	M	M	M	M	P	M	P	P	M	M	M	M	P	M		Het	Het	P/P	Het	P/P	P/P	Het	Het	Het	Het	P/P	Het	Het	P/P	Het	P/P
LG02A	Chr02	50620	Chr02_50620	C	T	C	T	P	P	M	P	M	M	P	M	P	M	P	P	P	M	M	P	M	P	M	M	M	P	M	M	M		Het	Het	P/P	Het	P/P	Het	Het	Het	P/P	Het	Het	Het	Het	P/P	Het	P/P
LG02A	Chr02	51150	Chr02_51150	G	C	G	C	P	P	M	P	M	M	P	M	P	M	P	P	P	M	M	P	M	P	M	M	M	P	M	M	M		Het	Het	P/P	Het	P/P	Het	Het	Het	P/P	Het	Het	Het	Het	P/P	Het	P/P
LG02A	Chr02	51538	Chr02_51538	T	C	T	C	P	P	M	P	M	M	P	M	P	M	P	P	P	M	M	P	M	P	M	M	M	P	M	M	M		Het	Het	P/P	Het	P/P	Het	Het	Het	P/P	Het	Het	Het	Het	P/P	Het	P/P
LG02A	Chr02	51636	Chr02_51636	C	T	C	T	P	P	M	P	M	M	P	M	P	M	P	P	P	M	M	P	M	P	M	M	M	P	M	M	M		Het	Het	P/P	Het	P/P	Het	Het	Het	P/P	Het	Het	Het	Het	P/P	Het	P/P
LG02A	Chr02	51795	Chr02_51795	T	C	C	T	P	P	M	P	M	M	P	M	P	M	P	P	P	M	M	P	M	P	M	M	M	P	M	M	M		Het	Het	P/P	Het	P/P	Het	Het	Het	P/P	Het	Het	Het	Het	P/P	Het	P/P
LG02A	Chr02	52387	Chr02_52387	C	A	C	A	P	P	M	P	M	M	P	M	P	M	P	P	P	M	M	P	M	P	M	M	M	P	M	M	M		Het	Het	P/P	Het	P/P	Het	Het	Het	P/P	Het	Het	Het	Het	P/P	Het	P/P
LG02A	Chr02	52486	Chr02_52486	C	T	C	T	P	P	M	P	M	M	P	M	P	M	P	P	P	M	M	P	M	P	M	M	M	P	M	M	M		Het	Het	P/P	Het	P/P	Het	Het	Het	P/P	Het	Het	Het	Het	P/P	Het	P/P
LG02A	Chr02	52504	Chr02_52504	C	T	C	T	P	P	M	P	M	M	P	M	P	M	P	P	P	M	M	P	M	P	M	M	M	P	M	M	M		Het	Het	P/P	Het	P/P	Het	Het	Het	P/P	Het	Het	Het	Het	P/P	Het	P/P
LG02A	Chr02	52915	Chr02_52915	T	C	T	C	P	P	M	P	M	M	P	M	P	M	P	P	P	M	M	P	M	P	M	M	M	P	M	M	M		Het	Het	P/P	Het	P/P	Het	Het	Het	P/P	Het	Het	Het	Het	P/P	Het	P/P
LG02A	Chr02	53128	Chr02_53128	G	A	G	A	P	P	M	P	M	M	P	M	P	M	P	P	P	M	M	P	M	P	M	M	M	P	M	M	M		Het	Het	P/P	Het	P/P	Het	Het	Het	P/P	Het	Het	Het	Het	P/P	Het	P/P
LG02A	Chr02	53329	Chr02_53329	C	G	G	C	P	P	M	P	M	M	P	M	P	M	P	P	P	M	M	P	M	P	M	M	M	P	M	M	M		Het	Het	P/P	Het	P/P	Het	Het	Het	P/P	Het	Het	Het	Het	P/P	Het	P/P
LG02A	Chr02	53512	Chr02_53512	A	C	A	C	P	P	M	P	M	M	P	M	P	M	P	P	P	M	M	P	M	P	M	M	M	P	M	M	M		Het	Het	P/P	Het	P/P	Het	Het	Het	P/P	Het	Het	Het	Het	P/P	Het	P/P
LG02A	Chr02	53554	Chr02_53554	G	C	G	C	P	P	M	P	M	M	P	M	P	M	P	P	P	M	M	P	M	P	M	M	M	P	M	M	M		Het	Het	P/P	Het	P/P	Het	Het	Het	P/P	Het	Het	Het	Het	P/P	Het	P/P
LG02A	Chr02	53560	Chr02_53560	G	A	G	A	P	P	M	P	M	M	P	M	P	M	P	P	P	M	M	P	M	P	M	M	M	P	M	M	M		Het	Het	P/P	Het	P/P	Het	Het	Het	P/P	Het	Het	Het	Het	P/P	Het	P/P
LG02A	Chr02	53802	Chr02_53802	A	C	A	C	P	P	M	P	M	M	P	M	P	M	P	P	P	M	M	P	M	P	M	M	M	P	M	M	M		Het	Het	P/P	Het	P/P	Het	Het	Het	P/P	Het	Het	Het	Het	P/P	Het	P/P
LG02A	Chr02	54034	Chr02_54034	G	A	G	A	P	P	M	P	M	M	P	M	P	M	P	P	P	M	M	P	M	P	M	M	M	P	M	M	M		Het	Het	P/P	Het	P/P	Het	Het	Het	P/P	Het	Het	Het	Het	P/P	Het	P/P
LG02A	Chr02	54042	Chr02_54042	G	A	G	A	P	P	M	P	M	M	P	M	P	M	P	P	P	M	M	P	M	P	M	M	M	P	M	M	M		Het	Het	P/P	Het	P/P	Het	Het	Het	P/P	Het	Het	Het	Het	P/P	Het	P/P
LG02A	Chr02	54156	Chr02_54156	T	C	T	C	P	P	M	P	M	M	P	M	P	M	P	P	P	M	M	P	M	P	M	M	M	P	M	M	M		Het	Het	P/P	Het	P/P	Het	Het	Het	P/P	Het	Het	Het	Het	P/P	Het	P/P
LG02A	Chr02	54214	Chr02_54214	A	G	A	G	P	P	M	P	M	M	P	M	P	M	P	P	P	M	M	P	M	P	M	M	M	P	M	M	M		Het	Het	P/P	Het	P/P	Het	Het	Het	P/P	Het	Het	Het	Het	P/P	Het	P/P
LG02A	Chr02	54607	Chr02_54607	G	A	G	A	P	P	M	P	M	M	P	M	P	M	P	P	P	M	M	P	M	P	M	M	M	P	M	M	M		Het	Het	P/P	Het	P/P	Het	Het	Het	P/P	Het	Het	Het	Het	P/P	Het	P/P
LG02A	Chr02	54682	Chr02_54682	T	C	T	C	P	P	M	P	M	M	P	M	P	M	P	P	P	M	M	P	M	P	M	M	M	P	M	M	M		Het	Het	P/P	Het	P/P	Het	Het	Het	P/P	Het	Het	Het	Het	P/P	Het	P/P
LG02A	Chr02	54778	Chr02_54778	A	G	A	G	P	P	M	P	M	M	P	M	P	M	P	P	P	M	M	P	M	P	M	M	M	P	M	M	M		Het	Het	P/P	Het	P/P	Het	Het	Het	P/P	Het	Het	Het	Het	P/P	Het	P/P
LG02A	Chr02	54861	Chr02_54861	T	C	T	C	P	P	M	P	M	M	P	M	P	M	P	P	P	M	M	P	M	P	M	M	M	P	M	M	M		Het	Het	P/P	Het	P/P	Het	Het	Het	P/P	Het	Het	Het	Het	P/P	Het	P/P
LG02A	Chr02	54981	Chr02_54981	C	T	C	T	P	P	M	P	M	M	P	M	P	M	P	P	P	M	M	P	M	P	M	M	M	P	M	M	M		Het	Het	P/P	Het	P/P	Het	Het	Het	P/P	Het	Het	Het	Het	P/P	Het	P/P
LG02A	Chr02	55306	Chr02_55306	A	G	A	G	P	P	M	P	M	M	P	M	P	M	P	P	P	M	M	P	M	P	M	M	M	P	M	M	M		Het	Het	P/P	Het	P/P	Het	Het	Het	P/P	Het	Het	Het	Het	P/P	Het	P/P
LG02A	Chr02	55755	Chr02_55755	G	A	G	A	P	P	M	P	M	M	P	M	P	M	P	P	P	M	M	P	M	P	M	M	M	P	M	M	M		Het	Het	P/P	Het	P/P	Het	Het	Het	P/P	Het	Het	Het	Het	P/P	Het	P/P
LG02A	Chr02	56449	Chr02_56449	A	G	A	G	P	P	M	P	M	M	P	M	P	M	P	P	P	M	M	P	M	P	M	M	M	P	M	M	M		Het	Het	P/P	Het	P/P	Het	Het	Het	P/P	Het	Het	Het	Het	P/P	Het	P/P
LG02A	Chr02	56530	Chr02_56530	G	A	G	A	P	P	M	P	M	M	P	M	P	M	P	P	P	M	M	P	M	P	M	M	M	P	M	M	M		Het	Het	P/P	Het	P/P	Het	Het	Het	P/P	Het	Het	Het	Het	P/P	Het	P/P
LG02A	Chr02	56542	Chr02_56542	G	C	G	C	P	P	M	P	M	M	P	M	P	M	P	P	P	M	M	P	M	P	M	M	M	P	M	M	M		Het	Het	P/P	Het	P/P	Het	Het	Het	P/P	Het	Het	Het	Het	P/P	Het	P/P
LG02A	Chr02	56575	Chr02_56575	A	T	A	T	P	P	M	P	M	M	P	M	P	M	P	P	P	M	M	P	M	P	M	M	M	P	M	M	M		Het	Het	P/P	Het	P/P	Het	Het	Het	P/P	Het	Het	Het	Het	P/P	Het	P/P
LG02A	Chr02	56611	Chr02_56611	A	G	A	G	P	P	M	P	M	M	P	M	P	M	P	P	P	M	M	P	M	P	M	M	M	P	M	M	M		Het	Het	P/P	Het	P/P	Het	Het	Het	P/P	Het	Het	Het	Het	P/P	Het	P/P
LG02A	Chr02	56837	Chr02_56837	C	T	C	T	P	P	M	P	M	M	P	M	P	M	P	P	P	M	M	P	M	P	M	M	M	P	M	M	M		Het	Het	P/P	Het	P/P	Het	Het	Het	P/P	Het	Het	Het	Het	P/P	Het	P/P
LG02A	Chr02	56942	Chr02_56942	A	T	A	T	P	P	M	P	M	M	P	M	P	M	P	P	P	M	M	P	M	P	M	M	M	P	M	M	M		Het	Het	P/P	Het	P/P	Het	Het	Het	P/P	Het	Het	Het	Het	P/P	Het	P/P
LG02A	Chr02	57061	Chr02_57061	C	T	C	T	P	P	M	P	M	M	P	M	P	M	P	P	P	M	M	P	M	P	M	M	M	P	M	M	M		Het	Het	P/P	Het	P/P	Het	Het	Het	P/P	Het	Het	Het	Het	P/P	Het	P/P
LG02A	Chr02	57646	Chr02_57646	T	C	T	C	P	P	M	P	M	M	P	M	P	M	P	P	P	M	M	P	M	P	M	M	M	P	M	M	M		Het	Het	P/P	Het	P/P	Het	Het	Het	P/P	Het	Het	Het	Het	P/P	Het	P/P
LG02A	Chr02	58496	Chr02_58496	A	G	A	G	P	P	M	P	M	M	P	M	P	M	P	P	P	M	M	P	M	P	M	M	M	P	M	M	M		Het	Het	P/P	Het	P/P	Het	Het	Het	P/P	Het	Het	Het	Het	P/P	Het	P/P
LG02A	Chr02	58770	Chr02_58770	T	C	T	C	P	P	M	P	M	M	P	M	P	M	P	P	P	M	M	P	M	P	M	M	M	P	M	M	M		Het	Het	P/P	Het	P/P	Het	Het	Het	P/P	Het	Het	Het	Het	P/P	Het	P/P
LG02A	Chr02	58779	Chr02_58779	T	C	T	C	P	P	M	P	M	M	P	M	P	M	P	P	P	M	M	P	M	P	M	M	M	P	M	M	M		Het	Het	P/P	Het	P/P	Het	Het	Het	P/P	Het	Het	Het	Het	P/P	Het	P/P
LG02A	Chr02	59083	Chr02_59083	C	T	C	T	P	P	M	P	M	M	P	M	P	M	P	P	P	M	M	P	M	P	M	M	M	P	M	M	M		Het	Het	P/P	Het	P/P	Het	Het	Het	P/P	Het	Het	Het	Het	P/P	Het	P/P
LG02A	Chr02	59164	Chr02_59164	G	C	G	C	P	P	M	P	M	M	P	M	P	M	P	P	P	M	M	P	M	P	M	M	M	P	M	M	M		Het	Het	P/P	Het	P/P	Het	Het	Het	P/P	Het	Het	Het	Het	P/P	Het	P/P
LG02A	Chr02	59191	Chr02_59191	G	C	G	C	P	P	M	P	M	M	P	M	P	M	P	P	P	M	M	P	M	P	M	M	M	P	M	M	M		Het	Het	P/P	Het	P/P	Het	Het	Het	P/P	Het	Het	Het	Het	P/P	Het	P/P
LG02A	Chr02	59403	Chr02_59403	C	T	C	T	P	P	M	P	M	M	P	M	P	M	P	P	P	M	M	P	M	P	M	M	M	P	M	M	M		Het	Het	P/P	Het	P/P	Het	Het	Het	P/P	Het	Het	Het	Het	P/P	Het	P/P
LG02A	Chr02	59488	Chr02_59488	A	C	A	C	P	P	M	P	M	M	P	M	P	M	P	P	P	M	M	P	M	P	M	M	M	P	M	M	M		Het	Het	P/P	Het	P/P	Het	Het	Het	P/P	Het	Het	Het	Het	P/P	Het	P/P
LG02A	Chr02	60179	Chr02_60179	G	T	G	T	P	P	M	P	M	M	P	M	P	M	P	P	P	M	M	P	M	P	M	M	M	P	M	M	M		Het	Het	P/P	Het	P/P	Het	Het	Het	P/P	Het	Het	Het	Het	P/P	Het	P/P
LG02A	Chr02	60786	Chr02_60786	T	C	T	C	P	P	M	P	M	M	P	M	P	M	P	P	P	M	M	P	M	P	M	M	M	P	M	M	M		Het	Het	P/P	Het	P/P	Het	Het	Het	P/P	Het	Het	Het	Het	P/P	Het	P/P
LG02A	Chr02	60807	Chr02_60807	T	G	T	G	P	P	M	P	M	M	P	M	P	M	P	P	P	M	M	P	M	P	M	M	M	P	M	M	M		Het	Het	P/P	Het	P/P	Het	Het	Het	P/P	Het	Het	Het	Het	P/P	Het	P/P
LG02A	Chr02	61031	Chr02_61031	T	C	T	C	P	P	M	P	M	M	P	M	P	M	P	P	P	M	M	P	M	P	M	M	M	P	M	M	M		Het	Het	P/P	Het	P/P	Het	Het	Het	P/P	Het	Het	Het	Het	P/P	Het	P/P
LG02A	Chr02	61071	Chr02_61071	G	A	G	A	P	P	M	P	M	M	P	M	P	M	P	P	P	M	M	P	M	P	M	M	M	P	M	M	M		Het	Het	P/P	Het	P/P	Het	Het	Het	P/P	Het	Het	Het	Het	P/P	Het	P/P
LG02A	Chr02	61724	Chr02_61724	C	A	C	A	P	P	M	P	M	M	P	M	P	M	P	P	P	M	M	P	M	P	M	M	M	P	M	M	M		Het	Het	P/P	Het	P/P	Het	Het	Het	P/P	Het	Het	Het	Het	P/P	Het	P/P
LG02A	Chr02	62026	Chr02_62026	C	T	C	T	P	P	M	P	M	M	P	M	P	M	P	P	P	M	M	P	M	P	M	M	M	P	M	M	M		Het	Het	P/P	Het	P/P	Het	Het	Het	P/P	Het	Het	Het	Het	P/P	Het	P/P
LG02A	Chr02	62427	Chr02_62427	G	A	G	A	P	P	M	P	M	M	P	M	P	M	P	P	P	M	M	P	M	P	M	M	M	P	M	M	M		Het	Het	P/P	Het	P/P	Het	Het	Het	P/P	Het	Het	Het	Het	P/P	Het	P/P
LG02A	Chr02	62964	Chr02_62964	T	C	T	C	P	P	M	P	M	M	P	M	P	M	P	P	P	M	M	P	M	P	M	M	M	P	M	M	M		Het	Het	P/P	Het	P/P	Het	Het	Het	P/P	Het	Het	Het	Het	P/P	Het	P/P
LG02A	Chr02	63039	Chr02_63039	T	C	T	C	P	P	M	P	M	M	P	M	P	M	P	P	P	M	M	P	M	P	M	M	M	P	M	M	M		Het	Het	P/P	Het	P/P	Het	Het	Het	P/P	Het	Het	Het	Het	P/P	Het	P/P
LG02A	Chr02	63066	Chr02_63066	T	C	T	C	P	P	M	P	M	M	P	M	P	M	P	P	P	M	M	P	M	P	M	M	M	P	M	M	M		Het	Het	P/P	Het	P/P	Het	Het	Het	P/P	Het	Het	Het	Het	P/P	Het	P/P
LG02A	Chr02	63076	Chr02_63076	A	T	A	T	P	P	M	P	M	M	P	M	P	M	P	P	P	M	M	P	M	P	M	M	M	P	M	M	M		Het	Het	P/P	Het	P/P	Het	Het	Het	P/P	Het	Het	Het	Het	P/P	Het	P/P
LG02A	Chr02	63317	Chr02_63317	C	G	C	G	P	P	M	P	M	M	P	M	P	M	P	P	P	M	M	P	M	P	M	M	M	P	M	M	M		Het	Het	P/P	Het	P/P	Het	Het	Het	P/P	Het	Het	Het	Het	P/P	Het	P/P
LG02A	Chr02	63604	Chr02_63604	A	T	A	T	P	P	M	P	M	M	P	M	P	M	P	P	P	M	M	P	M	P	M	M	M	P	M	M	M		Het	Het	P/P	Het	P/P	Het	Het	Het	P/P	Het	Het	Het	Het	P/P	Het	P/P
LG02A	Chr02	63798	Chr02_63798	A	G	A	G	P	P	M	P	M	M	P	M	P	M	P	P	P	M	M	P	M	P	M	M	M	P	M	M	M		Het	Het	P/P	Het	P/P	Het	Het	Het	P/P	Het	Het	Het	Het	P/P	Het	P/P
LG02A	Chr02	63857	Chr02_63857	T	C	T	C	P	P	M	P	M	M	P	M	P	M	P	P	P	M	M	P	M	P	M	M	M	P	M	M	M		Het	Het	P/P	Het	P/P	Het	Het	Het	P/P	Het	Het	Het	Het	P/P	Het	P/P
LG02A	Chr02	64139	Chr02_64139	C	T	C	T	P	P	M	P	M	M	P	M	P	M	P	P	P	M	M	P	M	P	M	M	M	P	M	M	M		Het	Het	P/P	Het	P/P	Het	Het	Het	P/P	Het	Het	Het	Het	P/P	Het	P/P
LG02A	Chr02	64220	Chr02_64220	A	G	A	G	P	P	M	P	M	M	P	M	P	M	P	P	P	M	M	P	M	P	M	M	M	P	M	M	M		Het	Het	P/P	Het	P/P	Het	Het	Het	P/P	Het	Het	Het	Het	P/P	Het	P/P
LG02A	Chr02	64225	Chr02_64225	A	G	G	A	P	P	M	P	M	M	P	M	P	M	P	P	P	M	M	P	M	P	M	M	M	P	M	M	M		Het	Het	P/P	Het	P/P	Het	Het	Het	P/P	Het	Het	Het	Het	P/P	Het	P/P
LG02A	Chr02	64291	Chr02_64291	G	A	G	A	P	P	M	P	M	M	P	M	P	M	P	P	P	M	M	P	M	P	M	M	M	P	M	M	M		Het	Het	P/P	Het	P/P	Het	Het	Het	P/P	Het	Het	Het	Het	P/P	Het	P/P
LG02A	Chr02	64517	Chr02_64517	G	A	G	A	P	P	M	P	M	M	P	M	P	M	P	P	P	M	M	P	M	P	M	M	M	P	M	M	M		Het	Het	P/P	Het	P/P	Het	Het	Het	P/P	Het	Het	Het	Het	P/P	Het	P/P
LG02A	Chr02	64716	Chr02_64716	C	G	C	G	P	P	M	P	M	M	P	M	P	M	P	P	P	M	M	P	M	P	M	M	M	P	M	M	M		Het	Het	P/P	Het	P/P	Het	Het	Het	P/P	Het	Het	Het	Het	P/P	Het	P/P
LG02A	Chr02	64842	Chr02_64842	A	C	C	A	P	P	M	P	M	M	P	M	P	M	P	P	P	M	M	P	M	P	M	M	M	P	M	M	M		Het	Het	P/P	Het	P/P	Het	Het	Het	P/P	Het	Het	Het	Het	P/P	Het	P/P
LG02A	Chr02	64864	Chr02_64864	A	C	A	C	P	P	M	P	M	M	P	M	P	M	P	P	P	M	M	P	M	P	M	M	M	P	M	M	M		Het	Het	P/P	Het	P/P	Het	Het	Het	P/P	Het	Het	Het	Het	P/P	Het	P/P
LG02A	Chr02	65572	Chr02_65572	G	A	G	A	P	P	M	P	M	M	P	M	P	M	P	P	P	M	M	P	M	P	M	M	M	P	M	M	M		Het	Het	P/P	Het	P/P	Het	Het	Het	P/P	Het	Het	Het	Het	P/P	Het	P/P
LG02A	Chr02	67001	Chr02_67001	T	C	T	C	P	P	M	P	M	M	P	M	P	M	P	P	P	M	M	P	M	P	M	M	M	P	M	M	M		Het	Het	P/P	Het	P/P	Het	Het	Het	P/P	Het	Het	Het	Het	P/P	Het	P/P
LG02A	Chr02	67562	Chr02_67562	C	T	T	C	P	P	M	P	M	M	P	M	P	M	P	P	P	M	M	P	M	P	M	M	M	P	M	M	M		Het	Het	P/P	Het	P/P	Het	Het	Het	P/P	Het	Het	Het	Het	P/P	Het	P/P
LG02A	Chr02	69727	Chr02_69727	T	C	T	C	P	P	M	P	M	M	P	M	P	M	P	P	P	M	M	P	M	P	M	M	M	P	M	M	M		Het	Het	P/P	Het	P/P	Het	Het	Het	P/P	Het	Het	Het	Het	P/P	Het	P/P
LG02A	Chr02	76470	Chr02_76470	C	A	C	A	P	P	M	M	P	M	P	M	P	M	P	P	P	M	M	P	M	P	M	M	P	P	M	M	M		Het	Het	P/P	Het	P/P	Het	Het	P/P	P/P	Het	Het	Het	Het	P/P	Het	P/P
LG02A	Chr02	76662	Chr02_76662	C	T	C	T	P	P	M	M	P	M	P	M	P	M	P	P	P	M	M	P	M	P	M	M	P	P	M	M	M		Het	Het	P/P	Het	P/P	Het	Het	P/P	P/P	Het	Het	Het	Het	P/P	Het	P/P
LG02A	Chr02	76947	Chr02_76947	A	G	G	A	P	P	M	M	P	M	P	M	P	M	P	P	P	M	M	P	M	P	M	M	P	P	M	M	M		Het	Het	P/P	Het	P/P	Het	Het	P/P	P/P	Het	Het	Het	Het	P/P	Het	P/P
LG02A	Chr02	77070	Chr02_77070	A	G	A	G	P	P	M	M	P	M	P	M	P	M	P	P	P	M	M	P	M	P	M	M	P	P	M	M	M		Het	Het	P/P	Het	P/P	Het	Het	P/P	P/P	Het	Het	Het	Het	P/P	Het	P/P
LG02A	Chr02	77079	Chr02_77079	A	G	A	G	P	P	M	M	P	M	P	M	P	M	P	P	P	M	M	P	M	P	M	M	P	P	M	M	M		Het	Het	P/P	Het	P/P	Het	Het	P/P	P/P	Het	Het	Het	Het	P/P	Het	P/P
LG02A	Chr02	77577	Chr02_77577	T	C	T	C	P	P	M	M	P	M	P	M	P	M	P	P	P	M	M	P	M	P	M	M	P	P	M	M	M		Het	Het	P/P	Het	P/P	Het	Het	P/P	P/P	Het	Het	Het	Het	P/P	Het	P/P
LG02A	Chr02	77651	Chr02_77651	T	C	T	C	P	P	M	M	P	M	P	M	P	M	P	P	P	M	M	P	M	P	M	M	P	P	M	M	M		Het	Het	P/P	Het	P/P	Het	Het	P/P	P/P	Het	Het	Het	Het	P/P	Het	P/P
LG02A	Chr02	77699	Chr02_77699	T	A	T	A	P	P	M	M	P	M	P	M	P	M	P	P	P	M	M	P	M	P	M	M	P	P	M	M	M		Het	Het	P/P	Het	P/P	Het	Het	P/P	P/P	Het	Het	Het	Het	P/P	Het	P/P
LG02A	Chr02	77714	Chr02_77714	G	C	G	C	P	P	M	M	P	M	P	M	P	M	P	P	P	M	M	P	M	P	M	M	P	P	M	M	M		Het	Het	P/P	Het	P/P	Het	Het	P/P	P/P	Het	Het	Het	Het	P/P	Het	P/P
LG02A	Chr02	77748	Chr02_77748	A	G	A	G	P	P	M	M	P	M	P	M	P	M	P	P	P	M	M	P	M	P	M	M	P	P	M	M	M		Het	Het	P/P	Het	P/P	Het	Het	P/P	P/P	Het	Het	Het	Het	P/P	Het	P/P
LG02A	Chr02	77835	Chr02_77835	A	C	A	C	P	P	M	M	P	M	P	M	P	M	P	P	P	M	M	P	M	P	M	M	P	P	M	M	M		Het	Het	P/P	Het	P/P	Het	Het	P/P	P/P	Het	Het	Het	Het	P/P	Het	P/P
LG02A	Chr02	82573	Chr02_82573	C	T	C	T	P	P	M	M	P	M	P	M	P	M	P	P	P	M	M	P	M	P	M	M	P	P	M	M	M		Het	Het	P/P	Het	P/P	Het	Het	P/P	P/P	Het	Het	Het	Het	P/P	Het	P/P
LG02A	Chr02	82939	Chr02_82939	G	A	G	A	P	P	M	M	P	M	P	M	P	M	P	P	P	M	M	P	M	P	M	M	P	P	M	M	M		Het	Het	P/P	Het	P/P	Het	Het	P/P	P/P	Het	Het	Het	Het	P/P	Het	P/P
LG02A	Chr02	89475	Chr02_89475	G	A	A	G	P	P	M	M	P	M	P	M	P	M	P	P	P	M	M	P	M	P	M	M	P	P	M	M	M		Het	Het	P/P	Het	P/P	Het	Het	P/P	P/P	Het	Het	Het	Het	P/P	Het	P/P
LG02A	Chr02	89547	Chr02_89547	A	G	G	A	P	P	M	M	P	M	P	M	P	M	P	P	P	M	M	P	M	P	M	M	P	P	M	M	M		Het	Het	P/P	Het	P/P	Het	Het	P/P	P/P	Het	Het	Het	Het	P/P	Het	P/P
LG02A	Chr02	89785	Chr02_89785	T	C	C	T	P	P	M	M	P	M	P	M	P	M	P	P	P	M	M	P	M	P	M	M	P	P	M	M	M		Het	Het	P/P	Het	P/P	Het	Het	P/P	P/P	Het	Het	Het	Het	P/P	Het	P/P
LG02A	Chr02	91415	Chr02_91415	A	G	G	A	P	P	M	M	P	M	P	M	P	M	P	P	P	M	M	P	M	P	M	M	P	P	M	M	M		Het	Het	P/P	Het	P/P	Het	Het	P/P	P/P	Het	Het	Het	Het	P/P	Het	P/P
LG02A	Chr02	92307	Chr02_92307	A	G	G	A	P	P	M	M	P	M	P	M	P	M	P	P	P	M	M	P	M	P	M	M	P	P	M	M	M		Het	Het	P/P	Het	P/P	Het	Het	P/P	P/P	Het	Het	Het	Het	P/P	Het	P/P
LG02A	Chr02	103652	Chr02_103652	C	T	C	T	P	P	M	M	P	M	P	M	P	M	P	P	P	M	M	P	M	P	M	P	P	P	M	M	M		Het	Het	P/P	Het	P/P	Het	P/P	P/P	P/P	Het	Het	Het	Het	P/P	Het	P/P
LG02A	Chr02	105289	Chr02_105289	A	G	G	A	P	P	M	M	P	M	P	M	P	M	P	P	P	M	M	P	M	P	M	P	P	P	M	M	M		Het	Het	P/P	Het	P/P	Het	P/P	P/P	P/P	Het	Het	Het	Het	P/P	Het	P/P
LG02A	Chr02	105449	Chr02_105449	A	G	G	A	P	P	M	M	P	M	P	M	P	M	P	P	P	M	M	P	M	P	M	P	P	P	M	M	M		Het	Het	P/P	Het	P/P	Het	P/P	P/P	P/P	Het	Het	Het	Het	P/P	Het	P/P
LG02A	Chr02	105489	Chr02_105489	C	T	T	C	P	P	M	M	P	M	P	M	P	M	P	P	P	M	M	P	M	P	M	P	P	P	M	M	M		Het	Het	P/P	Het	P/P	Het	P/P	P/P	P/P	Het	Het	Het	Het	P/P	Het	P/P
LG02A	Chr02	105601	Chr02_105601	T	C	C	T	P	P	M	M	P	M	P	M	P	M	P	P	P	M	M	P	M	P	M	P	P	P	M	M	M		Het	Het	P/P	Het	P/P	Het	P/P	P/P	P/P	Het	Het	Het	Het	P/P	Het	P/P
LG02A	Chr02	105799	Chr02_105799	C	T	T	C	P	P	M	M	P	M	P	M	P	M	P	P	P	M	M	P	M	P	M	P	P	P	M	M	M		Het	Het	P/P	Het	P/P	Het	P/P	P/P	P/P	Het	Het	Het	Het	P/P	Het	P/P
LG02A	Chr02	105913	Chr02_105913	C	T	T	C	P	P	M	M	P	M	P	M	P	M	P	P	P	M	M	P	M	P	M	P	P	P	M	M	M		Het	Het	P/P	Het	P/P	Het	P/P	P/P	P/P	Het	Het	Het	Het	P/P	Het	P/P
LG02A	Chr02	105937	Chr02_105937	G	A	A	G	P	P	M	M	P	M	P	M	P	M	P	P	P	M	M	P	M	P	M	P	P	P	M	M	M		Het	Het	P/P	Het	P/P	Het	P/P	P/P	P/P	Het	Het	Het	Het	P/P	Het	P/P
LG02A	Chr02	105973	Chr02_105973	A	G	G	A	P	P	M	M	P	M	P	M	P	M	P	P	P	M	M	P	M	P	M	P	P	P	M	M	M		Het	Het	P/P	Het	P/P	Het	P/P	P/P	P/P	Het	Het	Het	Het	P/P	Het	P/P
LG02A	Chr02	106384	Chr02_106384	A	G	G	A	P	P	M	M	P	M	P	M	P	M	P	P	P	M	M	P	M	P	M	P	P	P	M	M	M		Het	Het	P/P	Het	P/P	Het	P/P	P/P	P/P	Het	Het	Het	Het	P/P	Het	P/P
LG02A	Chr02	107457	Chr02_107457	A	G	G	A	P	P	M	M	P	M	P	M	P	M	P	P	P	M	M	P	M	P	M	P	P	P	M	M	M		Het	Het	P/P	Het	P/P	Het	P/P	P/P	P/P	Het	Het	Het	Het	P/P	Het	P/P
LG02A	Chr02	107531	Chr02_107531	T	C	C	T	P	P	M	M	P	M	P	M	P	M	P	P	P	M	M	P	M	P	M	P	P	P	M	M	M		Het	Het	P/P	Het	P/P	Het	P/P	P/P	P/P	Het	Het	Het	Het	P/P	Het	P/P
LG02A	Chr02	107699	Chr02_107699	G	A	A	G	P	P	M	M	P	M	P	M	P	M	P	P	P	M	M	P	M	P	M	P	P	P	M	M	M		Het	Het	P/P	Het	P/P	Het	P/P	P/P	P/P	Het	Het	Het	Het	P/P	Het	P/P
LG02A	Chr02	108009	Chr02_108009	T	C	C	T	P	P	M	M	P	M	P	M	P	M	P	P	P	M	M	P	M	P	M	P	P	P	M	M	M		Het	Het	P/P	Het	P/P	Het	P/P	P/P	P/P	Het	Het	Het	Het	P/P	Het	P/P
LG02A	Chr02	108268	Chr02_108268	G	A	A	G	P	P	M	M	P	M	P	M	P	M	P	P	P	M	M	P	M	P	M	P	P	P	M	M	M		Het	Het	P/P	Het	P/P	Het	P/P	P/P	P/P	Het	Het	Het	Het	P/P	Het	P/P
LG02A	Chr02	108432	Chr02_108432	G	C	C	G	P	P	M	M	P	M	P	M	P	M	P	P	P	M	M	P	M	P	M	P	P	P	M	M	M		Het	Het	P/P	Het	P/P	Het	P/P	P/P	P/P	Het	Het	Het	Het	P/P	Het	P/P
LG02A	Chr02	108452	Chr02_108452	T	A	A	T	P	P	M	M	P	M	P	M	P	M	P	P	P	M	M	P	M	P	M	P	P	P	M	M	M		Het	Het	P/P	Het	P/P	Het	P/P	P/P	P/P	Het	Het	Het	Het	P/P	Het	P/P
LG02A	Chr02	108764	Chr02_108764	T	C	C	T	P	P	M	M	P	M	P	M	P	M	P	P	P	M	M	P	M	P	M	P	P	P	M	M	M		Het	Het	P/P	Het	P/P	Het	P/P	P/P	P/P	Het	Het	Het	Het	P/P	Het	P/P
LG02A	Chr02	108783	Chr02_108783	C	T	T	C	P	P	M	M	P	M	P	M	P	M	P	P	P	M	M	P	M	P	M	P	P	P	M	M	M		Het	Het	P/P	Het	P/P	Het	P/P	P/P	P/P	Het	Het	Het	Het	P/P	Het	P/P
LG02A	Chr02	111306	Chr02_111306	A	C	A	C	P	P	M	M	P	M	P	M	P	M	P	P	P	M	M	P	M	P	M	P	P	P	M	M	M		Het	Het	P/P	Het	P/P	Het	P/P	P/P	P/P	Het	Het	Het	Het	P/P	Het	P/P
LG02A	Chr02	111931	Chr02_111931	T	G	T	G	P	P	M	M	P	M	P	M	P	M	P	P	P	M	M	P	M	P	M	P	P	P	M	M	M		Het	Het	P/P	Het	P/P	Het	P/P	P/P	P/P	Het	Het	Het	Het	P/P	Het	P/P
LG02A	Chr02	111999	Chr02_111999	T	C	T	C	P	P	M	M	P	M	P	M	P	M	P	P	P	M	M	P	M	P	M	P	P	P	M	M	M		Het	Het	P/P	Het	P/P	Het	P/P	P/P	P/P	Het	Het	Het	Het	P/P	Het	P/P
LG02A	Chr02	112501	Chr02_112501	C	T	C	T	P	P	M	M	P	M	P	M	P	M	P	P	P	M	M	P	M	P	M	P	P	P	M	M	M		Het	Het	P/P	Het	P/P	Het	P/P	P/P	P/P	Het	Het	Het	Het	P/P	Het	P/P
LG02A	Chr02	112527	Chr02_112527	A	G	A	G	P	P	M	M	P	M	P	M	P	M	P	P	P	M	M	P	M	P	M	P	P	P	M	M	M		Het	Het	P/P	Het	P/P	Het	P/P	P/P	P/P	Het	Het	Het	Het	P/P	Het	P/P
LG02A	Chr02	112742	Chr02_112742	C	A	C	A	P	P	M	M	P	M	P	M	P	M	P	P	P	M	M	P	M	P	M	P	P	P	M	M	M		Het	Het	P/P	Het	P/P	Het	P/P	P/P	P/P	Het	Het	Het	Het	P/P	Het	P/P
LG02A	Chr02	113180	Chr02_113180	T	C	T	C	P	P	M	M	P	M	P	M	P	M	P	P	P	M	M	P	M	P	M	P	P	P	M	M	M		Het	Het	P/P	Het	P/P	Het	P/P	P/P	P/P	Het	Het	Het	Het	P/P	Het	P/P
LG02A	Chr02	113452	Chr02_113452	C	T	C	T	P	P	M	M	P	M	P	M	P	M	P	P	P	M	M	P	M	P	M	P	P	P	M	M	M		Het	Het	P/P	Het	P/P	Het	P/P	P/P	P/P	Het	Het	Het	Het	P/P	Het	P/P
LG02A	Chr02	113721	Chr02_113721	A	G	A	G	P	P	M	M	P	M	P	M	P	M	P	P	P	M	M	P	M	P	M	P	P	P	M	M	M		Het	Het	P/P	Het	P/P	Het	P/P	P/P	P/P	Het	Het	Het	Het	P/P	Het	P/P
LG02A	Chr02	114656	Chr02_114656	T	C	T	C	P	P	M	M	P	M	P	M	P	M	P	P	P	M	M	P	M	P	M	P	P	P	M	M	M		Het	Het	P/P	Het	P/P	Het	P/P	P/P	P/P	Het	Het	Het	Het	P/P	Het	P/P
LG02A	Chr02	114913	Chr02_114913	C	A	C	A	P	P	M	M	P	M	P	M	P	M	P	P	P	M	M	P	M	P	M	P	P	P	M	M	M		Het	Het	P/P	Het	P/P	Het	P/P	P/P	P/P	Het	Het	Het	Het	P/P	Het	P/P
LG02A	Chr02	115241	Chr02_115241	C	T	C	T	P	P	M	M	P	M	P	M	P	M	P	P	P	M	M	P	M	P	M	P	P	P	M	M	M		Het	Het	P/P	Het	P/P	Het	P/P	P/P	P/P	Het	Het	Het	Het	P/P	Het	P/P
LG02A	Chr02	115262	Chr02_115262	C	G	C	G	P	P	M	M	P	M	P	M	P	M	P	P	P	M	M	P	M	P	M	P	P	P	M	M	M		Het	Het	P/P	Het	P/P	Het	P/P	P/P	P/P	Het	Het	Het	Het	P/P	Het	P/P
LG02A	Chr02	115340	Chr02_115340	A	C	C	A	P	P	M	M	P	M	P	M	P	M	P	P	P	M	M	P	M	P	M	P	P	P	M	M	M		Het	Het	P/P	Het	P/P	Het	P/P	P/P	P/P	Het	Het	Het	Het	P/P	Het	P/P
LG02A	Chr02	115778	Chr02_115778	T	C	T	C	P	P	M	M	P	M	P	M	P	M	P	P	P	M	M	P	M	P	M	P	P	P	M	M	M		Het	Het	P/P	Het	P/P	Het	P/P	P/P	P/P	Het	Het	Het	Het	P/P	Het	P/P
LG02A	Chr02	115924	Chr02_115924	A	G	A	G	P	P	M	M	P	M	P	M	P	M	P	P	P	M	M	P	M	P	M	P	P	P	M	M	M		Het	Het	P/P	Het	P/P	Het	P/P	P/P	P/P	Het	Het	Het	Het	P/P	Het	P/P
LG02A	Chr02	116029	Chr02_116029	T	C	C	T	P	P	M	M	P	M	P	M	P	M	P	P	P	M	M	P	M	P	M	P	P	P	M	M	M		Het	Het	P/P	Het	P/P	Het	P/P	P/P	P/P	Het	Het	Het	Het	P/P	Het	P/P
LG02A	Chr02	116078	Chr02_116078	G	A	A	G	P	P	M	M	P	M	P	M	P	M	P	P	P	M	M	P	M	P	M	P	P	P	M	M	M		Het	Het	P/P	Het	P/P	Het	P/P	P/P	P/P	Het	Het	Het	Het	P/P	Het	P/P
LG02A	Chr02	116106	Chr02_116106	T	C	C	T	P	P	M	M	P	M	P	M	P	M	P	P	P	M	M	P	M	P	M	P	P	P	M	M	M		Het	Het	P/P	Het	P/P	Het	P/P	P/P	P/P	Het	Het	Het	Het	P/P	Het	P/P
LG02A	Chr02	116370	Chr02_116370	T	C	C	T	P	P	M	M	P	M	P	M	P	M	P	P	P	M	M	P	M	P	M	P	P	P	M	M	M		Het	Het	P/P	Het	P/P	Het	P/P	P/P	P/P	Het	Het	Het	Het	P/P	Het	P/P
LG02A	Chr02	116392	Chr02_116392	A	G	G	A	P	P	M	M	P	M	P	M	P	M	P	P	P	M	M	P	M	P	M	P	P	P	M	M	M		Het	Het	P/P	Het	P/P	Het	P/P	P/P	P/P	Het	Het	Het	Het	P/P	Het	P/P
LG02A	Chr02	116491	Chr02_116491	A	G	G	A	P	P	M	M	P	M	P	M	P	M	P	P	P	M	M	P	M	P	M	P	P	P	M	M	M		Het	Het	P/P	Het	P/P	Het	P/P	P/P	P/P	Het	Het	Het	Het	P/P	Het	P/P
LG02A	Chr02	116611	Chr02_116611	C	T	C	T	P	P	M	M	P	M	P	M	P	M	P	P	P	M	M	P	M	P	M	P	P	P	M	M	M		Het	Het	P/P	Het	P/P	Het	P/P	P/P	P/P	Het	Het	Het	Het	P/P	Het	P/P
LG02A	Chr02	116939	Chr02_116939	G	A	A	G	P	P	M	M	P	M	P	M	P	M	P	P	P	M	M	P	M	P	M	P	P	P	M	M	M		Het	Het	P/P	Het	P/P	Het	P/P	P/P	P/P	Het	Het	Het	Het	P/P	Het	P/P
LG02A	Chr02	117029	Chr02_117029	G	A	A	G	P	P	M	M	P	M	P	M	P	M	P	P	P	M	M	P	M	P	M	P	P	P	M	M	M		Het	Het	P/P	Het	P/P	Het	P/P	P/P	P/P	Het	Het	Het	Het	P/P	Het	P/P
LG02A	Chr02	117085	Chr02_117085	T	G	G	T	P	P	M	M	P	M	P	M	P	M	P	P	P	M	M	P	M	P	M	P	P	P	M	M	M		Het	Het	P/P	Het	P/P	Het	P/P	P/P	P/P	Het	Het	Het	Het	P/P	Het	P/P
LG02A	Chr02	117153	Chr02_117153	A	G	A	G	P	P	M	M	P	M	P	M	P	M	P	P	P	M	M	P	M	P	M	P	P	P	M	M	M		Het	Het	P/P	Het	P/P	Het	P/P	P/P	P/P	Het	Het	Het	Het	P/P	Het	P/P
LG02A	Chr02	117438	Chr02_117438	T	C	T	C	P	P	M	M	P	M	P	M	P	M	P	P	P	M	M	P	M	P	M	P	P	P	M	M	M		Het	Het	P/P	Het	P/P	Het	P/P	P/P	P/P	Het	Het	Het	Het	P/P	Het	P/P
LG02A	Chr02	117631	Chr02_117631	C	T	C	T	P	P	M	M	P	M	P	M	P	M	P	P	P	M	M	P	M	P	M	P	P	P	M	M	M		Het	Het	P/P	Het	P/P	Het	P/P	P/P	P/P	Het	Het	Het	Het	P/P	Het	P/P
LG02A	Chr02	117726	Chr02_117726	G	A	A	G	P	P	M	M	P	M	P	M	P	M	P	P	P	M	M	P	M	P	M	P	P	P	M	M	M		Het	Het	P/P	Het	P/P	Het	P/P	P/P	P/P	Het	Het	Het	Het	P/P	Het	P/P
LG02A	Chr02	118457	Chr02_118457	C	T	T	C	P	P	M	M	P	M	P	M	P	M	P	P	P	M	M	P	M	P	M	P	P	P	M	M	M		Het	Het	P/P	Het	P/P	Het	P/P	P/P	P/P	Het	Het	Het	Het	P/P	Het	P/P
LG02A	Chr02	118473	Chr02_118473	G	A	G	A	P	P	M	M	P	M	P	M	P	M	P	P	P	M	M	P	M	P	M	P	P	P	M	M	M		Het	Het	P/P	Het	P/P	Het	P/P	P/P	P/P	Het	Het	Het	Het	P/P	Het	P/P
LG02A	Chr02	118987	Chr02_118987	C	T	C	T	P	P	M	M	P	M	P	M	P	M	P	P	P	M	M	P	M	P	M	P	P	P	M	M	M		Het	Het	P/P	Het	P/P	Het	P/P	P/P	P/P	Het	Het	Het	Het	P/P	Het	P/P
LG02A	Chr02	119039	Chr02_119039	G	A	G	A	P	P	M	M	P	M	P	M	P	M	P	P	P	M	M	P	M	P	M	P	P	P	M	M	M		Het	Het	P/P	Het	P/P	Het	P/P	P/P	P/P	Het	Het	Het	Het	P/P	Het	P/P
LG02A	Chr02	119103	Chr02_119103	T	G	G	T	P	P	M	M	P	M	P	M	P	M	P	P	P	M	M	P	M	P	M	P	P	P	M	M	M		Het	Het	P/P	Het	P/P	Het	P/P	P/P	P/P	Het	Het	Het	Het	P/P	Het	P/P
LG02A	Chr02	119573	Chr02_119573	C	T	C	T	P	P	M	M	P	M	P	M	P	M	P	P	P	M	M	P	M	P	M	P	P	P	M	M	M		Het	Het	P/P	Het	P/P	Het	P/P	P/P	P/P	Het	Het	Het	Het	P/P	Het	P/P
LG02A	Chr02	120065	Chr02_120065	C	G	C	G	P	P	M	M	P	M	P	M	P	M	P	P	P	M	M	P	M	P	M	P	P	P	M	M	M		Het	Het	P/P	Het	P/P	Het	P/P	P/P	P/P	Het	Het	Het	Het	P/P	Het	P/P
LG02A	Chr02	120089	Chr02_120089	C	T	C	T	P	P	M	M	P	M	P	M	P	M	P	P	P	M	M	P	M	P	M	P	P	P	M	M	M		Het	Het	P/P	Het	P/P	Het	P/P	P/P	P/P	Het	Het	Het	Het	P/P	Het	P/P
LG02A	Chr02	121634	Chr02_121634	C	T	C	T	P	P	M	M	P	M	P	M	P	M	P	P	P	M	M	P	M	P	M	P	P	P	M	M	M		Het	Het	P/P	Het	P/P	Het	P/P	P/P	P/P	Het	Het	Het	Het	P/P	Het	P/P
LG02A	Chr02	121691	Chr02_121691	A	G	A	G	P	P	M	M	P	M	P	M	P	M	P	P	P	M	M	P	M	P	M	P	P	P	M	M	M		Het	Het	P/P	Het	P/P	Het	P/P	P/P	P/P	Het	Het	Het	Het	P/P	Het	P/P
LG02A	Chr02	121727	Chr02_121727	C	T	C	T	P	P	M	M	P	M	P	M	P	M	P	P	P	M	M	P	M	P	M	P	P	P	M	M	M		Het	Het	P/P	Het	P/P	Het	P/P	P/P	P/P	Het	Het	Het	Het	P/P	Het	P/P
LG02A	Chr02	121783	Chr02_121783	A	G	G	A	P	P	M	M	P	M	P	M	P	M	P	P	P	M	M	P	M	P	M	P	P	P	M	M	M		Het	Het	P/P	Het	P/P	Het	P/P	P/P	P/P	Het	Het	Het	Het	P/P	Het	P/P
LG02A	Chr02	121829	Chr02_121829	C	A	C	A	P	P	M	M	P	M	P	M	P	M	P	P	P	M	M	P	M	P	M	P	P	P	M	M	M		Het	Het	P/P	Het	P/P	Het	P/P	P/P	P/P	Het	Het	Het	Het	P/P	Het	P/P
LG02A	Chr02	122051	Chr02_122051	A	G	A	G	P	P	M	M	P	M	P	M	P	M	P	P	P	M	M	P	M	P	M	P	P	P	M	M	M		Het	Het	P/P	Het	P/P	Het	P/P	P/P	P/P	Het	Het	Het	Het	P/P	Het	P/P
LG02A	Chr02	137954	Chr02_137954	A	G	G	A	P	P	M	M	P	M	P	M	P	M	P	P	P	P	M	P	M	M	M	P	P	P	M	M	M		P/P	Het	P/P	Het	Het	Het	P/P	P/P	P/P	Het	Het	Het	Het	P/P	Het	Het
LG02A	Chr02	149750	Chr02_149750	C	T	T	C	P	P	M	M	P	M	P	M	P	M	P	P	P	P	M	P	M	M	M	P	P	P	M	M	M		P/P	Het	P/P	Het	Het	Het	P/P	P/P	P/P	Het	Het	Het	Het	P/P	Het	Het
LG02A	Chr02	160073	Chr02_160073	T	C	T	C	P	P	M	M	P	M	P	M	M	M	P	P	P	P	M	P	M	M	M	P	P	P	M	M	M		P/P	Het	P/P	Het	Het	Het	P/P	P/P	P/P	Het	Het	Het	Het	P/P	Het	Het
LG02A	Chr02	178684	Chr02_178684	C	T	C	T	P	P	P	M	P	M	P	M	M	M	P	P	P	P	M	P	M	M	M	P	P	P	M	M	M		P/P	Het	P/P	Het	Het	Het	P/P	P/P	P/P	Het	Het	Het	Het	P/P	Het	Het
LG02A	Chr02	183619	Chr02_183619	T	C	C	T	P	P	P	M	P	M	P	M	M	M	P	P	P	P	M	P	M	M	M	P	P	P	M	M	M		P/P	Het	P/P	Het	Het	Het	P/P	P/P	P/P	Het	Het	Het	Het	P/P	Het	Het
LG02A	Chr02	187480	Chr02_187480	T	C	T	C	P	P	P	M	P	M	P	M	M	M	P	P	M	P	M	P	M	M	M	P	P	P	M	M	M		P/P	Het	P/P	Het	Het	Het	P/P	P/P	P/P	Het	Het	Het	Het	P/P	Het	Het
LG02A	Chr02	187501	Chr02_187501	T	A	T	A	P	P	P	M	P	M	P	M	M	M	P	P	M	P	M	P	M	M	M	P	P	P	M	M	M		P/P	Het	P/P	Het	Het	Het	P/P	P/P	P/P	Het	Het	Het	Het	P/P	Het	Het
LG02A	Chr02	187873	Chr02_187873	T	C	C	T	P	P	P	M	P	M	P	M	M	M	P	P	M	P	M	P	M	M	M	P	P	P	M	M	M		P/P	Het	P/P	Het	Het	Het	P/P	P/P	P/P	Het	Het	Het	Het	P/P	Het	Het
LG02A	Chr02	187890	Chr02_187890	A	T	A	T	P	P	P	M	P	M	P	M	M	M	P	P	M	P	M	P	M	M	M	P	P	P	M	M	M		P/P	Het	P/P	Het	Het	Het	P/P	P/P	P/P	Het	Het	Het	Het	P/P	Het	Het
LG02A	Chr02	187945	Chr02_187945	C	T	C	T	P	P	P	M	P	M	P	M	M	M	P	P	M	P	M	P	M	M	M	P	P	P	M	M	M		P/P	Het	P/P	Het	Het	Het	P/P	P/P	P/P	Het	Het	Het	Het	P/P	Het	Het
LG02A	Chr02	188303	Chr02_188303	G	A	G	A	P	P	P	M	P	M	P	M	M	M	P	P	M	P	M	P	M	M	M	P	P	P	M	M	M		P/P	Het	P/P	Het	Het	Het	P/P	P/P	P/P	Het	Het	Het	Het	P/P	Het	Het
LG02A	Chr02	188701	Chr02_188701	G	A	A	G	P	P	P	M	P	M	P	M	M	M	P	P	M	P	M	P	M	M	M	P	P	P	M	M	M		P/P	Het	P/P	Het	Het	Het	P/P	P/P	P/P	Het	Het	Het	Het	P/P	Het	Het
LG02A	Chr02	188734	Chr02_188734	T	C	C	T	P	P	P	M	P	M	P	M	M	M	P	P	M	P	M	P	M	M	M	P	P	P	M	M	M		P/P	Het	P/P	Het	Het	Het	P/P	P/P	P/P	Het	Het	Het	Het	P/P	Het	Het
LG02A	Chr02	188743	Chr02_188743	G	A	A	G	P	P	P	M	P	M	P	M	M	M	P	P	M	P	M	P	M	M	M	P	P	P	M	M	M		P/P	Het	P/P	Het	Het	Het	P/P	P/P	P/P	Het	Het	Het	Het	P/P	Het	Het
LG02A	Chr02	191599	Chr02_191599	C	T	C	T	P	P	P	M	P	M	P	M	M	M	P	P	M	P	M	P	M	M	M	P	P	P	M	M	M		P/P	Het	P/P	Het	Het	Het	P/P	P/P	P/P	Het	Het	Het	Het	P/P	Het	Het
LG02A	Chr02	192038	Chr02_192038	G	A	A	G	P	P	P	M	P	M	P	M	M	M	P	P	M	P	M	P	M	M	M	P	P	P	M	M	M		P/P	Het	P/P	Het	Het	Het	P/P	P/P	P/P	Het	Het	Het	Het	P/P	Het	Het
LG02A	Chr02	193634	Chr02_193634	C	G	G	C	P	P	P	M	P	M	P	M	M	M	P	P	M	P	M	P	M	M	M	P	P	P	M	M	M		P/P	Het	P/P	Het	Het	Het	P/P	P/P	P/P	Het	Het	Het	Het	P/P	Het	Het
LG02A	Chr02	196868	Chr02_196868	T	C	T	C	P	P	P	M	P	M	P	M	M	M	P	P	M	P	M	P	M	M	M	P	P	P	M	M	M		P/P	Het	P/P	Het	Het	Het	P/P	P/P	P/P	Het	Het	Het	Het	P/P	Het	Het
LG02A	Chr02	198892	Chr02_198892	A	T	A	T	P	P	P	M	P	M	P	M	M	M	P	P	M	P	M	P	M	M	M	P	P	P	M	M	M		P/P	Het	P/P	Het	Het	Het	P/P	P/P	P/P	Het	Het	Het	Het	P/P	Het	Het
LG02A	Chr02	199046	Chr02_199046	C	T	T	C	P	P	P	M	P	M	P	M	M	M	P	P	M	P	M	P	M	M	M	P	P	P	M	M	M		P/P	Het	P/P	Het	Het	Het	P/P	P/P	P/P	Het	Het	Het	Het	P/P	Het	Het
LG02A	Chr02	199158	Chr02_199158	G	C	G	C	P	P	P	M	P	M	P	M	M	M	P	P	M	P	M	P	M	M	M	P	P	P	M	M	M		P/P	Het	P/P	Het	Het	Het	P/P	P/P	P/P	Het	Het	Het	Het	P/P	Het	Het
LG02A	Chr02	199445	Chr02_199445	G	A	G	A	P	P	P	M	P	M	P	M	M	M	P	P	M	P	M	P	M	M	M	P	P	P	M	M	M		P/P	Het	P/P	Het	Het	Het	P/P	P/P	P/P	Het	Het	Het	Het	P/P	Het	Het
LG02A	Chr02	199541	Chr02_199541	T	C	T	C	P	P	P	M	P	M	P	M	M	M	P	P	M	P	M	P	M	M	M	P	P	P	M	M	M		P/P	Het	P/P	Het	Het	Het	P/P	P/P	P/P	Het	Het	Het	Het	P/P	Het	Het
LG02A	Chr02	201117	Chr02_201117	C	G	C	G	P	P	P	M	P	M	P	M	M	M	P	P	M	P	M	P	M	M	M	P	P	P	M	M	M		P/P	Het	P/P	Het	Het	Het	P/P	P/P	P/P	Het	Het	Het	Het	P/P	Het	Het
LG02A	Chr02	201365	Chr02_201365	A	G	A	G	P	P	P	M	P	M	P	M	M	M	P	P	M	P	M	P	M	M	M	P	P	P	M	M	M		P/P	Het	P/P	Het	Het	Het	P/P	P/P	P/P	Het	Het	Het	Het	P/P	Het	Het
LG02A	Chr02	201782	Chr02_201782	C	T	T	C	P	P	P	M	P	M	P	M	M	M	P	P	M	P	M	P	M	M	M	P	P	P	M	M	M		P/P	Het	P/P	Het	Het	Het	P/P	P/P	P/P	Het	Het	Het	Het	P/P	Het	Het
LG02A	Chr02	201868	Chr02_201868	C	G	G	C	P	P	P	M	P	M	P	M	M	M	P	P	M	P	M	P	M	M	M	P	P	P	M	M	M		P/P	Het	P/P	Het	Het	Het	P/P	P/P	P/P	Het	Het	Het	Het	P/P	Het	Het
LG02A	Chr02	202065	Chr02_202065	A	T	T	A	P	P	P	M	P	M	P	M	M	M	P	P	M	P	M	P	M	M	M	P	P	P	M	M	M		P/P	Het	P/P	Het	Het	Het	P/P	P/P	P/P	Het	Het	Het	Het	P/P	Het	Het
LG02A	Chr02	202187	Chr02_202187	A	G	A	G	P	P	P	M	P	M	P	M	M	M	P	P	M	P	M	P	M	M	M	P	P	P	M	M	M		P/P	Het	P/P	Het	Het	Het	P/P	P/P	P/P	Het	Het	Het	Het	P/P	Het	Het
LG02A	Chr02	202427	Chr02_202427	C	T	C	T	P	P	P	M	P	M	P	M	M	M	P	P	M	P	M	P	M	M	M	P	P	P	M	M	M		P/P	Het	P/P	Het	Het	Het	P/P	P/P	P/P	Het	Het	Het	Het	P/P	Het	Het
LG02A	Chr02	202509	Chr02_202509	T	C	T	C	P	P	P	M	P	M	P	M	M	M	P	P	M	P	M	P	M	M	M	P	P	P	M	M	M		P/P	Het	P/P	Het	Het	Het	P/P	P/P	P/P	Het	Het	Het	Het	P/P	Het	Het
LG02A	Chr02	203425	Chr02_203425	A	G	G	A	P	P	P	M	P	M	P	M	M	M	P	P	M	P	M	P	M	M	M	P	P	P	M	M	M		P/P	Het	P/P	Het	Het	Het	P/P	P/P	P/P	Het	Het	Het	Het	P/P	Het	Het
LG02A	Chr02	203783	Chr02_203783	G	C	C	G	P	P	P	M	P	M	P	M	M	M	P	P	M	P	M	P	M	M	M	P	P	P	M	M	M		P/P	Het	P/P	Het	Het	Het	P/P	P/P	P/P	Het	Het	Het	Het	P/P	Het	Het
LG02A	Chr02	205478	Chr02_205478	T	C	C	T	P	P	P	M	P	M	P	M	M	M	P	P	M	P	M	P	M	M	M	P	P	P	M	M	M		P/P	Het	P/P	Het	Het	Het	P/P	P/P	P/P	Het	Het	Het	Het	P/P	Het	Het
LG02A	Chr02	205834	Chr02_205834	G	A	A	G	P	P	P	M	P	M	P	M	M	M	P	P	M	P	M	P	M	M	M	P	P	P	M	M	M		P/P	Het	P/P	Het	Het	Het	P/P	P/P	P/P	Het	Het	Het	Het	P/P	Het	Het
LG02A	Chr02	206280	Chr02_206280	T	C	C	T	P	P	P	M	P	M	P	M	M	M	P	P	M	P	M	P	M	M	M	P	P	P	M	M	M		P/P	Het	P/P	Het	Het	Het	P/P	P/P	P/P	Het	Het	Het	Het	P/P	Het	Het
LG02A	Chr02	206369	Chr02_206369	T	C	C	T	P	P	P	M	P	M	P	M	M	M	P	P	M	P	M	P	M	M	M	P	P	P	M	M	M		P/P	Het	P/P	Het	Het	Het	P/P	P/P	P/P	Het	Het	Het	Het	P/P	Het	Het
LG02A	Chr02	206700	Chr02_206700	C	T	T	C	P	P	P	M	P	M	P	M	M	M	P	P	M	P	M	P	M	M	M	P	P	P	M	M	M		P/P	Het	P/P	Het	Het	Het	P/P	P/P	P/P	Het	Het	Het	Het	P/P	Het	Het
LG02A	Chr02	207698	Chr02_207698	A	G	A	G	P	M	P	M	P	M	P	M	M	M	P	P	M	P	M	P	M	M	M	P	P	P	M	M	M		P/P	Het	P/P	Het	Het	Het	P/P	P/P	P/P	Het	Het	Het	M/M	Het	M/M	M/M
LG02A	Chr02	209169	Chr02_209169	T	A	A	T	P	M	P	M	P	M	P	M	M	M	P	P	M	P	M	P	M	M	M	P	P	P	M	M	M		P/P	Het	P/P	Het	Het	Het	P/P	P/P	P/P	Het	Het	Het	M/M	Het	M/M	M/M
LG02A	Chr02	209225	Chr02_209225	A	G	G	A	P	M	P	M	P	M	P	M	M	M	P	P	M	P	M	P	M	M	M	P	P	P	M	M	M		P/P	Het	P/P	Het	Het	Het	P/P	P/P	P/P	Het	Het	Het	M/M	Het	M/M	M/M
LG02A	Chr02	209256	Chr02_209256	T	C	T	C	P	M	P	M	P	M	P	M	M	M	P	P	M	P	M	P	M	M	M	P	P	P	M	M	M		P/P	Het	P/P	Het	Het	Het	P/P	P/P	P/P	Het	Het	Het	M/M	Het	M/M	M/M
LG02A	Chr02	209481	Chr02_209481	T	C	T	C	P	M	P	M	P	M	P	M	M	M	P	P	M	P	M	P	M	M	M	P	P	P	M	M	M		P/P	Het	P/P	Het	Het	Het	P/P	P/P	P/P	Het	Het	Het	M/M	Het	M/M	M/M
LG02A	Chr02	209645	Chr02_209645	C	A	C	A	P	M	P	M	P	M	P	M	M	M	P	P	M	P	M	P	M	M	M	P	P	P	M	M	M		P/P	Het	P/P	Het	Het	Het	P/P	P/P	P/P	Het	Het	Het	M/M	Het	M/M	M/M
LG02A	Chr02	209988	Chr02_209988	A	G	A	G	P	M	P	M	P	M	P	M	M	M	P	P	M	P	M	P	M	M	M	P	P	P	M	M	M		P/P	Het	P/P	Het	Het	Het	P/P	P/P	P/P	Het	Het	Het	M/M	Het	M/M	M/M
LG02A	Chr02	210102	Chr02_210102	C	T	T	C	P	M	P	M	P	M	P	M	M	M	P	P	M	P	M	P	M	M	M	P	P	P	M	M	M		P/P	Het	P/P	Het	Het	Het	P/P	P/P	P/P	Het	Het	Het	M/M	Het	M/M	M/M
LG02A	Chr02	212638	Chr02_212638	T	C	C	T	P	M	P	M	P	M	P	M	M	M	P	P	M	P	M	P	M	M	M	P	P	P	M	M	M		P/P	Het	P/P	Het	Het	Het	P/P	P/P	P/P	Het	Het	Het	M/M	Het	M/M	M/M
LG02A	Chr02	213628	Chr02_213628	T	A	A	T	P	M	P	M	P	M	P	M	M	M	P	P	M	P	M	P	M	M	M	P	P	P	M	M	M		P/P	Het	P/P	Het	Het	Het	P/P	P/P	P/P	Het	Het	Het	M/M	Het	M/M	M/M
LG02A	Chr02	213926	Chr02_213926	G	A	A	G	P	M	P	M	P	M	P	M	M	M	P	P	M	P	M	P	M	M	M	P	P	P	M	M	M		P/P	Het	P/P	Het	Het	Het	P/P	P/P	P/P	Het	Het	Het	M/M	Het	M/M	M/M
LG02A	Chr02	214354	Chr02_214354	A	G	G	A	P	M	P	M	P	M	P	M	M	M	P	P	M	P	M	P	M	M	M	P	P	P	M	M	M		P/P	Het	P/P	Het	Het	Het	P/P	P/P	P/P	Het	Het	Het	M/M	Het	M/M	M/M
LG02A	Chr02	214439	Chr02_214439	G	A	A	G	P	M	P	M	P	M	P	M	M	M	P	P	M	P	M	P	M	M	M	P	P	P	M	M	M		P/P	Het	P/P	Het	Het	Het	P/P	P/P	P/P	Het	Het	Het	M/M	Het	M/M	M/M
LG02A	Chr02	214801	Chr02_214801	G	A	A	G	P	M	P	M	P	M	P	M	M	M	P	P	M	P	M	P	M	M	M	P	P	P	M	M	M		P/P	Het	P/P	Het	Het	Het	P/P	P/P	P/P	Het	Het	Het	M/M	Het	M/M	M/M
LG02A	Chr02	215586	Chr02_215586	T	C	C	T	P	M	P	M	P	M	P	M	M	M	P	P	M	P	M	P	M	M	M	P	P	M	M	M	M		P/P	Het	P/P	Het	Het	Het	P/P	P/P	Het	Het	Het	Het	M/M	Het	M/M	M/M
LG02A	Chr02	216039	Chr02_216039	A	G	A	G	P	M	P	M	P	M	P	M	M	M	P	P	M	P	M	P	M	M	M	P	P	M	M	M	M		P/P	Het	P/P	Het	Het	Het	P/P	P/P	Het	Het	Het	Het	M/M	Het	M/M	M/M
LG02A	Chr02	216520	Chr02_216520	A	G	G	A	P	M	P	M	P	M	P	M	M	M	P	P	M	P	M	P	M	M	M	P	P	M	M	M	M		P/P	Het	P/P	Het	Het	Het	P/P	P/P	Het	Het	Het	Het	M/M	Het	M/M	M/M
LG02A	Chr02	217360	Chr02_217360	T	A	A	T	P	M	P	M	P	M	P	M	M	M	P	P	M	P	M	P	M	M	M	P	P	M	M	M	M		P/P	Het	P/P	Het	Het	Het	P/P	P/P	Het	Het	Het	Het	M/M	Het	M/M	M/M
LG02A	Chr02	217665	Chr02_217665	C	T	C	T	P	M	P	M	P	M	P	M	M	M	P	P	M	P	M	P	M	M	M	P	P	M	M	M	M		P/P	Het	P/P	Het	Het	Het	P/P	P/P	Het	Het	Het	Het	M/M	Het	M/M	M/M
LG02A	Chr02	219832	Chr02_219832	A	G	A	G	P	M	P	M	P	M	P	M	M	P	P	P	M	P	M	P	M	M	M	P	P	M	M	M	M		P/P	Het	P/P	Het	Het	Het	P/P	P/P	Het	Het	Het	Het	M/M	Het	M/M	M/M
LG02A	Chr02	220403	Chr02_220403	A	G	G	A	P	M	P	M	P	M	P	M	M	P	P	P	M	P	M	P	M	M	M	P	P	M	M	M	M		P/P	Het	P/P	Het	Het	Het	P/P	P/P	Het	Het	Het	Het	M/M	Het	M/M	M/M
LG02A	Chr02	220776	Chr02_220776	C	T	T	C	P	M	P	M	P	M	P	M	M	P	P	P	M	P	M	P	M	M	M	P	P	M	M	M	M		P/P	Het	P/P	Het	Het	Het	P/P	P/P	Het	Het	Het	Het	M/M	Het	M/M	M/M
LG02A	Chr02	220914	Chr02_220914	C	T	T	C	P	M	P	M	P	M	P	M	M	P	P	P	M	P	M	P	M	M	M	P	P	M	M	M	M		P/P	Het	P/P	Het	Het	Het	P/P	P/P	Het	Het	Het	Het	M/M	Het	M/M	M/M
LG02A	Chr02	227347	Chr02_227347	A	T	A	T	P	M	P	M	P	M	P	M	M	P	P	P	M	P	M	P	M	M	M	P	P	M	M	M	M		P/P	Het	P/P	Het	Het	Het	P/P	P/P	Het	Het	Het	Het	M/M	Het	M/M	M/M
LG02A	Chr02	228551	Chr02_228551	C	T	T	C	P	M	P	M	P	M	P	M	M	P	P	P	M	P	M	P	M	M	M	P	P	M	M	M	M		P/P	Het	P/P	Het	Het	Het	P/P	P/P	Het	Het	Het	Het	M/M	Het	M/M	M/M
LG02A	Chr02	229155	Chr02_229155	C	T	C	T	P	M	P	M	P	M	P	M	M	P	P	P	M	P	M	P	M	M	M	P	P	M	M	M	M		P/P	Het	P/P	Het	Het	Het	P/P	P/P	Het	Het	Het	Het	M/M	Het	M/M	M/M
LG02A	Chr02	229777	Chr02_229777	T	C	C	T	P	M	P	M	P	M	P	M	M	P	P	P	M	P	M	P	M	M	M	P	P	M	M	M	M		P/P	Het	P/P	Het	Het	Het	P/P	P/P	Het	Het	Het	Het	M/M	Het	M/M	M/M
LG02A	Chr02	230576	Chr02_230576	A	G	G	A	P	M	P	M	P	M	P	M	M	P	P	P	M	P	M	P	M	M	M	P	P	M	M	M	M		P/P	Het	P/P	Het	Het	Het	P/P	P/P	Het	Het	Het	Het	M/M	Het	M/M	M/M
LG02A	Chr02	231923	Chr02_231923	T	C	T	C	P	M	P	M	P	M	P	M	M	P	P	P	M	P	M	P	M	M	M	P	P	M	M	M	M		P/P	Het	P/P	Het	Het	Het	P/P	P/P	Het	Het	Het	Het	M/M	Het	M/M	M/M
LG02A	Chr02	232113	Chr02_232113	T	C	T	C	P	M	P	M	P	M	P	M	M	P	P	P	M	P	M	P	M	M	M	P	P	M	M	M	M		P/P	Het	P/P	Het	Het	Het	P/P	P/P	Het	Het	Het	Het	M/M	Het	M/M	M/M
LG02A	Chr02	234197	Chr02_234197	A	G	A	G	P	M	P	M	P	M	P	M	M	P	P	P	M	P	M	P	M	M	M	P	P	M	M	M	M		P/P	Het	P/P	Het	Het	Het	P/P	P/P	Het	Het	Het	Het	M/M	Het	M/M	M/M
LG02A	Chr02	234673	Chr02_234673	G	A	A	G	P	M	P	M	P	M	P	M	M	P	P	P	M	P	M	P	M	M	M	P	P	M	M	M	M		P/P	Het	P/P	Het	Het	Het	P/P	P/P	Het	Het	Het	Het	M/M	Het	M/M	M/M
LG02A	Chr02	234856	Chr02_234856	C	G	G	C	P	M	P	M	P	M	P	M	M	P	P	P	M	P	M	P	M	M	M	P	P	M	M	M	M		P/P	Het	P/P	Het	Het	Het	P/P	P/P	Het	Het	Het	Het	M/M	Het	M/M	M/M
LG02A	Chr02	235081	Chr02_235081	G	A	G	A	P	M	P	M	P	M	P	M	M	P	P	P	M	P	M	P	M	M	M	P	P	M	M	M	M		P/P	Het	P/P	Het	Het	Het	P/P	P/P	Het	Het	Het	Het	M/M	Het	M/M	M/M
LG02A	Chr02	237530	Chr02_237530	A	G	A	G	P	M	P	M	P	M	P	M	M	P	P	P	M	P	M	P	M	M	M	P	P	M	M	M	M		P/P	Het	P/P	Het	Het	Het	P/P	P/P	Het	Het	Het	Het	M/M	Het	M/M	M/M
LG02A	Chr02	237644	Chr02_237644	A	G	A	G	P	M	P	M	P	M	P	M	M	P	P	P	M	P	M	P	M	M	M	P	P	M	M	M	M		P/P	Het	P/P	Het	Het	Het	P/P	P/P	Het	Het	Het	Het	M/M	Het	M/M	M/M
LG02A	Chr02	238676	Chr02_238676	G	A	G	A	P	M	P	M	P	M	P	M	M	P	P	P	M	P	M	P	M	M	M	P	P	M	M	M	M		P/P	Het	P/P	Het	Het	Het	P/P	P/P	Het	Het	Het	Het	M/M	Het	M/M	M/M
LG02A	Chr02	238737	Chr02_238737	G	A	A	G	P	M	P	M	P	M	P	M	M	P	P	P	M	P	M	P	M	M	M	P	P	M	M	M	M		P/P	Het	P/P	Het	Het	Het	P/P	P/P	Het	Het	Het	Het	M/M	Het	M/M	M/M
LG02A	Chr02	239304	Chr02_239304	C	G	C	G	P	M	P	M	P	M	P	M	M	P	P	P	M	P	M	P	M	M	M	P	P	M	M	M	M		P/P	Het	P/P	Het	Het	Het	P/P	P/P	Het	Het	Het	Het	M/M	Het	M/M	M/M
LG02A	Chr02	239434	Chr02_239434	T	A	A	T	P	M	P	M	P	M	P	M	M	P	P	P	M	P	M	P	M	M	M	P	P	M	M	M	M		P/P	Het	P/P	Het	Het	Het	P/P	P/P	Het	Het	Het	Het	M/M	Het	M/M	M/M
LG02A	Chr02	239813	Chr02_239813	G	A	A	G	P	M	P	M	P	M	P	M	M	P	P	P	M	P	M	P	M	M	M	P	P	M	M	M	M		P/P	Het	P/P	Het	Het	Het	P/P	P/P	Het	Het	Het	Het	M/M	Het	M/M	M/M
LG02A	Chr02	240439	Chr02_240439	T	C	T	C	P	M	P	M	P	M	P	M	M	P	P	P	M	P	M	P	M	M	M	P	P	M	M	M	M		P/P	Het	P/P	Het	Het	Het	P/P	P/P	Het	Het	Het	Het	M/M	Het	M/M	M/M
LG02A	Chr02	240542	Chr02_240542	C	T	T	C	P	M	P	M	P	M	P	M	M	P	P	P	M	P	M	P	M	M	M	P	P	M	M	M	M		P/P	Het	P/P	Het	Het	Het	P/P	P/P	Het	Het	Het	Het	M/M	Het	M/M	M/M
LG02A	Chr02	241622	Chr02_241622	T	C	T	C	P	M	P	M	P	M	P	M	M	P	P	P	M	P	M	P	M	M	M	P	P	M	M	M	M		P/P	Het	P/P	Het	Het	Het	P/P	P/P	Het	Het	Het	Het	M/M	Het	M/M	M/M
LG02A	Chr02	242012	Chr02_242012	T	C	C	T	P	M	P	M	P	M	P	M	M	P	P	P	M	P	M	P	M	M	M	P	P	M	M	M	M		P/P	Het	P/P	Het	Het	Het	P/P	P/P	Het	Het	Het	Het	M/M	Het	M/M	M/M
LG02A	Chr02	242023	Chr02_242023	G	A	G	A	P	M	P	M	P	M	P	M	M	P	P	P	M	P	M	P	M	M	M	P	P	M	M	M	M		P/P	Het	P/P	Het	Het	Het	P/P	P/P	Het	Het	Het	Het	M/M	Het	M/M	M/M
LG02A	Chr02	242038	Chr02_242038	A	G	G	A	P	M	P	M	P	M	P	M	M	P	P	P	M	P	M	P	M	M	M	P	P	M	M	M	M		P/P	Het	P/P	Het	Het	Het	P/P	P/P	Het	Het	Het	Het	M/M	Het	M/M	M/M
LG02A	Chr02	245747	Chr02_245747	T	C	T	C	P	M	P	M	P	M	P	M	M	P	P	P	M	P	M	P	M	M	M	P	P	M	M	M	M		P/P	Het	P/P	Het	Het	Het	P/P	P/P	Het	Het	Het	Het	M/M	Het	M/M	M/M
LG02A	Chr02	245815	Chr02_245815	C	G	G	C	P	M	P	M	P	M	P	M	M	P	P	P	M	P	M	P	M	M	M	P	P	M	M	M	M		P/P	Het	P/P	Het	Het	Het	P/P	P/P	Het	Het	Het	Het	M/M	Het	M/M	M/M
LG02A	Chr02	246059	Chr02_246059	G	A	G	A	P	M	P	M	P	M	P	M	M	P	P	P	M	P	M	P	M	M	M	P	P	M	M	M	M		P/P	Het	P/P	Het	Het	Het	P/P	P/P	Het	Het	Het	Het	M/M	Het	M/M	M/M
LG02A	Chr02	246172	Chr02_246172	G	A	G	A	P	M	P	M	P	M	P	M	M	P	P	P	M	P	M	P	M	M	M	P	P	M	M	M	M		P/P	Het	P/P	Het	Het	Het	P/P	P/P	Het	Het	Het	Het	M/M	Het	M/M	M/M
LG02A	Chr02	246816	Chr02_246816	G	A	G	A	P	M	P	M	P	M	P	M	M	P	P	P	M	P	M	P	M	M	M	P	P	M	M	M	M		P/P	Het	P/P	Het	Het	Het	P/P	P/P	Het	Het	Het	Het	M/M	Het	M/M	M/M
LG02A	Chr02	246960	Chr02_246960	C	T	C	T	P	M	P	M	P	M	P	M	M	P	P	P	M	P	M	P	M	M	M	P	P	M	M	M	M		P/P	Het	P/P	Het	Het	Het	P/P	P/P	Het	Het	Het	Het	M/M	Het	M/M	M/M
LG02A	Chr02	247531	Chr02_247531	C	T	C	T	P	M	P	M	P	M	P	M	M	P	P	P	M	P	M	P	M	M	M	P	P	M	M	M	M		P/P	Het	P/P	Het	Het	Het	P/P	P/P	Het	Het	Het	Het	M/M	Het	M/M	M/M
LG02A	Chr02	247603	Chr02_247603	A	T	A	T	P	M	P	M	P	M	P	M	M	P	P	P	M	P	M	P	M	M	M	P	P	M	M	M	M		P/P	Het	P/P	Het	Het	Het	P/P	P/P	Het	Het	Het	Het	M/M	Het	M/M	M/M
LG02A	Chr02	247759	Chr02_247759	G	A	G	A	P	M	P	M	P	M	P	M	M	P	P	P	M	P	M	P	M	M	M	P	P	M	M	M	M		P/P	Het	P/P	Het	Het	Het	P/P	P/P	Het	Het	Het	Het	M/M	Het	M/M	M/M
LG02A	Chr02	247789	Chr02_247789	A	G	A	G	P	M	P	M	P	M	P	M	M	P	P	P	M	P	M	P	M	M	M	P	P	M	M	M	M		P/P	Het	P/P	Het	Het	Het	P/P	P/P	Het	Het	Het	Het	M/M	Het	M/M	M/M
LG02A	Chr02	247993	Chr02_247993	C	T	C	T	P	M	P	M	P	M	P	M	M	P	P	P	M	P	M	P	M	M	M	P	P	M	M	M	M		P/P	Het	P/P	Het	Het	Het	P/P	P/P	Het	Het	Het	Het	M/M	Het	M/M	M/M
LG02A	Chr02	248212	Chr02_248212	A	G	A	G	P	M	P	M	P	M	P	M	M	P	P	P	M	P	M	P	M	M	M	P	P	M	M	M	M		P/P	Het	P/P	Het	Het	Het	P/P	P/P	Het	Het	Het	Het	M/M	Het	M/M	M/M
LG02A	Chr02	249117	Chr02_249117	C	A	A	C	P	M	P	M	P	M	P	M	M	P	P	P	M	P	M	P	M	M	M	P	P	M	M	M	M		P/P	Het	P/P	Het	Het	Het	P/P	P/P	Het	Het	Het	Het	M/M	Het	M/M	M/M
LG02A	Chr02	249400	Chr02_249400	G	C	G	C	P	M	P	M	P	M	P	M	M	P	P	P	M	P	M	P	M	M	M	P	P	M	M	M	M		P/P	Het	P/P	Het	Het	Het	P/P	P/P	Het	Het	Het	Het	M/M	Het	M/M	M/M
LG02A	Chr02	251352	Chr02_251352	G	A	A	G	P	M	P	M	P	M	P	M	M	P	P	P	M	P	M	P	M	M	M	P	P	M	M	M	M		P/P	Het	P/P	Het	Het	Het	P/P	P/P	Het	Het	Het	Het	M/M	Het	M/M	M/M
LG02A	Chr02	254728	Chr02_254728	C	T	T	C	P	M	P	M	P	M	P	M	M	P	P	P	M	P	M	P	M	M	M	P	P	M	M	M	M		P/P	Het	P/P	Het	Het	Het	P/P	P/P	Het	Het	Het	Het	M/M	Het	M/M	M/M
LG02A	Chr02	254742	Chr02_254742	C	T	T	C	P	M	P	M	P	M	P	M	M	P	P	P	M	P	M	P	M	M	M	P	P	M	M	M	M		P/P	Het	P/P	Het	Het	Het	P/P	P/P	Het	Het	Het	Het	M/M	Het	M/M	M/M
LG02A	Chr02	254844	Chr02_254844	C	T	T	C	P	M	P	M	P	M	P	M	M	P	P	P	M	P	M	P	M	M	M	P	P	M	M	M	M		P/P	Het	P/P	Het	Het	Het	P/P	P/P	Het	Het	Het	Het	M/M	Het	M/M	M/M
LG02A	Chr02	254908	Chr02_254908	T	C	T	C	P	M	P	M	P	M	P	M	M	P	P	P	M	P	M	P	M	M	M	P	P	M	M	M	M		P/P	Het	P/P	Het	Het	Het	P/P	P/P	Het	Het	Het	Het	M/M	Het	M/M	M/M
LG02A	Chr02	266751	Chr02_266751	C	T	C	T	P	M	P	M	P	M	P	M	M	P	P	P	M	P	M	P	M	M	M	P	P	M	M	M	M		P/P	Het	P/P	Het	Het	Het	P/P	P/P	Het	Het	Het	Het	M/M	Het	M/M	M/M
LG02A	Chr02	267083	Chr02_267083	A	T	T	A	P	M	P	M	P	M	P	M	M	P	P	P	M	P	M	P	M	M	M	P	P	M	M	M	M		P/P	Het	P/P	Het	Het	Het	P/P	P/P	Het	Het	Het	Het	M/M	Het	M/M	M/M
LG02A	Chr02	269396	Chr02_269396	C	T	C	T	P	M	P	M	P	M	P	M	M	P	P	P	M	P	M	P	M	M	M	P	P	M	M	M	M		P/P	Het	P/P	Het	Het	Het	P/P	P/P	Het	Het	Het	Het	M/M	Het	M/M	M/M
LG02A	Chr02	295028	Chr02_295028	C	T	C	T	P	M	P	M	P	M	P	M	M	P	P	M	M	P	M	P	M	M	M	P	P	M	M	P	M		P/P	Het	P/P	Het	Het	Het	P/P	P/P	Het	Het	P/P	Het	M/M	Het	M/M	M/M
LG02A	Chr02	295058	Chr02_295058	G	T	G	T	P	M	P	M	P	M	P	M	M	P	P	M	M	P	M	P	M	M	M	P	P	M	M	P	M		P/P	Het	P/P	Het	Het	Het	P/P	P/P	Het	Het	P/P	Het	M/M	Het	M/M	M/M
LG02A	Chr02	295631	Chr02_295631	G	A	G	A	P	M	P	M	P	M	P	M	M	P	P	M	M	P	M	P	M	M	M	P	P	M	M	P	M		P/P	Het	P/P	Het	Het	Het	P/P	P/P	Het	Het	P/P	Het	M/M	Het	M/M	M/M
LG02A	Chr02	295912	Chr02_295912	T	C	T	C	P	M	P	M	P	M	P	M	M	P	P	M	M	P	M	P	M	M	M	P	P	M	M	P	M		P/P	Het	P/P	Het	Het	Het	P/P	P/P	Het	Het	P/P	Het	M/M	Het	M/M	M/M
LG02A	Chr02	297959	Chr02_297959	T	G	G	T	P	M	P	M	P	M	P	M	M	P	P	M	M	P	M	P	M	M	M	P	P	M	M	P	M		P/P	Het	P/P	Het	Het	Het	P/P	P/P	Het	Het	P/P	Het	M/M	Het	M/M	M/M
LG02A	Chr02	298123	Chr02_298123	G	T	T	G	P	M	P	M	P	M	P	M	M	P	P	M	M	P	M	P	M	M	M	P	P	M	M	P	M		P/P	Het	P/P	Het	Het	Het	P/P	P/P	Het	Het	P/P	Het	M/M	Het	M/M	M/M
LG02A	Chr02	298141	Chr02_298141	C	T	T	C	P	M	P	M	P	M	P	M	M	P	P	M	M	P	M	P	M	M	M	P	P	M	M	P	M		P/P	Het	P/P	Het	Het	Het	P/P	P/P	Het	Het	P/P	Het	M/M	Het	M/M	M/M
LG02A	Chr02	298189	Chr02_298189	G	A	A	G	P	M	P	M	P	M	P	M	M	P	P	M	M	P	M	P	M	M	M	P	P	M	M	P	M		P/P	Het	P/P	Het	Het	Het	P/P	P/P	Het	Het	P/P	Het	M/M	Het	M/M	M/M
LG02A	Chr02	298717	Chr02_298717	G	T	T	G	P	M	P	M	P	M	P	M	M	P	P	M	M	P	M	P	M	M	M	P	P	M	M	P	M		P/P	Het	P/P	Het	Het	Het	P/P	P/P	Het	Het	P/P	Het	M/M	Het	M/M	M/M
LG02A	Chr02	298721	Chr02_298721	G	A	A	G	P	M	P	M	P	M	P	M	M	P	P	M	M	P	M	P	M	M	M	P	P	M	M	P	M		P/P	Het	P/P	Het	Het	Het	P/P	P/P	Het	Het	P/P	Het	M/M	Het	M/M	M/M
LG02A	Chr02	298732	Chr02_298732	A	G	G	A	P	M	P	M	P	M	P	M	M	P	P	M	M	P	M	P	M	M	M	P	P	M	M	P	M		P/P	Het	P/P	Het	Het	Het	P/P	P/P	Het	Het	P/P	Het	M/M	Het	M/M	M/M
LG02A	Chr02	298966	Chr02_298966	T	C	C	T	P	M	P	M	P	M	P	M	M	P	P	M	M	P	M	P	M	M	M	P	P	M	M	P	M		P/P	Het	P/P	Het	Het	Het	P/P	P/P	Het	Het	P/P	Het	M/M	Het	M/M	M/M
LG02A	Chr02	298990	Chr02_298990	G	A	A	G	P	M	P	M	P	M	P	M	M	P	P	M	M	P	M	P	M	M	M	P	P	M	M	P	M		P/P	Het	P/P	Het	Het	Het	P/P	P/P	Het	Het	P/P	Het	M/M	Het	M/M	M/M
LG02A	Chr02	299034	Chr02_299034	A	G	G	A	P	M	P	M	P	M	P	M	M	P	P	M	M	P	M	P	M	M	M	P	P	M	M	P	M		P/P	Het	P/P	Het	Het	Het	P/P	P/P	Het	Het	P/P	Het	M/M	Het	M/M	M/M
LG02A	Chr02	299056	Chr02_299056	A	T	T	A	P	M	P	M	P	M	P	M	M	P	P	M	M	P	M	P	M	M	M	P	P	M	M	P	M		P/P	Het	P/P	Het	Het	Het	P/P	P/P	Het	Het	P/P	Het	M/M	Het	M/M	M/M
LG02A	Chr02	299092	Chr02_299092	T	C	C	T	P	M	P	M	P	M	P	M	M	P	P	M	M	P	M	P	M	M	M	P	P	M	M	P	M		P/P	Het	P/P	Het	Het	Het	P/P	P/P	Het	Het	P/P	Het	M/M	Het	M/M	M/M
LG02A	Chr02	299174	Chr02_299174	T	C	C	T	P	M	P	M	P	M	P	M	M	P	P	M	M	P	M	P	M	M	M	P	P	M	M	P	M		P/P	Het	P/P	Het	Het	Het	P/P	P/P	Het	Het	P/P	Het	M/M	Het	M/M	M/M
LG02A	Chr02	299182	Chr02_299182	T	C	C	T	P	M	P	M	P	M	P	M	M	P	P	M	M	P	M	P	M	M	M	P	P	M	M	P	M		P/P	Het	P/P	Het	Het	Het	P/P	P/P	Het	Het	P/P	Het	M/M	Het	M/M	M/M
LG02A	Chr02	299196	Chr02_299196	T	C	C	T	P	M	P	M	P	M	P	M	M	P	P	M	M	P	M	P	M	M	M	P	P	M	M	P	M		P/P	Het	P/P	Het	Het	Het	P/P	P/P	Het	Het	P/P	Het	M/M	Het	M/M	M/M
LG02A	Chr02	299581	Chr02_299581	T	C	C	T	P	M	P	M	P	M	P	M	M	P	P	M	M	P	M	P	M	M	M	P	P	M	M	P	M		P/P	Het	P/P	Het	Het	Het	P/P	P/P	Het	Het	P/P	Het	M/M	Het	M/M	M/M
LG02A	Chr02	299935	Chr02_299935	C	G	G	C	P	M	P	M	P	M	P	M	M	P	P	M	M	P	M	P	M	M	M	P	P	M	M	P	M		P/P	Het	P/P	Het	Het	Het	P/P	P/P	Het	Het	P/P	Het	M/M	Het	M/M	M/M
LG02A	Chr02	301406	Chr02_301406	T	A	A	T	P	M	P	M	P	M	P	M	M	P	P	M	M	P	M	P	M	M	M	P	P	M	M	P	M		P/P	Het	P/P	Het	Het	Het	P/P	P/P	Het	Het	P/P	Het	M/M	Het	M/M	M/M
LG02A	Chr02	301455	Chr02_301455	G	A	A	G	P	M	P	M	P	M	P	M	M	P	P	M	M	P	M	P	M	M	M	P	P	M	M	P	M		P/P	Het	P/P	Het	Het	Het	P/P	P/P	Het	Het	P/P	Het	M/M	Het	M/M	M/M
LG02A	Chr02	301549	Chr02_301549	C	T	T	C	P	M	P	M	P	M	P	M	M	P	P	M	M	P	M	P	M	M	M	P	P	M	M	P	M		P/P	Het	P/P	Het	Het	Het	P/P	P/P	Het	Het	P/P	Het	M/M	Het	M/M	M/M
LG02A	Chr02	301569	Chr02_301569	T	C	C	T	P	M	P	M	P	M	P	M	M	P	P	M	M	P	M	P	M	M	M	P	P	M	M	P	M		P/P	Het	P/P	Het	Het	Het	P/P	P/P	Het	Het	P/P	Het	M/M	Het	M/M	M/M
LG02A	Chr02	301999	Chr02_301999	G	A	A	G	P	M	P	M	P	M	P	M	M	P	P	M	M	P	M	P	M	M	M	P	P	M	M	P	M		P/P	Het	P/P	Het	Het	Het	P/P	P/P	Het	Het	P/P	Het	M/M	Het	M/M	M/M
LG02A	Chr02	302698	Chr02_302698	G	A	A	G	P	M	P	M	P	M	P	M	M	P	P	M	M	P	M	P	M	M	M	P	P	M	M	P	M		P/P	Het	P/P	Het	Het	Het	P/P	P/P	Het	Het	P/P	Het	M/M	Het	M/M	M/M
LG02A	Chr02	302750	Chr02_302750	T	C	C	T	P	M	P	M	P	M	P	M	M	P	P	M	M	P	M	P	M	M	M	P	P	M	M	P	M		P/P	Het	P/P	Het	Het	Het	P/P	P/P	Het	Het	P/P	Het	M/M	Het	M/M	M/M
LG02A	Chr02	302767	Chr02_302767	A	C	C	A	P	M	P	M	P	M	P	M	M	P	P	M	M	P	M	P	M	M	M	P	P	M	M	P	M		P/P	Het	P/P	Het	Het	Het	P/P	P/P	Het	Het	P/P	Het	M/M	Het	M/M	M/M
LG02A	Chr02	303019	Chr02_303019	C	T	T	C	P	M	P	M	P	M	P	M	M	P	P	M	M	P	M	P	M	M	M	P	P	M	M	P	M		P/P	Het	P/P	Het	Het	Het	P/P	P/P	Het	Het	P/P	Het	M/M	Het	M/M	M/M
LG02A	Chr02	303121	Chr02_303121	A	G	A	G	P	M	P	M	P	M	P	M	M	P	P	M	M	P	M	P	M	M	M	P	P	M	M	P	M		P/P	Het	P/P	Het	Het	Het	P/P	P/P	Het	Het	P/P	Het	M/M	Het	M/M	M/M
LG02A	Chr02	303237	Chr02_303237	T	C	T	C	P	M	P	M	P	M	P	M	M	P	P	M	M	P	M	P	M	M	M	P	P	M	M	P	M		P/P	Het	P/P	Het	Het	Het	P/P	P/P	Het	Het	P/P	Het	M/M	Het	M/M	M/M
LG02A	Chr02	303256	Chr02_303256	G	A	A	G	P	M	P	M	P	M	P	M	M	P	P	M	M	P	M	P	M	M	M	P	P	M	M	P	M		P/P	Het	P/P	Het	Het	Het	P/P	P/P	Het	Het	P/P	Het	M/M	Het	M/M	M/M
LG02A	Chr02	303262	Chr02_303262	G	A	A	G	P	M	P	M	P	M	P	M	M	P	P	M	M	P	M	P	M	M	M	P	P	M	M	P	M		P/P	Het	P/P	Het	Het	Het	P/P	P/P	Het	Het	P/P	Het	M/M	Het	M/M	M/M
LG02A	Chr02	303295	Chr02_303295	T	G	T	G	P	M	P	M	P	M	P	M	M	P	P	M	M	P	M	P	M	M	M	P	P	M	M	P	M		P/P	Het	P/P	Het	Het	Het	P/P	P/P	Het	Het	P/P	Het	M/M	Het	M/M	M/M
LG02A	Chr02	303371	Chr02_303371	C	T	T	C	P	M	P	M	P	M	P	M	M	P	P	M	M	P	M	P	M	M	M	P	P	M	M	P	M		P/P	Het	P/P	Het	Het	Het	P/P	P/P	Het	Het	P/P	Het	M/M	Het	M/M	M/M
LG02A	Chr02	303435	Chr02_303435	T	C	T	C	P	M	P	M	P	M	P	M	M	P	P	M	M	P	M	P	M	M	M	P	P	M	M	P	M		P/P	Het	P/P	Het	Het	Het	P/P	P/P	Het	Het	P/P	Het	M/M	Het	M/M	M/M
LG02A	Chr02	303452	Chr02_303452	G	A	G	A	P	M	P	M	P	M	P	M	M	P	P	M	M	P	M	P	M	M	M	P	P	M	M	P	M		P/P	Het	P/P	Het	Het	Het	P/P	P/P	Het	Het	P/P	Het	M/M	Het	M/M	M/M
LG02A	Chr02	303520	Chr02_303520	T	G	T	G	P	M	P	M	P	M	P	M	M	P	P	M	M	P	M	P	M	M	M	P	P	M	M	P	M		P/P	Het	P/P	Het	Het	Het	P/P	P/P	Het	Het	P/P	Het	M/M	Het	M/M	M/M
LG02A	Chr02	303584	Chr02_303584	A	C	C	A	P	M	P	M	P	M	P	M	M	P	P	M	M	P	M	P	M	M	M	P	P	M	M	P	M		P/P	Het	P/P	Het	Het	Het	P/P	P/P	Het	Het	P/P	Het	M/M	Het	M/M	M/M
LG02A	Chr02	303588	Chr02_303588	G	A	G	A	P	M	P	M	P	M	P	M	M	P	P	M	M	P	M	P	M	M	M	P	P	M	M	P	M		P/P	Het	P/P	Het	Het	Het	P/P	P/P	Het	Het	P/P	Het	M/M	Het	M/M	M/M
LG02A	Chr02	303826	Chr02_303826	A	C	A	C	P	M	P	M	P	M	P	M	M	P	P	M	M	P	M	P	M	M	M	P	P	M	M	P	M		P/P	Het	P/P	Het	Het	Het	P/P	P/P	Het	Het	P/P	Het	M/M	Het	M/M	M/M
LG02A	Chr02	304314	Chr02_304314	A	G	A	G	P	M	P	M	P	M	P	M	M	P	P	M	M	P	M	P	M	M	M	P	P	M	M	P	M		P/P	Het	P/P	Het	Het	Het	P/P	P/P	Het	Het	P/P	Het	M/M	Het	M/M	M/M
LG02A	Chr02	304737	Chr02_304737	A	T	A	T	P	M	P	M	P	M	P	M	M	P	P	M	M	P	M	P	M	M	M	P	P	M	M	P	M		P/P	Het	P/P	Het	Het	Het	P/P	P/P	Het	Het	P/P	Het	M/M	Het	M/M	M/M
LG02A	Chr02	305199	Chr02_305199	T	C	T	C	P	M	P	M	P	M	P	M	M	P	P	M	M	P	M	P	M	M	M	P	P	M	M	P	M		P/P	Het	P/P	Het	Het	Het	P/P	P/P	Het	Het	P/P	Het	M/M	Het	M/M	M/M
LG02A	Chr02	306242	Chr02_306242	T	G	T	G	P	M	P	M	P	M	P	M	M	P	P	M	M	P	M	P	M	M	M	P	P	M	M	P	M		P/P	Het	P/P	Het	Het	Het	P/P	P/P	Het	Het	P/P	Het	M/M	Het	M/M	M/M
LG02A	Chr02	306256	Chr02_306256	C	T	C	T	P	M	P	M	P	M	P	M	M	P	P	M	M	P	M	P	M	M	M	P	P	M	M	P	M		P/P	Het	P/P	Het	Het	Het	P/P	P/P	Het	Het	P/P	Het	M/M	Het	M/M	M/M
LG02A	Chr02	306281	Chr02_306281	T	C	T	C	P	M	P	M	P	M	P	M	M	P	P	M	M	P	M	P	M	M	M	P	P	M	M	P	M		P/P	Het	P/P	Het	Het	Het	P/P	P/P	Het	Het	P/P	Het	M/M	Het	M/M	M/M
LG02A	Chr02	310214	Chr02_310214	G	A	A	G	P	M	P	M	P	M	P	M	M	P	P	M	M	P	M	P	M	M	M	P	P	M	M	P	M		P/P	Het	P/P	Het	Het	Het	P/P	P/P	Het	Het	P/P	Het	M/M	Het	M/M	M/M
LG02A	Chr02	315091	Chr02_315091	A	G	G	A	P	M	P	M	P	M	P	M	M	P	P	M	M	P	P	P	M	M	M	P	P	P	M	P	M		P/P	P/P	P/P	Het	Het	Het	P/P	P/P	P/P	Het	P/P	Het	Het	Het	M/M	M/M
LG02A	Chr02	317781	Chr02_317781	G	A	A	G	P	P	P	M	P	M	P	M	M	P	P	M	M	M	P	P	M	M	M	P	P	P	M	P	M		Het	P/P	P/P	Het	Het	Het	P/P	P/P	P/P	Het	P/P	Het	P/P	P/P	Het	Het
LG02A	Chr02	350615	Chr02_350615	G	A	A	G	P	P	P	M	P	M	P	P	P	P	P	M	M	M	P	P	M	M	M	P	M	P	M	P	M		Het	P/P	P/P	Het	Het	Het	P/P	Het	P/P	Het	P/P	Het	P/P	P/P	Het	Het
LG02A	Chr02	354718	Chr02_354718	T	A	T	A	P	P	P	M	P	M	P	P	P	P	P	M	M	M	P	P	M	M	M	P	M	P	M	P	M		Het	P/P	P/P	Het	Het	Het	P/P	Het	P/P	Het	P/P	Het	P/P	P/P	Het	Het
LG02A	Chr02	354719	Chr02_354719	A	T	A	T	P	P	P	M	P	M	P	P	P	P	P	M	M	M	P	P	M	M	M	P	M	P	M	P	M		Het	P/P	P/P	Het	Het	Het	P/P	Het	P/P	Het	P/P	Het	P/P	P/P	Het	Het
LG02A	Chr02	356935	Chr02_356935	T	C	T	C	P	P	P	M	P	M	P	P	P	P	P	M	M	M	P	P	M	M	M	P	M	P	M	P	M		Het	P/P	P/P	Het	Het	Het	P/P	Het	P/P	Het	P/P	Het	P/P	P/P	Het	Het
LG02A	Chr02	357116	Chr02_357116	A	G	A	G	P	P	P	M	P	M	P	P	P	P	P	M	M	M	P	P	M	M	M	P	M	P	M	P	M		Het	P/P	P/P	Het	Het	Het	P/P	Het	P/P	Het	P/P	Het	P/P	P/P	Het	Het
LG02A	Chr02	360670	Chr02_360670	G	C	G	C	P	P	P	M	P	M	P	P	P	P	P	M	M	M	P	P	M	M	M	P	M	P	M	P	M		Het	P/P	P/P	Het	Het	Het	P/P	Het	P/P	Het	P/P	Het	P/P	P/P	Het	Het
LG02A	Chr02	361877	Chr02_361877	C	T	C	T	P	P	P	M	P	M	P	P	P	P	P	M	M	M	P	P	M	M	M	P	M	P	M	P	M		Het	P/P	P/P	Het	Het	Het	P/P	Het	P/P	Het	P/P	Het	P/P	P/P	Het	Het
LG02A	Chr02	363323	Chr02_363323	A	T	A	T	P	P	P	M	P	M	P	P	P	P	P	M	M	M	P	P	M	M	M	P	M	P	M	P	M		Het	P/P	P/P	Het	Het	Het	P/P	Het	P/P	Het	P/P	Het	P/P	P/P	Het	Het
LG02A	Chr02	363630	Chr02_363630	C	T	C	T	P	P	P	M	P	M	P	P	P	P	P	M	M	M	P	P	M	M	M	P	M	P	M	P	M		Het	P/P	P/P	Het	Het	Het	P/P	Het	P/P	Het	P/P	Het	P/P	P/P	Het	Het
LG02A	Chr02	364725	Chr02_364725	G	A	G	A	P	P	P	M	P	M	P	P	P	P	P	M	M	M	P	P	M	M	M	P	M	P	M	P	M		Het	P/P	P/P	Het	Het	Het	P/P	Het	P/P	Het	P/P	Het	P/P	P/P	Het	Het
LG02B	Chr02	623817	Chr02_623817	T	C	T	C	M	P	M	P	M	M	M	P	P	P	P	M	P	P	P	P	P	M	M	M	M	P	M	M	M		Het	Het	Het	Het	M/M	M/M	M/M	M/M	Het	M/M	M/M	M/M	P/P	P/P	P/P	Het
LG03A	Chr03	11379	Chr03_11379	G	T	G	T	P	P	M	P	P	P	M	P	P	P	M	P	M	P	M	P	P	M	M	M	P	P	M	P	P		P/P	Het	P/P	P/P	Het	Het	Het	P/P	P/P	Het	P/P	P/P	Het	P/P	P/P	Het
LG03A	Chr03	11382	Chr03_11382	C	A	A	C	P	P	M	P	P	P	M	P	P	P	M	P	M	P	M	P	P	M	M	M	P	P	M	P	P		P/P	Het	P/P	P/P	Het	Het	Het	P/P	P/P	Het	P/P	P/P	Het	P/P	P/P	Het
LG03A	Chr03	11391	Chr03_11391	C	T	T	C	P	P	M	P	P	P	M	P	P	P	M	P	M	P	M	P	P	M	M	M	P	P	M	P	P		P/P	Het	P/P	P/P	Het	Het	Het	P/P	P/P	Het	P/P	P/P	Het	P/P	P/P	Het
LG03A	Chr03	11416	Chr03_11416	A	G	G	A	P	P	M	P	P	P	M	P	P	P	M	P	M	P	M	P	P	M	M	M	P	P	M	P	P		P/P	Het	P/P	P/P	Het	Het	Het	P/P	P/P	Het	P/P	P/P	Het	P/P	P/P	Het
LG03A	Chr03	11417	Chr03_11417	T	C	C	T	P	P	M	P	P	P	M	P	P	P	M	P	M	P	M	P	P	M	M	M	P	P	M	P	P		P/P	Het	P/P	P/P	Het	Het	Het	P/P	P/P	Het	P/P	P/P	Het	P/P	P/P	Het
LG03A	Chr03	11423	Chr03_11423	C	T	T	C	P	P	M	P	P	P	M	P	P	P	M	P	M	P	M	P	P	M	M	M	P	P	M	P	P		P/P	Het	P/P	P/P	Het	Het	Het	P/P	P/P	Het	P/P	P/P	Het	P/P	P/P	Het
LG03A	Chr03	14001	Chr03_14001	C	T	T	C	P	P	M	P	P	P	M	P	P	P	M	P	M	P	M	P	P	M	M	M	P	P	M	P	P		P/P	Het	P/P	P/P	Het	Het	Het	P/P	P/P	Het	P/P	P/P	Het	P/P	P/P	Het
LG03A	Chr03	14003	Chr03_14003	C	T	T	C	P	P	M	P	P	P	M	P	P	P	M	P	M	P	M	P	P	M	M	M	P	P	M	P	P		P/P	Het	P/P	P/P	Het	Het	Het	P/P	P/P	Het	P/P	P/P	Het	P/P	P/P	Het
LG03A	Chr03	14006	Chr03_14006	G	A	A	G	P	P	M	P	P	P	M	P	P	P	M	P	M	P	M	P	P	M	M	M	P	P	M	P	P		P/P	Het	P/P	P/P	Het	Het	Het	P/P	P/P	Het	P/P	P/P	Het	P/P	P/P	Het
LG03A	Chr03	14054	Chr03_14054	G	A	A	G	P	P	M	P	P	P	M	P	P	P	M	P	M	P	M	P	P	M	M	M	P	P	M	P	P		P/P	Het	P/P	P/P	Het	Het	Het	P/P	P/P	Het	P/P	P/P	Het	P/P	P/P	Het
LG03A	Chr03	14059	Chr03_14059	T	C	C	T	P	P	M	P	P	P	M	P	P	P	M	P	M	P	M	P	P	M	M	M	P	P	M	P	P		P/P	Het	P/P	P/P	Het	Het	Het	P/P	P/P	Het	P/P	P/P	Het	P/P	P/P	Het
LG03A	Chr03	14069	Chr03_14069	G	T	T	G	P	P	M	P	P	P	M	P	P	P	M	P	M	P	M	P	P	M	M	M	P	P	M	P	P		P/P	Het	P/P	P/P	Het	Het	Het	P/P	P/P	Het	P/P	P/P	Het	P/P	P/P	Het
LG03A	Chr03	14112	Chr03_14112	A	T	T	A	P	P	M	P	P	P	M	P	P	P	M	P	M	P	M	P	P	M	M	M	P	P	M	P	P		P/P	Het	P/P	P/P	Het	Het	Het	P/P	P/P	Het	P/P	P/P	Het	P/P	P/P	Het
LG03A	Chr03	14147	Chr03_14147	A	C	C	A	P	P	M	P	P	P	M	P	P	P	M	P	M	P	M	P	P	M	M	M	P	P	M	P	P		P/P	Het	P/P	P/P	Het	Het	Het	P/P	P/P	Het	P/P	P/P	Het	P/P	P/P	Het
LG03A	Chr03	14171	Chr03_14171	G	C	C	G	P	P	M	P	P	P	M	P	P	P	M	P	M	P	M	P	P	M	M	M	P	P	M	P	P		P/P	Het	P/P	P/P	Het	Het	Het	P/P	P/P	Het	P/P	P/P	Het	P/P	P/P	Het
LG03A	Chr03	14185	Chr03_14185	C	T	T	C	P	P	M	P	P	P	M	P	P	P	M	P	M	P	M	P	P	M	M	M	P	P	M	P	P		P/P	Het	P/P	P/P	Het	Het	Het	P/P	P/P	Het	P/P	P/P	Het	P/P	P/P	Het
LG03A	Chr03	14619	Chr03_14619	T	C	C	T	P	P	M	P	P	P	M	P	P	P	M	P	M	P	M	P	P	M	M	M	P	P	M	P	P		P/P	Het	P/P	P/P	Het	Het	Het	P/P	P/P	Het	P/P	P/P	Het	P/P	P/P	Het
LG03A	Chr03	14620	Chr03_14620	T	C	C	T	P	P	M	P	P	P	M	P	P	P	M	P	M	P	M	P	P	M	M	M	P	P	M	P	P		P/P	Het	P/P	P/P	Het	Het	Het	P/P	P/P	Het	P/P	P/P	Het	P/P	P/P	Het
LG03A	Chr03	14693	Chr03_14693	G	T	T	G	P	P	M	P	P	P	M	P	P	P	M	P	M	P	M	P	P	M	M	M	P	P	M	P	P		P/P	Het	P/P	P/P	Het	Het	Het	P/P	P/P	Het	P/P	P/P	Het	P/P	P/P	Het
LG03A	Chr03	14793	Chr03_14793	A	G	G	A	P	P	M	P	P	P	M	P	P	P	M	P	M	P	M	P	P	M	M	M	P	P	M	P	P		P/P	Het	P/P	P/P	Het	Het	Het	P/P	P/P	Het	P/P	P/P	Het	P/P	P/P	Het
LG03A	Chr03	14817	Chr03_14817	C	T	T	C	P	P	M	P	P	P	M	P	P	P	M	P	M	P	M	P	P	M	M	M	P	P	M	P	P		P/P	Het	P/P	P/P	Het	Het	Het	P/P	P/P	Het	P/P	P/P	Het	P/P	P/P	Het
LG03A	Chr03	14924	Chr03_14924	G	A	A	G	P	P	M	P	P	P	M	P	P	P	M	P	M	P	M	P	P	M	M	M	P	P	M	P	P		P/P	Het	P/P	P/P	Het	Het	Het	P/P	P/P	Het	P/P	P/P	Het	P/P	P/P	Het
LG03A	Chr03	14947	Chr03_14947	C	G	G	C	P	P	M	P	P	P	M	P	P	P	M	P	M	P	M	P	P	M	M	M	P	P	M	P	P		P/P	Het	P/P	P/P	Het	Het	Het	P/P	P/P	Het	P/P	P/P	Het	P/P	P/P	Het
LG03A	Chr03	14993	Chr03_14993	C	T	T	C	P	P	M	P	P	P	M	P	P	P	M	P	M	P	M	P	P	M	M	M	P	P	M	P	P		P/P	Het	P/P	P/P	Het	Het	Het	P/P	P/P	Het	P/P	P/P	Het	P/P	P/P	Het
LG03A	Chr03	15001	Chr03_15001	C	T	T	C	P	P	M	P	P	P	M	P	P	P	M	P	M	P	M	P	P	M	M	M	P	P	M	P	P		P/P	Het	P/P	P/P	Het	Het	Het	P/P	P/P	Het	P/P	P/P	Het	P/P	P/P	Het
LG03A	Chr03	15004	Chr03_15004	G	A	A	G	P	P	M	P	P	P	M	P	P	P	M	P	M	P	M	P	P	M	M	M	P	P	M	P	P		P/P	Het	P/P	P/P	Het	Het	Het	P/P	P/P	Het	P/P	P/P	Het	P/P	P/P	Het
LG03A	Chr03	15033	Chr03_15033	A	C	C	A	P	P	M	P	P	P	M	P	P	P	M	P	M	P	M	P	P	M	M	M	P	P	M	P	P		P/P	Het	P/P	P/P	Het	Het	Het	P/P	P/P	Het	P/P	P/P	Het	P/P	P/P	Het
LG03A	Chr03	15093	Chr03_15093	G	A	A	G	P	P	M	P	P	P	M	P	P	P	M	P	M	P	M	P	P	M	M	M	P	P	M	P	P		P/P	Het	P/P	P/P	Het	Het	Het	P/P	P/P	Het	P/P	P/P	Het	P/P	P/P	Het
LG03A	Chr03	15165	Chr03_15165	G	A	A	G	P	P	M	P	P	P	M	P	P	P	M	P	M	P	M	P	P	M	M	M	P	P	M	P	P		P/P	Het	P/P	P/P	Het	Het	Het	P/P	P/P	Het	P/P	P/P	Het	P/P	P/P	Het
LG03A	Chr03	15172	Chr03_15172	C	T	T	C	P	P	M	P	P	P	M	P	P	P	M	P	M	P	M	P	P	M	M	M	P	P	M	P	P		P/P	Het	P/P	P/P	Het	Het	Het	P/P	P/P	Het	P/P	P/P	Het	P/P	P/P	Het
LG03A	Chr03	15182	Chr03_15182	C	T	T	C	P	P	M	P	P	P	M	P	P	P	M	P	M	P	M	P	P	M	M	M	P	P	M	P	P		P/P	Het	P/P	P/P	Het	Het	Het	P/P	P/P	Het	P/P	P/P	Het	P/P	P/P	Het
LG03A	Chr03	15242	Chr03_15242	T	G	G	T	P	P	M	P	P	P	M	P	P	P	M	P	M	P	M	P	P	M	M	M	P	P	M	P	P		P/P	Het	P/P	P/P	Het	Het	Het	P/P	P/P	Het	P/P	P/P	Het	P/P	P/P	Het
LG03A	Chr03	15259	Chr03_15259	A	G	G	A	P	P	M	P	P	P	M	P	P	P	M	P	M	P	M	P	P	M	M	M	P	P	M	P	P		P/P	Het	P/P	P/P	Het	Het	Het	P/P	P/P	Het	P/P	P/P	Het	P/P	P/P	Het
LG03A	Chr03	15280	Chr03_15280	G	T	T	G	P	P	M	P	P	P	M	P	P	P	M	P	M	P	M	P	P	M	M	M	P	P	M	P	P		P/P	Het	P/P	P/P	Het	Het	Het	P/P	P/P	Het	P/P	P/P	Het	P/P	P/P	Het
LG03A	Chr03	15335	Chr03_15335	G	A	A	G	P	P	M	P	P	P	M	P	P	P	M	P	M	P	M	P	P	M	M	M	P	P	M	P	P		P/P	Het	P/P	P/P	Het	Het	Het	P/P	P/P	Het	P/P	P/P	Het	P/P	P/P	Het
LG03A	Chr03	15380	Chr03_15380	T	C	C	T	P	P	M	P	P	P	M	P	P	P	M	P	M	P	M	P	P	M	M	M	P	P	M	P	P		P/P	Het	P/P	P/P	Het	Het	Het	P/P	P/P	Het	P/P	P/P	Het	P/P	P/P	Het
LG03A	Chr03	15382	Chr03_15382	A	C	C	A	P	P	M	P	P	P	M	P	P	P	M	P	M	P	M	P	P	M	M	M	P	P	M	P	P		P/P	Het	P/P	P/P	Het	Het	Het	P/P	P/P	Het	P/P	P/P	Het	P/P	P/P	Het
LG03A	Chr03	15394	Chr03_15394	G	A	A	G	P	P	M	P	P	P	M	P	P	P	M	P	M	P	M	P	P	M	M	M	P	P	M	P	P		P/P	Het	P/P	P/P	Het	Het	Het	P/P	P/P	Het	P/P	P/P	Het	P/P	P/P	Het
LG03A	Chr03	15398	Chr03_15398	C	T	T	C	P	P	M	P	P	P	M	P	P	P	M	P	M	P	M	P	P	M	M	M	P	P	M	P	P		P/P	Het	P/P	P/P	Het	Het	Het	P/P	P/P	Het	P/P	P/P	Het	P/P	P/P	Het
LG03A	Chr03	15430	Chr03_15430	T	G	G	T	P	P	M	P	P	P	M	P	P	P	M	P	M	P	M	P	P	M	M	M	P	P	M	P	P		P/P	Het	P/P	P/P	Het	Het	Het	P/P	P/P	Het	P/P	P/P	Het	P/P	P/P	Het
LG03A	Chr03	15471	Chr03_15471	T	C	C	T	P	P	M	P	P	P	M	P	P	P	M	P	M	P	M	P	P	M	M	M	P	P	M	P	P		P/P	Het	P/P	P/P	Het	Het	Het	P/P	P/P	Het	P/P	P/P	Het	P/P	P/P	Het
LG03A	Chr03	15478	Chr03_15478	T	G	G	T	P	P	M	P	P	P	M	P	P	P	M	P	M	P	M	P	P	M	M	M	P	P	M	P	P		P/P	Het	P/P	P/P	Het	Het	Het	P/P	P/P	Het	P/P	P/P	Het	P/P	P/P	Het
LG03A	Chr03	15510	Chr03_15510	G	A	A	G	P	P	M	P	P	P	M	P	P	P	M	P	M	P	M	P	P	M	M	M	P	P	M	P	P		P/P	Het	P/P	P/P	Het	Het	Het	P/P	P/P	Het	P/P	P/P	Het	P/P	P/P	Het
LG03A	Chr03	15638	Chr03_15638	G	T	T	G	P	P	M	P	P	P	M	P	P	P	M	P	M	P	M	P	P	M	M	M	P	P	M	P	P		P/P	Het	P/P	P/P	Het	Het	Het	P/P	P/P	Het	P/P	P/P	Het	P/P	P/P	Het
LG03A	Chr03	15697	Chr03_15697	C	G	G	C	P	P	M	P	P	P	M	P	P	P	M	P	M	P	M	P	P	M	M	M	P	P	M	P	P		P/P	Het	P/P	P/P	Het	Het	Het	P/P	P/P	Het	P/P	P/P	Het	P/P	P/P	Het
LG03A	Chr03	15772	Chr03_15772	G	A	G	A	P	P	M	P	P	P	M	P	P	P	M	P	M	P	M	P	P	M	M	M	P	P	M	P	P		P/P	Het	P/P	P/P	Het	Het	Het	P/P	P/P	Het	P/P	P/P	Het	P/P	P/P	Het
LG03A	Chr03	16476	Chr03_16476	A	G	G	A	P	P	M	P	P	P	M	P	P	P	M	P	M	P	M	P	P	M	M	M	P	P	M	P	P		P/P	Het	P/P	P/P	Het	Het	Het	P/P	P/P	Het	P/P	P/P	Het	P/P	P/P	Het
LG03A	Chr03	16545	Chr03_16545	A	G	G	A	P	P	M	P	P	P	M	P	P	P	M	P	M	P	M	P	P	M	M	M	P	P	M	P	P		P/P	Het	P/P	P/P	Het	Het	Het	P/P	P/P	Het	P/P	P/P	Het	P/P	P/P	Het
LG03A	Chr03	16587	Chr03_16587	T	A	T	A	P	P	M	P	P	P	M	P	P	P	M	P	M	P	M	P	P	M	M	M	P	P	M	P	P		P/P	Het	P/P	P/P	Het	Het	Het	P/P	P/P	Het	P/P	P/P	Het	P/P	P/P	Het
LG03A	Chr03	16920	Chr03_16920	T	C	C	T	P	P	M	P	P	P	M	P	P	P	M	P	M	P	M	P	P	M	M	M	P	P	M	P	P		P/P	Het	P/P	P/P	Het	Het	Het	P/P	P/P	Het	P/P	P/P	Het	P/P	P/P	Het
LG03A	Chr03	16974	Chr03_16974	A	G	G	A	P	P	M	P	P	P	M	P	P	P	M	P	M	P	M	P	P	M	M	M	P	P	M	P	P		P/P	Het	P/P	P/P	Het	Het	Het	P/P	P/P	Het	P/P	P/P	Het	P/P	P/P	Het
LG03A	Chr03	17510	Chr03_17510	G	A	A	G	P	P	M	P	P	P	M	P	P	P	M	P	M	P	M	P	P	M	M	M	P	P	M	P	P		P/P	Het	P/P	P/P	Het	Het	Het	P/P	P/P	Het	P/P	P/P	Het	P/P	P/P	Het
LG03A	Chr03	17787	Chr03_17787	C	T	T	C	P	P	M	P	P	P	M	P	P	P	M	P	M	P	M	P	P	M	M	M	P	P	M	P	P		P/P	Het	P/P	P/P	Het	Het	Het	P/P	P/P	Het	P/P	P/P	Het	P/P	P/P	Het
LG03A	Chr03	18016	Chr03_18016	C	T	C	T	P	P	M	P	P	P	M	P	P	P	M	P	M	P	M	P	P	M	M	M	P	P	M	P	P		P/P	Het	P/P	P/P	Het	Het	Het	P/P	P/P	Het	P/P	P/P	Het	P/P	P/P	Het
LG03A	Chr03	18052	Chr03_18052	A	C	C	A	P	P	M	P	P	P	M	P	P	P	M	P	M	P	M	P	P	M	M	M	P	P	M	P	P		P/P	Het	P/P	P/P	Het	Het	Het	P/P	P/P	Het	P/P	P/P	Het	P/P	P/P	Het
LG03A	Chr03	18276	Chr03_18276	T	C	T	C	P	P	M	P	P	P	M	P	P	P	M	P	M	P	M	P	P	M	M	M	P	P	M	P	P		P/P	Het	P/P	P/P	Het	Het	Het	P/P	P/P	Het	P/P	P/P	Het	P/P	P/P	Het
LG03A	Chr03	19341	Chr03_19341	T	C	C	T	P	P	M	P	P	P	M	P	P	P	M	P	M	P	M	P	P	M	M	M	P	P	M	P	P		P/P	Het	P/P	P/P	Het	Het	Het	P/P	P/P	Het	P/P	P/P	Het	P/P	P/P	Het
LG03A	Chr03	19830	Chr03_19830	A	G	G	A	P	P	M	P	P	P	M	P	P	P	M	P	M	P	M	P	P	M	M	M	P	P	M	P	P		P/P	Het	P/P	P/P	Het	Het	Het	P/P	P/P	Het	P/P	P/P	Het	P/P	P/P	Het
LG03A	Chr03	20985	Chr03_20985	A	G	A	G	P	P	M	P	P	P	M	P	P	P	M	P	M	P	M	P	P	M	M	M	P	P	M	P	P		P/P	Het	P/P	P/P	Het	Het	Het	P/P	P/P	Het	P/P	P/P	Het	P/P	P/P	Het
LG03A	Chr03	21266	Chr03_21266	G	A	A	G	P	P	M	P	P	P	M	P	P	P	M	P	M	P	M	P	P	M	M	M	P	P	M	P	P		P/P	Het	P/P	P/P	Het	Het	Het	P/P	P/P	Het	P/P	P/P	Het	P/P	P/P	Het
LG03A	Chr03	22165	Chr03_22165	C	T	T	C	P	P	M	P	P	P	M	P	P	P	M	P	M	P	M	P	P	M	M	M	P	P	M	P	P		P/P	Het	P/P	P/P	Het	Het	Het	P/P	P/P	Het	P/P	P/P	Het	P/P	P/P	Het
LG03A	Chr03	22290	Chr03_22290	C	A	A	C	P	P	M	P	P	P	M	P	P	P	M	P	M	P	M	P	P	M	M	M	P	P	M	P	P		P/P	Het	P/P	P/P	Het	Het	Het	P/P	P/P	Het	P/P	P/P	Het	P/P	P/P	Het
LG03A	Chr03	22292	Chr03_22292	C	A	A	C	P	P	M	P	P	P	M	P	P	P	M	P	M	P	M	P	P	M	M	M	P	P	M	P	P		P/P	Het	P/P	P/P	Het	Het	Het	P/P	P/P	Het	P/P	P/P	Het	P/P	P/P	Het
LG03A	Chr03	22374	Chr03_22374	G	A	A	G	P	P	M	P	P	P	M	P	P	P	M	P	M	P	M	P	P	M	M	M	P	P	M	P	P		P/P	Het	P/P	P/P	Het	Het	Het	P/P	P/P	Het	P/P	P/P	Het	P/P	P/P	Het
LG03A	Chr03	24607	Chr03_24607	C	T	C	T	P	P	M	P	P	P	M	P	P	P	M	P	M	P	M	P	P	M	M	M	P	P	M	P	P		P/P	Het	P/P	P/P	Het	Het	Het	P/P	P/P	Het	P/P	P/P	Het	P/P	P/P	Het
LG03A	Chr03	29211	Chr03_29211	A	C	A	C	P	P	M	P	P	P	M	P	P	P	M	P	M	P	M	P	P	M	M	M	P	P	M	P	P		P/P	Het	P/P	P/P	Het	Het	Het	P/P	P/P	Het	P/P	P/P	Het	P/P	P/P	Het
LG03A	Chr03	40089	Chr03_40089	G	A	A	G	P	P	M	P	P	P	M	P	P	M	P	P	M	P	M	M	P	M	M	M	P	P	M	P	P		P/P	Het	Het	P/P	Het	Het	Het	P/P	P/P	Het	P/P	P/P	Het	Het	P/P	Het
LG03A	Chr03	40515	Chr03_40515	G	C	C	G	P	P	M	P	P	P	M	P	P	M	P	P	M	P	M	M	P	M	M	M	P	P	M	P	P		P/P	Het	Het	P/P	Het	Het	Het	P/P	P/P	Het	P/P	P/P	Het	Het	P/P	Het
LG03A	Chr03	40583	Chr03_40583	C	T	T	C	P	P	M	P	P	P	M	P	P	M	P	P	M	P	M	M	P	M	M	M	P	P	M	P	P		P/P	Het	Het	P/P	Het	Het	Het	P/P	P/P	Het	P/P	P/P	Het	Het	P/P	Het
LG03A	Chr03	40987	Chr03_40987	G	A	A	G	P	P	M	P	P	P	M	P	P	M	P	P	M	P	M	M	P	M	M	M	P	P	M	P	P		P/P	Het	Het	P/P	Het	Het	Het	P/P	P/P	Het	P/P	P/P	Het	Het	P/P	Het
LG03A	Chr03	41007	Chr03_41007	T	G	G	T	P	P	M	P	P	P	M	P	P	M	P	P	M	P	M	M	P	M	M	M	P	P	M	P	P		P/P	Het	Het	P/P	Het	Het	Het	P/P	P/P	Het	P/P	P/P	Het	Het	P/P	Het
LG03A	Chr03	41015	Chr03_41015	T	C	C	T	P	P	M	P	P	P	M	P	P	M	P	P	M	P	M	M	P	M	M	M	P	P	M	P	P		P/P	Het	Het	P/P	Het	Het	Het	P/P	P/P	Het	P/P	P/P	Het	Het	P/P	Het
LG03A	Chr03	41368	Chr03_41368	G	A	A	G	P	P	M	P	P	P	M	P	P	M	P	P	M	P	M	M	P	M	M	M	P	P	M	P	P		P/P	Het	Het	P/P	Het	Het	Het	P/P	P/P	Het	P/P	P/P	Het	Het	P/P	Het
LG03A	Chr03	41852	Chr03_41852	T	C	C	T	P	P	M	P	P	P	M	P	P	M	P	P	M	P	M	M	P	M	M	M	P	P	M	P	P		P/P	Het	Het	P/P	Het	Het	Het	P/P	P/P	Het	P/P	P/P	Het	Het	P/P	Het
LG03A	Chr03	42530	Chr03_42530	G	A	A	G	P	P	M	P	P	P	M	P	P	M	P	P	M	P	M	M	P	M	M	M	P	P	M	P	P		P/P	Het	Het	P/P	Het	Het	Het	P/P	P/P	Het	P/P	P/P	Het	Het	P/P	Het
LG03A	Chr03	42659	Chr03_42659	G	A	A	G	P	P	M	P	P	P	M	P	P	M	P	P	M	P	M	M	P	M	M	M	P	P	M	P	P		P/P	Het	Het	P/P	Het	Het	Het	P/P	P/P	Het	P/P	P/P	Het	Het	P/P	Het
LG03A	Chr03	42698	Chr03_42698	C	G	G	C	P	P	M	P	P	P	M	P	P	M	P	P	M	P	M	M	P	M	M	M	P	P	M	P	P		P/P	Het	Het	P/P	Het	Het	Het	P/P	P/P	Het	P/P	P/P	Het	Het	P/P	Het
LG03A	Chr03	42728	Chr03_42728	A	C	C	A	P	P	M	P	P	P	M	P	P	M	P	P	M	P	M	M	P	M	M	M	P	P	M	P	P		P/P	Het	Het	P/P	Het	Het	Het	P/P	P/P	Het	P/P	P/P	Het	Het	P/P	Het
LG03A	Chr03	42761	Chr03_42761	A	C	C	A	P	P	M	P	P	P	M	P	P	M	P	P	M	P	M	M	P	M	M	M	P	P	M	P	P		P/P	Het	Het	P/P	Het	Het	Het	P/P	P/P	Het	P/P	P/P	Het	Het	P/P	Het
LG03A	Chr03	42989	Chr03_42989	C	T	T	C	P	P	M	P	P	P	M	P	P	M	P	P	M	P	M	M	P	M	M	M	P	P	M	P	P		P/P	Het	Het	P/P	Het	Het	Het	P/P	P/P	Het	P/P	P/P	Het	Het	P/P	Het
LG03A	Chr03	43346	Chr03_43346	G	A	A	G	P	P	M	P	P	P	M	P	P	M	P	P	M	P	M	M	P	M	M	M	P	P	M	P	P		P/P	Het	Het	P/P	Het	Het	Het	P/P	P/P	Het	P/P	P/P	Het	Het	P/P	Het
LG03A	Chr03	43528	Chr03_43528	C	T	T	C	P	P	M	P	P	P	M	P	P	M	P	P	M	P	M	M	P	M	M	M	P	P	M	P	P		P/P	Het	Het	P/P	Het	Het	Het	P/P	P/P	Het	P/P	P/P	Het	Het	P/P	Het
LG03A	Chr03	43835	Chr03_43835	T	G	T	G	P	P	M	P	P	P	M	P	P	M	P	P	M	P	M	M	P	M	M	M	P	P	M	P	P		P/P	Het	Het	P/P	Het	Het	Het	P/P	P/P	Het	P/P	P/P	Het	Het	P/P	Het
LG03A	Chr03	44145	Chr03_44145	T	C	C	T	P	P	M	P	P	P	M	P	P	M	P	P	M	P	M	M	P	M	M	M	P	P	M	P	P		P/P	Het	Het	P/P	Het	Het	Het	P/P	P/P	Het	P/P	P/P	Het	Het	P/P	Het
LG03A	Chr03	44830	Chr03_44830	G	A	A	G	P	P	M	P	P	P	M	P	P	M	P	P	M	P	M	M	P	M	M	M	P	P	M	P	P		P/P	Het	Het	P/P	Het	Het	Het	P/P	P/P	Het	P/P	P/P	Het	Het	P/P	Het
LG03A	Chr03	45495	Chr03_45495	G	A	A	G	P	P	M	P	P	P	M	P	P	M	P	P	M	P	M	M	P	M	M	M	P	P	M	P	P		P/P	Het	Het	P/P	Het	Het	Het	P/P	P/P	Het	P/P	P/P	Het	Het	P/P	Het
LG03A	Chr03	45755	Chr03_45755	C	T	T	C	P	P	M	P	P	P	M	P	P	M	P	P	M	P	M	M	P	M	M	M	P	P	M	P	P		P/P	Het	Het	P/P	Het	Het	Het	P/P	P/P	Het	P/P	P/P	Het	Het	P/P	Het
LG03A	Chr03	45790	Chr03_45790	G	A	A	G	P	P	M	P	P	P	M	P	P	M	P	P	M	P	M	M	P	M	M	M	P	P	M	P	P		P/P	Het	Het	P/P	Het	Het	Het	P/P	P/P	Het	P/P	P/P	Het	Het	P/P	Het
LG03A	Chr03	45811	Chr03_45811	C	T	T	C	P	P	M	P	P	P	M	P	P	M	P	P	M	P	M	M	P	M	M	M	P	P	M	P	P		P/P	Het	Het	P/P	Het	Het	Het	P/P	P/P	Het	P/P	P/P	Het	Het	P/P	Het
LG03A	Chr03	46119	Chr03_46119	G	A	A	G	P	P	M	P	P	P	M	M	P	M	P	P	M	P	M	M	P	M	M	M	P	P	M	P	P		P/P	Het	Het	P/P	Het	Het	Het	P/P	P/P	Het	P/P	P/P	Het	Het	P/P	Het
LG03A	Chr03	46258	Chr03_46258	C	T	T	C	P	P	M	P	P	P	M	M	P	M	P	P	M	P	M	M	P	M	M	M	P	P	M	P	P		P/P	Het	Het	P/P	Het	Het	Het	P/P	P/P	Het	P/P	P/P	Het	Het	P/P	Het
LG03A	Chr03	47690	Chr03_47690	A	T	T	A	P	P	M	P	P	P	M	M	P	M	P	P	M	P	M	M	P	M	M	M	P	P	M	P	P		P/P	Het	Het	P/P	Het	Het	Het	P/P	P/P	Het	P/P	P/P	Het	Het	P/P	Het
LG03A	Chr03	49783	Chr03_49783	C	T	T	C	P	P	M	P	P	P	M	M	P	M	P	P	M	P	M	M	P	M	M	M	P	P	M	P	P		P/P	Het	Het	P/P	Het	Het	Het	P/P	P/P	Het	P/P	P/P	Het	Het	P/P	Het
LG03A	Chr03	49785	Chr03_49785	A	G	G	A	P	P	M	P	P	P	M	M	P	M	P	P	M	P	M	M	P	M	M	M	P	P	M	P	P		P/P	Het	Het	P/P	Het	Het	Het	P/P	P/P	Het	P/P	P/P	Het	Het	P/P	Het
LG03A	Chr03	57491	Chr03_57491	G	T	G	T	P	P	M	P	P	P	M	M	P	M	P	P	M	P	M	M	M	M	M	M	M	P	M	M	P		P/P	Het	Het	Het	Het	Het	Het	Het	P/P	Het	Het	P/P	Het	Het	Het	Het
LG03A	Chr03	59035	Chr03_59035	C	G	G	C	P	P	M	P	P	P	M	M	P	M	P	P	M	M	M	M	M	M	M	M	M	P	M	M	M		Het	Het	Het	Het	Het	Het	Het	Het	P/P	Het	Het	Het	Het	Het	Het	Het
LG03A	Chr03	59307	Chr03_59307	C	A	A	C	P	P	M	P	P	P	M	M	P	M	P	P	M	M	M	M	M	M	M	M	M	P	M	M	M		Het	Het	Het	Het	Het	Het	Het	Het	P/P	Het	Het	Het	Het	Het	Het	Het
LG03A	Chr03	60058	Chr03_60058	T	C	T	C	P	P	M	P	P	P	M	M	P	M	P	P	M	M	M	M	M	M	M	M	M	P	M	M	M		Het	Het	Het	Het	Het	Het	Het	Het	P/P	Het	Het	Het	Het	Het	Het	Het
LG03A	Chr03	60687	Chr03_60687	T	C	T	C	P	P	M	P	P	P	M	M	P	M	P	P	M	M	M	M	M	M	M	M	M	P	M	M	M		Het	Het	Het	Het	Het	Het	Het	Het	P/P	Het	Het	Het	Het	Het	Het	Het
LG03A	Chr03	60833	Chr03_60833	G	T	G	T	P	P	M	P	P	P	M	M	P	M	P	P	M	M	M	M	M	M	M	M	M	P	M	M	M		Het	Het	Het	Het	Het	Het	Het	Het	P/P	Het	Het	Het	Het	Het	Het	Het
LG03A	Chr03	60880	Chr03_60880	A	G	A	G	P	P	M	P	P	P	M	M	P	M	P	P	M	M	M	M	M	M	M	M	M	P	M	M	M		Het	Het	Het	Het	Het	Het	Het	Het	P/P	Het	Het	Het	Het	Het	Het	Het
LG03A	Chr03	61184	Chr03_61184	T	C	T	C	P	P	M	P	P	P	M	M	P	M	P	P	M	M	M	M	M	M	M	M	M	P	M	M	M		Het	Het	Het	Het	Het	Het	Het	Het	P/P	Het	Het	Het	Het	Het	Het	Het
LG03A	Chr03	61457	Chr03_61457	T	G	T	G	P	P	M	P	P	P	M	M	P	M	P	P	M	M	M	M	M	M	M	M	M	P	M	M	M		Het	Het	Het	Het	Het	Het	Het	Het	P/P	Het	Het	Het	Het	Het	Het	Het
LG03A	Chr03	61630	Chr03_61630	A	G	G	A	P	P	M	P	P	P	M	M	P	M	P	P	M	M	M	M	M	M	M	M	M	P	M	M	M		Het	Het	Het	Het	Het	Het	Het	Het	P/P	Het	Het	Het	Het	Het	Het	Het
LG03A	Chr03	61651	Chr03_61651	C	T	T	C	P	P	M	P	P	P	M	M	P	M	P	P	M	M	M	M	M	M	M	M	M	P	M	M	M		Het	Het	Het	Het	Het	Het	Het	Het	P/P	Het	Het	Het	Het	Het	Het	Het
LG03A	Chr03	62698	Chr03_62698	T	A	T	A	P	P	P	P	P	P	M	M	P	M	P	P	M	M	M	M	M	M	M	M	M	P	M	M	M		Het	Het	Het	Het	Het	Het	Het	Het	P/P	Het	Het	Het	Het	Het	Het	Het
LG03A	Chr03	62938	Chr03_62938	A	C	A	C	P	P	P	P	P	P	M	M	P	M	P	P	M	M	M	M	M	M	M	M	M	P	M	M	M		Het	Het	Het	Het	Het	Het	Het	Het	P/P	Het	Het	Het	Het	Het	Het	Het
LG03A	Chr03	63136	Chr03_63136	T	C	C	T	P	P	P	P	P	P	M	M	P	M	P	P	M	M	M	M	M	M	M	M	M	P	M	M	M		Het	Het	Het	Het	Het	Het	Het	Het	P/P	Het	Het	Het	Het	Het	Het	Het
LG03A	Chr03	65334	Chr03_65334	C	G	G	C	P	P	P	P	P	P	M	M	P	M	P	P	M	M	M	M	M	P	M	M	M	P	M	M	M		Het	Het	Het	Het	P/P	Het	Het	Het	P/P	Het	Het	Het	Het	Het	Het	P/P
LG03A	Chr03	65350	Chr03_65350	C	T	T	C	P	P	P	P	P	P	M	M	P	M	P	P	M	M	M	M	M	P	M	M	M	P	M	M	M		Het	Het	Het	Het	P/P	Het	Het	Het	P/P	Het	Het	Het	Het	Het	Het	P/P
LG03A	Chr03	67128	Chr03_67128	G	A	G	A	P	P	P	P	P	P	M	M	P	M	P	P	M	M	M	M	M	P	M	M	M	P	M	M	M		Het	Het	Het	Het	P/P	Het	Het	Het	P/P	Het	Het	Het	Het	Het	Het	P/P
LG03A	Chr03	67277	Chr03_67277	G	A	G	A	P	P	P	P	P	P	M	M	P	M	P	P	M	M	M	M	M	P	M	M	M	P	M	M	M		Het	Het	Het	Het	P/P	Het	Het	Het	P/P	Het	Het	Het	Het	Het	Het	P/P
LG03A	Chr03	67764	Chr03_67764	C	T	C	T	P	P	P	P	P	P	M	M	P	M	P	P	M	M	M	M	M	P	M	M	M	P	M	M	M		Het	Het	Het	Het	P/P	Het	Het	Het	P/P	Het	Het	Het	Het	Het	Het	P/P
LG03A	Chr03	67844	Chr03_67844	G	A	G	A	P	P	P	P	P	P	M	M	P	M	P	P	M	M	M	M	M	P	M	M	M	P	M	M	M		Het	Het	Het	Het	P/P	Het	Het	Het	P/P	Het	Het	Het	Het	Het	Het	P/P
LG03A	Chr03	67854	Chr03_67854	A	G	A	G	P	P	P	P	P	P	M	M	P	M	P	P	M	M	M	M	M	P	M	M	M	P	M	M	M		Het	Het	Het	Het	P/P	Het	Het	Het	P/P	Het	Het	Het	Het	Het	Het	P/P
LG03A	Chr03	67872	Chr03_67872	G	T	G	T	P	P	P	P	P	P	M	M	P	M	P	P	M	M	M	M	M	P	M	M	M	P	M	M	M		Het	Het	Het	Het	P/P	Het	Het	Het	P/P	Het	Het	Het	Het	Het	Het	P/P
LG03A	Chr03	67884	Chr03_67884	A	C	A	C	P	P	P	P	P	P	M	M	P	M	P	P	M	M	M	M	M	P	M	M	M	P	M	M	M		Het	Het	Het	Het	P/P	Het	Het	Het	P/P	Het	Het	Het	Het	Het	Het	P/P
LG03A	Chr03	68375	Chr03_68375	C	T	C	T	P	P	P	P	P	P	M	M	P	M	P	P	M	M	M	M	M	P	M	M	M	P	M	M	M		Het	Het	Het	Het	P/P	Het	Het	Het	P/P	Het	Het	Het	Het	Het	Het	P/P
LG03A	Chr03	68424	Chr03_68424	G	A	G	A	P	P	P	P	P	P	M	M	P	M	P	P	M	M	M	M	M	P	M	M	M	P	M	M	M		Het	Het	Het	Het	P/P	Het	Het	Het	P/P	Het	Het	Het	Het	Het	Het	P/P
LG03A	Chr03	68556	Chr03_68556	T	C	T	C	P	P	P	P	P	P	M	M	P	M	P	P	M	M	M	M	M	P	M	M	M	P	M	M	M		Het	Het	Het	Het	P/P	Het	Het	Het	P/P	Het	Het	Het	Het	Het	Het	P/P
LG03A	Chr03	68956	Chr03_68956	T	C	T	C	P	P	P	P	P	P	M	M	P	M	P	P	M	M	M	M	M	P	M	M	M	P	M	M	M		Het	Het	Het	Het	P/P	Het	Het	Het	P/P	Het	Het	Het	Het	Het	Het	P/P
LG03A	Chr03	69091	Chr03_69091	A	G	A	G	P	P	P	P	P	P	M	M	P	M	P	P	M	M	M	M	M	P	M	M	M	P	M	M	M		Het	Het	Het	Het	P/P	Het	Het	Het	P/P	Het	Het	Het	Het	Het	Het	P/P
LG03A	Chr03	69652	Chr03_69652	T	C	T	C	P	P	P	P	P	P	M	M	P	M	P	P	M	M	M	M	M	P	M	M	M	P	M	M	M		Het	Het	Het	Het	P/P	Het	Het	Het	P/P	Het	Het	Het	Het	Het	Het	P/P
LG03A	Chr03	69718	Chr03_69718	A	G	A	G	P	P	P	P	P	P	M	M	P	M	P	P	M	M	M	M	M	P	M	M	M	P	M	M	M		Het	Het	Het	Het	P/P	Het	Het	Het	P/P	Het	Het	Het	Het	Het	Het	P/P
LG03A	Chr03	69745	Chr03_69745	C	T	C	T	P	P	P	P	P	P	M	M	P	M	P	P	M	M	M	M	M	P	M	M	M	P	M	M	M		Het	Het	Het	Het	P/P	Het	Het	Het	P/P	Het	Het	Het	Het	Het	Het	P/P
LG03A	Chr03	69968	Chr03_69968	C	A	A	C	P	P	P	P	P	P	M	M	P	M	P	P	M	M	M	M	M	P	M	M	M	P	M	M	M		Het	Het	Het	Het	P/P	Het	Het	Het	P/P	Het	Het	Het	Het	Het	Het	P/P
LG03A	Chr03	70158	Chr03_70158	G	T	T	G	P	P	P	P	P	P	M	M	P	M	P	P	M	M	M	M	M	P	M	M	M	P	M	M	M		Het	Het	Het	Het	P/P	Het	Het	Het	P/P	Het	Het	Het	Het	Het	Het	P/P
LG03A	Chr03	70425	Chr03_70425	A	T	T	A	P	P	P	P	P	P	M	M	P	M	P	P	M	M	M	M	M	P	M	M	M	P	M	M	M		Het	Het	Het	Het	P/P	Het	Het	Het	P/P	Het	Het	Het	Het	Het	Het	P/P
LG03A	Chr03	70770	Chr03_70770	G	A	G	A	P	P	P	P	P	P	M	M	P	M	P	P	M	M	M	M	M	P	M	M	M	P	M	M	M		Het	Het	Het	Het	P/P	Het	Het	Het	P/P	Het	Het	Het	Het	Het	Het	P/P
LG03A	Chr03	70785	Chr03_70785	C	T	C	T	P	P	P	P	P	P	M	M	P	M	P	P	M	M	M	M	M	P	M	M	M	P	M	M	M		Het	Het	Het	Het	P/P	Het	Het	Het	P/P	Het	Het	Het	Het	Het	Het	P/P
LG03A	Chr03	70836	Chr03_70836	C	T	C	T	P	P	P	P	P	P	M	M	P	M	P	P	M	M	M	M	M	P	M	M	M	P	M	M	M		Het	Het	Het	Het	P/P	Het	Het	Het	P/P	Het	Het	Het	Het	Het	Het	P/P
LG03A	Chr03	70852	Chr03_70852	C	T	T	C	P	P	P	P	P	P	M	M	P	M	P	P	M	M	M	M	M	P	M	M	M	P	M	M	M		Het	Het	Het	Het	P/P	Het	Het	Het	P/P	Het	Het	Het	Het	Het	Het	P/P
LG03A	Chr03	71229	Chr03_71229	G	C	G	C	P	P	P	P	P	P	M	M	P	M	P	P	M	M	M	M	M	P	M	M	M	P	M	M	M		Het	Het	Het	Het	P/P	Het	Het	Het	P/P	Het	Het	Het	Het	Het	Het	P/P
LG03A	Chr03	71310	Chr03_71310	C	T	C	T	P	P	P	P	P	P	M	M	P	M	P	P	M	M	M	M	M	P	M	M	M	P	M	M	M		Het	Het	Het	Het	P/P	Het	Het	Het	P/P	Het	Het	Het	Het	Het	Het	P/P
LG03A	Chr03	72285	Chr03_72285	A	G	G	A	P	P	P	P	P	P	M	M	P	M	P	P	M	M	M	M	M	P	M	M	M	P	M	M	M		Het	Het	Het	Het	P/P	Het	Het	Het	P/P	Het	Het	Het	Het	Het	Het	P/P
LG03A	Chr03	72839	Chr03_72839	A	G	G	A	P	P	P	P	P	P	M	M	P	M	P	P	M	M	M	M	M	P	M	M	M	P	M	M	M		Het	Het	Het	Het	P/P	Het	Het	Het	P/P	Het	Het	Het	Het	Het	Het	P/P
LG03A	Chr03	73104	Chr03_73104	C	G	G	C	P	P	P	P	P	P	M	M	P	M	P	P	M	M	M	M	M	P	M	M	M	P	M	M	M		Het	Het	Het	Het	P/P	Het	Het	Het	P/P	Het	Het	Het	Het	Het	Het	P/P
LG03A	Chr03	73255	Chr03_73255	T	A	T	A	P	P	P	P	P	P	M	M	P	M	P	P	M	M	M	M	M	P	M	M	M	P	M	M	M		Het	Het	Het	Het	P/P	Het	Het	Het	P/P	Het	Het	Het	Het	Het	Het	P/P
LG03A	Chr03	73361	Chr03_73361	C	T	C	T	P	P	P	P	P	P	M	M	P	M	P	P	M	M	M	M	M	P	M	M	M	P	M	M	M		Het	Het	Het	Het	P/P	Het	Het	Het	P/P	Het	Het	Het	Het	Het	Het	P/P
LG03A	Chr03	74002	Chr03_74002	T	C	T	C	P	P	P	P	P	P	M	M	P	M	P	M	M	M	M	M	M	P	M	M	M	P	M	M	M		Het	Het	Het	Het	P/P	Het	Het	Het	P/P	Het	Het	Het	Het	Het	Het	P/P
LG03A	Chr03	74047	Chr03_74047	T	C	C	T	P	P	P	P	P	P	M	M	P	M	P	M	M	M	M	M	M	P	M	M	M	P	M	M	M		Het	Het	Het	Het	P/P	Het	Het	Het	P/P	Het	Het	Het	Het	Het	Het	P/P
LG03A	Chr03	74202	Chr03_74202	C	T	C	T	P	P	P	P	P	P	M	M	P	M	P	M	M	M	M	M	M	P	M	M	M	P	M	M	M		Het	Het	Het	Het	P/P	Het	Het	Het	P/P	Het	Het	Het	Het	Het	Het	P/P
LG03A	Chr03	74327	Chr03_74327	C	A	A	C	P	P	P	P	P	P	M	M	P	M	P	M	M	M	M	M	M	P	M	M	M	P	M	M	M		Het	Het	Het	Het	P/P	Het	Het	Het	P/P	Het	Het	Het	Het	Het	Het	P/P
LG03A	Chr03	74346	Chr03_74346	A	G	G	A	P	P	P	P	P	P	M	M	P	M	P	M	M	M	M	M	M	P	M	M	M	P	M	M	M		Het	Het	Het	Het	P/P	Het	Het	Het	P/P	Het	Het	Het	Het	Het	Het	P/P
LG03A	Chr03	74673	Chr03_74673	A	G	G	A	P	P	P	P	P	P	M	M	P	M	P	M	M	M	M	M	M	P	M	M	M	P	M	M	M		Het	Het	Het	Het	P/P	Het	Het	Het	P/P	Het	Het	Het	Het	Het	Het	P/P
LG03A	Chr03	74692	Chr03_74692	C	T	T	C	P	P	P	P	P	P	M	M	P	M	P	M	M	M	M	M	M	P	M	M	M	P	M	M	M		Het	Het	Het	Het	P/P	Het	Het	Het	P/P	Het	Het	Het	Het	Het	Het	P/P
LG03A	Chr03	74970	Chr03_74970	G	A	G	A	P	P	P	P	P	P	M	M	P	M	P	M	M	M	M	M	M	P	M	M	M	P	M	M	M		Het	Het	Het	Het	P/P	Het	Het	Het	P/P	Het	Het	Het	Het	Het	Het	P/P
LG03A	Chr03	75025	Chr03_75025	T	C	C	T	P	P	P	P	P	P	M	M	P	M	P	M	M	M	M	M	M	P	M	M	M	P	M	M	M		Het	Het	Het	Het	P/P	Het	Het	Het	P/P	Het	Het	Het	Het	Het	Het	P/P
LG03A	Chr03	75088	Chr03_75088	T	A	A	T	P	P	P	P	P	P	M	M	P	M	P	M	M	M	M	M	M	P	M	M	M	P	M	M	M		Het	Het	Het	Het	P/P	Het	Het	Het	P/P	Het	Het	Het	Het	Het	Het	P/P
LG03A	Chr03	75130	Chr03_75130	C	T	T	C	P	P	P	P	P	P	M	M	P	M	P	M	M	M	M	M	M	P	M	M	M	P	M	M	M		Het	Het	Het	Het	P/P	Het	Het	Het	P/P	Het	Het	Het	Het	Het	Het	P/P
LG03A	Chr03	75202	Chr03_75202	G	A	A	G	P	P	P	P	P	P	M	M	P	M	P	M	M	M	M	M	M	P	M	M	M	P	M	M	M		Het	Het	Het	Het	P/P	Het	Het	Het	P/P	Het	Het	Het	Het	Het	Het	P/P
LG03A	Chr03	75671	Chr03_75671	A	T	T	A	P	P	P	P	P	P	M	M	P	M	P	M	M	M	M	M	M	P	M	M	M	P	M	M	M		Het	Het	Het	Het	P/P	Het	Het	Het	P/P	Het	Het	Het	Het	Het	Het	P/P
LG03A	Chr03	77317	Chr03_77317	T	C	C	T	P	P	P	P	P	P	M	M	P	M	P	M	M	M	M	M	M	P	M	M	M	P	M	P	M		Het	Het	Het	Het	P/P	Het	Het	Het	P/P	Het	P/P	Het	Het	Het	Het	P/P
LG03A	Chr03	77849	Chr03_77849	C	T	C	T	P	P	P	P	P	P	M	M	P	P	P	M	M	M	M	M	M	P	M	M	M	M	M	P	M		Het	Het	Het	Het	P/P	Het	Het	Het	Het	Het	P/P	Het	Het	Het	Het	P/P
LG03A	Chr03	77866	Chr03_77866	T	A	T	A	P	P	P	P	P	P	M	M	P	P	P	M	M	M	M	M	M	P	M	M	M	M	M	P	M		Het	Het	Het	Het	P/P	Het	Het	Het	Het	Het	P/P	Het	Het	Het	Het	P/P
LG03A	Chr03	77900	Chr03_77900	A	G	A	G	P	P	P	P	P	P	M	M	P	P	P	M	M	M	M	M	M	P	M	M	M	M	M	P	M		Het	Het	Het	Het	P/P	Het	Het	Het	Het	Het	P/P	Het	Het	Het	Het	P/P
LG03A	Chr03	77989	Chr03_77989	A	G	A	G	P	P	P	P	P	P	M	M	P	P	P	M	M	M	M	M	M	P	M	M	M	M	M	P	M		Het	Het	Het	Het	P/P	Het	Het	Het	Het	Het	P/P	Het	Het	Het	Het	P/P
LG03A	Chr03	78354	Chr03_78354	C	T	C	T	P	P	P	P	P	P	M	M	P	P	P	M	M	M	M	M	M	P	M	M	M	M	M	P	M		Het	Het	Het	Het	P/P	Het	Het	Het	Het	Het	P/P	Het	Het	Het	Het	P/P
LG03A	Chr03	78862	Chr03_78862	T	A	T	A	P	P	P	P	P	P	M	M	P	P	P	M	M	M	M	M	M	P	M	M	M	M	M	P	M		Het	Het	Het	Het	P/P	Het	Het	Het	Het	Het	P/P	Het	Het	Het	Het	P/P
LG03A	Chr03	79460	Chr03_79460	A	G	A	G	P	P	P	P	P	P	M	M	P	P	P	M	M	M	M	M	M	P	M	M	M	M	M	P	M		Het	Het	Het	Het	P/P	Het	Het	Het	Het	Het	P/P	Het	Het	Het	Het	P/P
LG03A	Chr03	79740	Chr03_79740	C	T	C	T	P	P	P	P	P	P	M	M	P	P	P	M	M	M	M	M	M	P	M	M	M	M	M	P	M		Het	Het	Het	Het	P/P	Het	Het	Het	Het	Het	P/P	Het	Het	Het	Het	P/P
LG03A	Chr03	79758	Chr03_79758	A	G	A	G	P	P	P	P	P	P	M	M	P	P	P	M	M	M	M	M	M	P	M	M	M	M	M	P	M		Het	Het	Het	Het	P/P	Het	Het	Het	Het	Het	P/P	Het	Het	Het	Het	P/P
LG03A	Chr03	79797	Chr03_79797	T	C	T	C	P	P	P	P	P	P	M	M	P	P	P	M	M	M	M	M	M	P	M	M	M	M	M	P	M		Het	Het	Het	Het	P/P	Het	Het	Het	Het	Het	P/P	Het	Het	Het	Het	P/P
LG03A	Chr03	80444	Chr03_80444	C	T	T	C	P	P	P	P	P	P	M	M	P	P	P	M	M	M	M	M	M	P	M	M	M	M	M	P	M		Het	Het	Het	Het	P/P	Het	Het	Het	Het	Het	P/P	Het	Het	Het	Het	P/P
LG03A	Chr03	80455	Chr03_80455	T	C	T	C	P	P	P	P	P	P	M	M	P	P	P	M	M	M	M	M	M	P	M	M	M	M	M	P	M		Het	Het	Het	Het	P/P	Het	Het	Het	Het	Het	P/P	Het	Het	Het	Het	P/P
LG03A	Chr03	80460	Chr03_80460	G	C	G	C	P	P	P	P	P	P	M	M	P	P	P	M	M	M	M	M	M	P	M	M	M	M	M	P	M		Het	Het	Het	Het	P/P	Het	Het	Het	Het	Het	P/P	Het	Het	Het	Het	P/P
LG03A	Chr03	80913	Chr03_80913	T	C	T	C	P	P	P	P	P	P	M	M	P	P	P	M	M	M	M	M	M	P	M	M	M	M	M	P	M		Het	Het	Het	Het	P/P	Het	Het	Het	Het	Het	P/P	Het	Het	Het	Het	P/P
LG03A	Chr03	80922	Chr03_80922	G	A	G	A	P	P	P	P	P	P	M	M	P	P	P	M	M	M	M	M	M	P	M	M	M	M	M	P	M		Het	Het	Het	Het	P/P	Het	Het	Het	Het	Het	P/P	Het	Het	Het	Het	P/P
LG03A	Chr03	81561	Chr03_81561	C	T	C	T	P	P	P	P	P	P	M	M	P	P	P	M	M	M	M	M	M	P	M	M	M	M	M	P	M		Het	Het	Het	Het	P/P	Het	Het	Het	Het	Het	P/P	Het	Het	Het	Het	P/P
LG03A	Chr03	81594	Chr03_81594	A	G	A	G	P	P	P	P	P	P	M	M	P	P	P	M	M	M	M	M	M	P	M	M	M	M	M	P	M		Het	Het	Het	Het	P/P	Het	Het	Het	Het	Het	P/P	Het	Het	Het	Het	P/P
LG03A	Chr03	81626	Chr03_81626	C	G	C	G	P	P	P	P	P	P	M	M	P	P	P	M	M	M	M	M	M	P	M	M	M	M	M	P	M		Het	Het	Het	Het	P/P	Het	Het	Het	Het	Het	P/P	Het	Het	Het	Het	P/P
LG03A	Chr03	81797	Chr03_81797	G	A	G	A	P	P	P	P	P	P	M	M	P	P	P	M	M	M	M	M	M	P	M	M	M	M	M	P	M		Het	Het	Het	Het	P/P	Het	Het	Het	Het	Het	P/P	Het	Het	Het	Het	P/P
LG03A	Chr03	81816	Chr03_81816	G	A	G	A	P	P	P	P	P	P	M	M	P	P	P	M	M	M	M	M	M	P	M	M	M	M	M	P	M		Het	Het	Het	Het	P/P	Het	Het	Het	Het	Het	P/P	Het	Het	Het	Het	P/P
LG03A	Chr03	81844	Chr03_81844	G	C	G	C	P	P	P	P	P	P	M	M	P	P	P	M	M	M	M	M	M	P	M	M	M	M	M	P	M		Het	Het	Het	Het	P/P	Het	Het	Het	Het	Het	P/P	Het	Het	Het	Het	P/P
LG03A	Chr03	82057	Chr03_82057	C	A	A	C	P	P	P	P	P	P	M	M	P	P	P	M	M	M	M	M	M	P	M	M	M	M	M	P	M		Het	Het	Het	Het	P/P	Het	Het	Het	Het	Het	P/P	Het	Het	Het	Het	P/P
LG03A	Chr03	82074	Chr03_82074	T	C	T	C	P	P	P	P	P	P	M	M	P	P	P	M	M	M	M	M	M	P	M	M	M	M	M	P	M		Het	Het	Het	Het	P/P	Het	Het	Het	Het	Het	P/P	Het	Het	Het	Het	P/P
LG03A	Chr03	82251	Chr03_82251	A	G	A	G	P	P	P	P	P	P	M	M	P	P	P	M	M	M	M	M	M	P	M	M	M	M	M	P	M		Het	Het	Het	Het	P/P	Het	Het	Het	Het	Het	P/P	Het	Het	Het	Het	P/P
LG03A	Chr03	83091	Chr03_83091	T	C	T	C	P	P	P	P	P	P	M	M	P	P	P	M	M	M	M	M	M	P	M	M	M	M	M	P	M		Het	Het	Het	Het	P/P	Het	Het	Het	Het	Het	P/P	Het	Het	Het	Het	P/P
LG03A	Chr03	83134	Chr03_83134	G	A	G	A	P	P	P	P	P	P	M	M	P	P	P	M	M	M	M	M	M	P	M	M	M	M	M	P	M		Het	Het	Het	Het	P/P	Het	Het	Het	Het	Het	P/P	Het	Het	Het	Het	P/P
LG03A	Chr03	83181	Chr03_83181	C	T	C	T	P	P	P	P	P	P	M	M	P	P	P	M	M	M	M	M	M	P	M	M	M	M	M	P	M		Het	Het	Het	Het	P/P	Het	Het	Het	Het	Het	P/P	Het	Het	Het	Het	P/P
LG03A	Chr03	83245	Chr03_83245	C	T	C	T	P	P	P	P	P	P	M	M	P	P	P	M	M	M	M	M	M	P	M	M	M	M	M	P	M		Het	Het	Het	Het	P/P	Het	Het	Het	Het	Het	P/P	Het	Het	Het	Het	P/P
LG03A	Chr03	83260	Chr03_83260	A	G	A	G	P	P	P	P	P	P	M	M	P	P	P	M	M	M	M	M	M	P	M	M	M	M	M	P	M		Het	Het	Het	Het	P/P	Het	Het	Het	Het	Het	P/P	Het	Het	Het	Het	P/P
LG03A	Chr03	83262	Chr03_83262	T	C	T	C	P	P	P	P	P	P	M	M	P	P	P	M	M	M	M	M	M	P	M	M	M	M	M	P	M		Het	Het	Het	Het	P/P	Het	Het	Het	Het	Het	P/P	Het	Het	Het	Het	P/P
LG03A	Chr03	83307	Chr03_83307	T	C	T	C	P	P	P	P	P	P	M	M	P	P	P	M	M	M	M	M	M	P	M	M	M	M	M	P	M		Het	Het	Het	Het	P/P	Het	Het	Het	Het	Het	P/P	Het	Het	Het	Het	P/P
LG03A	Chr03	83309	Chr03_83309	T	C	T	C	P	P	P	P	P	P	M	M	P	P	P	M	M	M	M	M	M	P	M	M	M	M	M	P	M		Het	Het	Het	Het	P/P	Het	Het	Het	Het	Het	P/P	Het	Het	Het	Het	P/P
LG03A	Chr03	83332	Chr03_83332	G	A	A	G	P	P	P	P	P	P	M	M	P	P	P	M	M	M	M	M	M	P	M	M	M	M	M	P	M		Het	Het	Het	Het	P/P	Het	Het	Het	Het	Het	P/P	Het	Het	Het	Het	P/P
LG03A	Chr03	83335	Chr03_83335	A	G	A	G	P	P	P	P	P	P	M	M	P	P	P	M	M	M	M	M	M	P	M	M	M	M	M	P	M		Het	Het	Het	Het	P/P	Het	Het	Het	Het	Het	P/P	Het	Het	Het	Het	P/P
LG03A	Chr03	83530	Chr03_83530	G	A	A	G	P	P	P	P	P	P	M	M	P	P	P	M	M	M	M	M	M	P	M	M	M	M	M	P	M		Het	Het	Het	Het	P/P	Het	Het	Het	Het	Het	P/P	Het	Het	Het	Het	P/P
LG03A	Chr03	83594	Chr03_83594	A	G	G	A	P	P	P	P	P	P	M	M	P	P	P	M	M	M	M	M	M	P	M	M	M	M	M	P	M		Het	Het	Het	Het	P/P	Het	Het	Het	Het	Het	P/P	Het	Het	Het	Het	P/P
LG03A	Chr03	83607	Chr03_83607	T	A	A	T	P	P	P	P	P	P	M	M	P	P	P	M	M	M	M	M	M	P	M	M	M	M	M	P	M		Het	Het	Het	Het	P/P	Het	Het	Het	Het	Het	P/P	Het	Het	Het	Het	P/P
LG03A	Chr03	83631	Chr03_83631	C	T	T	C	P	P	P	P	P	P	M	M	P	P	P	M	M	M	M	M	M	P	M	M	M	M	M	P	M		Het	Het	Het	Het	P/P	Het	Het	Het	Het	Het	P/P	Het	Het	Het	Het	P/P
LG03A	Chr03	83644	Chr03_83644	C	G	C	G	P	P	P	P	P	P	M	M	P	P	P	M	M	M	M	M	M	P	M	M	M	M	M	P	M		Het	Het	Het	Het	P/P	Het	Het	Het	Het	Het	P/P	Het	Het	Het	Het	P/P
LG03A	Chr03	83706	Chr03_83706	T	C	T	C	P	P	P	P	P	P	M	M	P	P	P	M	M	M	M	M	M	P	M	M	M	M	M	P	M		Het	Het	Het	Het	P/P	Het	Het	Het	Het	Het	P/P	Het	Het	Het	Het	P/P
LG03A	Chr03	83824	Chr03_83824	T	C	T	C	P	P	P	P	P	P	M	M	P	P	P	M	M	M	M	M	M	P	M	M	M	M	M	P	M		Het	Het	Het	Het	P/P	Het	Het	Het	Het	Het	P/P	Het	Het	Het	Het	P/P
LG03A	Chr03	83946	Chr03_83946	C	G	C	G	P	P	P	P	P	P	M	M	P	P	P	M	M	M	M	M	M	P	M	M	M	M	M	P	M		Het	Het	Het	Het	P/P	Het	Het	Het	Het	Het	P/P	Het	Het	Het	Het	P/P
LG03A	Chr03	84684	Chr03_84684	T	G	G	T	P	P	P	P	P	P	M	M	P	P	P	M	M	M	M	M	M	P	M	M	M	M	M	P	M		Het	Het	Het	Het	P/P	Het	Het	Het	Het	Het	P/P	Het	Het	Het	Het	P/P
LG03A	Chr03	84690	Chr03_84690	C	T	T	C	P	P	P	P	P	P	M	M	P	P	P	M	M	M	M	M	M	P	M	M	M	M	M	P	M		Het	Het	Het	Het	P/P	Het	Het	Het	Het	Het	P/P	Het	Het	Het	Het	P/P
LG03A	Chr03	94554	Chr03_94554	G	A	A	G	P	P	P	P	P	P	P	M	P	P	P	M	M	M	M	M	M	P	M	M	M	M	M	P	M		Het	Het	Het	Het	P/P	Het	Het	Het	Het	Het	P/P	Het	Het	Het	Het	P/P
LG03A	Chr03	94573	Chr03_94573	G	A	A	G	P	P	P	P	P	P	P	M	P	P	P	M	M	M	M	M	M	P	M	M	M	M	M	P	M		Het	Het	Het	Het	P/P	Het	Het	Het	Het	Het	P/P	Het	Het	Het	Het	P/P
LG03A	Chr03	94576	Chr03_94576	G	A	G	A	P	P	P	P	P	P	P	M	P	P	P	M	M	M	M	M	M	P	M	M	M	M	M	P	M		Het	Het	Het	Het	P/P	Het	Het	Het	Het	Het	P/P	Het	Het	Het	Het	P/P
LG03A	Chr03	94591	Chr03_94591	C	G	G	C	P	P	P	P	P	P	P	M	P	P	P	M	M	M	M	M	M	P	M	M	M	M	M	P	M		Het	Het	Het	Het	P/P	Het	Het	Het	Het	Het	P/P	Het	Het	Het	Het	P/P
LG03A	Chr03	94592	Chr03_94592	G	C	G	C	P	P	P	P	P	P	P	M	P	P	P	M	M	M	M	M	M	P	M	M	M	M	M	P	M		Het	Het	Het	Het	P/P	Het	Het	Het	Het	Het	P/P	Het	Het	Het	Het	P/P
LG03A	Chr03	94609	Chr03_94609	C	A	A	C	P	P	P	P	P	P	P	M	P	P	P	M	M	M	M	M	M	P	M	M	M	M	M	P	M		Het	Het	Het	Het	P/P	Het	Het	Het	Het	Het	P/P	Het	Het	Het	Het	P/P
LG03A	Chr03	94825	Chr03_94825	G	A	A	G	P	P	P	P	P	P	P	M	P	P	P	M	M	M	M	M	M	P	M	M	M	M	M	P	M		Het	Het	Het	Het	P/P	Het	Het	Het	Het	Het	P/P	Het	Het	Het	Het	P/P
LG03A	Chr03	94915	Chr03_94915	C	T	C	T	P	P	P	P	P	P	P	M	P	P	P	M	M	M	M	M	M	P	M	M	M	M	M	P	M		Het	Het	Het	Het	P/P	Het	Het	Het	Het	Het	P/P	Het	Het	Het	Het	P/P
LG03A	Chr03	95149	Chr03_95149	A	G	G	A	P	P	P	P	P	P	P	M	P	P	P	M	M	M	M	M	M	P	M	M	M	M	M	P	M		Het	Het	Het	Het	P/P	Het	Het	Het	Het	Het	P/P	Het	Het	Het	Het	P/P
LG03A	Chr03	95217	Chr03_95217	C	T	C	T	P	P	P	P	P	P	P	M	P	P	P	M	M	M	M	M	M	P	M	M	M	M	M	P	M		Het	Het	Het	Het	P/P	Het	Het	Het	Het	Het	P/P	Het	Het	Het	Het	P/P
LG03A	Chr03	95527	Chr03_95527	T	C	C	T	P	P	P	P	P	P	P	M	P	P	P	M	M	M	M	M	M	P	M	M	M	M	M	P	M		Het	Het	Het	Het	P/P	Het	Het	Het	Het	Het	P/P	Het	Het	Het	Het	P/P
LG03A	Chr03	95726	Chr03_95726	G	A	A	G	P	P	P	P	P	P	P	M	P	P	P	M	M	M	M	M	M	P	M	M	M	M	M	P	M		Het	Het	Het	Het	P/P	Het	Het	Het	Het	Het	P/P	Het	Het	Het	Het	P/P
LG03A	Chr03	95803	Chr03_95803	T	G	T	G	P	P	P	P	P	P	P	M	P	P	P	M	M	M	M	M	M	P	M	M	M	M	M	P	M		Het	Het	Het	Het	P/P	Het	Het	Het	Het	Het	P/P	Het	Het	Het	Het	P/P
LG03A	Chr03	95935	Chr03_95935	A	C	C	A	P	P	P	P	P	P	P	M	P	P	P	M	M	M	M	M	M	P	M	M	M	M	M	P	M		Het	Het	Het	Het	P/P	Het	Het	Het	Het	Het	P/P	Het	Het	Het	Het	P/P
LG03A	Chr03	95946	Chr03_95946	C	G	G	C	P	P	P	P	P	P	P	M	P	P	P	M	M	M	M	M	M	P	M	M	M	M	M	P	M		Het	Het	Het	Het	P/P	Het	Het	Het	Het	Het	P/P	Het	Het	Het	Het	P/P
LG03A	Chr03	96352	Chr03_96352	C	T	C	T	P	P	P	P	P	P	P	M	P	P	P	M	M	M	M	M	M	P	M	M	M	M	M	P	M		Het	Het	Het	Het	P/P	Het	Het	Het	Het	Het	P/P	Het	Het	Het	Het	P/P
LG03A	Chr03	96520	Chr03_96520	C	A	C	A	P	P	P	P	P	P	P	M	P	P	P	M	M	M	M	M	M	P	M	M	M	M	M	P	M		Het	Het	Het	Het	P/P	Het	Het	Het	Het	Het	P/P	Het	Het	Het	Het	P/P
LG03A	Chr03	96793	Chr03_96793	C	T	C	T	P	P	P	P	P	P	P	M	P	P	P	M	M	M	M	M	M	P	M	M	M	M	M	P	M		Het	Het	Het	Het	P/P	Het	Het	Het	Het	Het	P/P	Het	Het	Het	Het	P/P
LG03A	Chr03	96873	Chr03_96873	G	C	G	C	P	P	P	P	P	P	P	M	P	P	P	M	M	M	M	M	M	P	M	M	M	M	M	P	M		Het	Het	Het	Het	P/P	Het	Het	Het	Het	Het	P/P	Het	Het	Het	Het	P/P
LG03A	Chr03	96988	Chr03_96988	A	G	G	A	P	P	P	P	P	P	P	M	P	P	P	M	M	M	M	M	M	P	M	M	M	M	M	P	M		Het	Het	Het	Het	P/P	Het	Het	Het	Het	Het	P/P	Het	Het	Het	Het	P/P
LG03A	Chr03	97552	Chr03_97552	A	G	A	G	P	P	P	P	P	P	P	M	P	P	P	M	M	M	M	M	M	P	M	M	M	M	M	P	M		Het	Het	Het	Het	P/P	Het	Het	Het	Het	Het	P/P	Het	Het	Het	Het	P/P
LG03A	Chr03	97645	Chr03_97645	A	T	A	T	P	P	P	P	P	P	P	M	P	P	P	M	M	M	M	M	M	P	M	M	M	M	M	P	M		Het	Het	Het	Het	P/P	Het	Het	Het	Het	Het	P/P	Het	Het	Het	Het	P/P
LG03A	Chr03	97684	Chr03_97684	A	G	A	G	P	P	P	P	P	P	P	M	P	P	P	M	M	M	M	M	M	P	M	M	M	M	M	P	M		Het	Het	Het	Het	P/P	Het	Het	Het	Het	Het	P/P	Het	Het	Het	Het	P/P
LG03A	Chr03	98308	Chr03_98308	T	C	C	T	P	P	P	P	P	P	P	M	P	P	P	M	M	M	M	M	M	P	M	M	M	M	M	P	M		Het	Het	Het	Het	P/P	Het	Het	Het	Het	Het	P/P	Het	Het	Het	Het	P/P
LG03A	Chr03	98532	Chr03_98532	C	T	C	T	P	P	P	P	P	P	P	M	P	P	P	M	M	M	M	M	M	P	M	M	M	M	M	P	M		Het	Het	Het	Het	P/P	Het	Het	Het	Het	Het	P/P	Het	Het	Het	Het	P/P
LG03A	Chr03	98535	Chr03_98535	C	G	G	C	P	P	P	P	P	P	P	M	P	P	P	M	M	M	M	M	M	P	M	M	M	M	M	P	M		Het	Het	Het	Het	P/P	Het	Het	Het	Het	Het	P/P	Het	Het	Het	Het	P/P
LG03A	Chr03	98578	Chr03_98578	C	T	T	C	P	P	P	P	P	P	P	M	P	P	P	M	M	M	M	M	M	P	M	M	M	M	M	P	M		Het	Het	Het	Het	P/P	Het	Het	Het	Het	Het	P/P	Het	Het	Het	Het	P/P
LG03A	Chr03	98617	Chr03_98617	T	C	C	T	P	P	P	P	P	P	P	M	P	P	P	M	M	M	M	M	M	P	M	M	M	M	M	P	M		Het	Het	Het	Het	P/P	Het	Het	Het	Het	Het	P/P	Het	Het	Het	Het	P/P
LG03A	Chr03	99025	Chr03_99025	C	T	C	T	P	P	P	P	P	P	P	M	P	P	P	M	M	M	M	M	M	P	M	M	M	M	M	P	M		Het	Het	Het	Het	P/P	Het	Het	Het	Het	Het	P/P	Het	Het	Het	Het	P/P
LG03A	Chr03	99107	Chr03_99107	G	T	G	T	P	P	P	P	P	P	P	M	P	P	P	M	M	M	M	M	M	P	M	M	M	M	M	P	M		Het	Het	Het	Het	P/P	Het	Het	Het	Het	Het	P/P	Het	Het	Het	Het	P/P
LG03A	Chr03	99195	Chr03_99195	C	A	A	C	P	P	P	P	P	P	P	M	P	P	P	M	M	M	M	M	M	P	M	M	M	M	M	P	M		Het	Het	Het	Het	P/P	Het	Het	Het	Het	Het	P/P	Het	Het	Het	Het	P/P
LG03A	Chr03	99380	Chr03_99380	A	C	A	C	P	P	P	P	P	P	P	M	P	P	P	M	M	M	M	M	M	P	M	M	M	M	M	P	M		Het	Het	Het	Het	P/P	Het	Het	Het	Het	Het	P/P	Het	Het	Het	Het	P/P
LG03A	Chr03	99585	Chr03_99585	G	T	G	T	P	P	P	P	P	P	P	M	P	P	P	M	M	M	M	M	M	P	M	M	M	M	M	P	M		Het	Het	Het	Het	P/P	Het	Het	Het	Het	Het	P/P	Het	Het	Het	Het	P/P
LG03A	Chr03	99700	Chr03_99700	T	C	C	T	P	P	P	P	P	P	P	M	P	P	P	M	M	M	M	M	M	P	M	M	M	M	M	P	M		Het	Het	Het	Het	P/P	Het	Het	Het	Het	Het	P/P	Het	Het	Het	Het	P/P
LG03A	Chr03	99743	Chr03_99743	G	A	G	A	P	P	P	P	P	P	P	M	P	P	P	M	M	M	M	M	M	P	M	M	M	M	M	P	M		Het	Het	Het	Het	P/P	Het	Het	Het	Het	Het	P/P	Het	Het	Het	Het	P/P
LG03A	Chr03	99868	Chr03_99868	T	A	T	A	P	P	P	P	P	P	P	M	P	P	P	M	M	M	M	M	M	P	M	M	M	M	M	P	M		Het	Het	Het	Het	P/P	Het	Het	Het	Het	Het	P/P	Het	Het	Het	Het	P/P
LG03A	Chr03	99961	Chr03_99961	A	G	G	A	P	P	P	P	P	P	P	M	P	P	P	M	M	M	M	M	M	P	M	M	M	M	M	P	M		Het	Het	Het	Het	P/P	Het	Het	Het	Het	Het	P/P	Het	Het	Het	Het	P/P
LG03A	Chr03	100212	Chr03_100212	A	G	G	A	P	P	P	P	P	P	P	M	P	P	P	M	M	M	M	M	M	P	M	M	M	M	M	P	M		Het	Het	Het	Het	P/P	Het	Het	Het	Het	Het	P/P	Het	Het	Het	Het	P/P
LG03A	Chr03	100900	Chr03_100900	A	G	G	A	P	P	P	P	P	P	P	M	P	P	P	M	M	M	M	M	M	P	M	M	M	M	M	P	M		Het	Het	Het	Het	P/P	Het	Het	Het	Het	Het	P/P	Het	Het	Het	Het	P/P
LG03A	Chr03	101290	Chr03_101290	A	G	G	A	P	P	P	P	P	P	P	M	P	P	P	M	M	M	M	M	M	P	M	M	M	M	M	P	M		Het	Het	Het	Het	P/P	Het	Het	Het	Het	Het	P/P	Het	Het	Het	Het	P/P
LG03A	Chr03	101404	Chr03_101404	T	C	C	T	P	P	P	P	P	P	P	M	P	P	P	M	M	M	M	M	M	P	M	M	M	M	M	P	M		Het	Het	Het	Het	P/P	Het	Het	Het	Het	Het	P/P	Het	Het	Het	Het	P/P
LG03A	Chr03	101527	Chr03_101527	C	A	A	C	P	P	P	P	P	P	P	M	P	P	P	M	M	M	M	M	M	P	M	M	M	M	M	P	M		Het	Het	Het	Het	P/P	Het	Het	Het	Het	Het	P/P	Het	Het	Het	Het	P/P
LG03A	Chr03	101597	Chr03_101597	A	G	G	A	P	P	P	P	P	P	P	M	P	P	P	M	M	M	M	M	M	P	M	M	M	M	M	P	M		Het	Het	Het	Het	P/P	Het	Het	Het	Het	Het	P/P	Het	Het	Het	Het	P/P
LG03A	Chr03	105047	Chr03_105047	G	A	A	G	P	P	P	P	P	P	P	P	P	P	P	M	M	M	M	M	M	P	M	M	M	M	M	P	M		Het	Het	Het	Het	P/P	Het	Het	Het	Het	Het	P/P	Het	Het	Het	Het	P/P
LG03A	Chr03	105854	Chr03_105854	G	T	T	G	P	P	P	P	P	P	P	P	P	P	P	M	M	M	M	M	M	P	M	M	M	M	M	P	M		Het	Het	Het	Het	P/P	Het	Het	Het	Het	Het	P/P	Het	Het	Het	Het	P/P
LG03A	Chr03	106626	Chr03_106626	T	A	A	T	P	P	P	P	P	P	P	P	P	P	P	M	M	M	M	M	M	P	M	M	M	M	M	P	M		Het	Het	Het	Het	P/P	Het	Het	Het	Het	Het	P/P	Het	Het	Het	Het	P/P
LG03A	Chr03	106731	Chr03_106731	A	T	T	A	P	P	P	P	P	P	P	P	P	P	P	M	M	M	M	M	M	P	M	M	M	M	M	P	M		Het	Het	Het	Het	P/P	Het	Het	Het	Het	Het	P/P	Het	Het	Het	Het	P/P
LG03A	Chr03	106931	Chr03_106931	C	T	T	C	P	P	P	P	P	P	P	P	P	P	P	M	M	M	M	M	M	P	M	M	M	M	M	P	M		Het	Het	Het	Het	P/P	Het	Het	Het	Het	Het	P/P	Het	Het	Het	Het	P/P
LG03A	Chr03	107061	Chr03_107061	T	C	C	T	P	P	P	P	P	P	P	P	P	P	P	M	M	M	M	M	M	P	M	M	M	M	M	P	M		Het	Het	Het	Het	P/P	Het	Het	Het	Het	Het	P/P	Het	Het	Het	Het	P/P
LG03A	Chr03	107067	Chr03_107067	T	C	C	T	P	P	P	P	P	P	P	P	P	P	P	M	M	M	M	M	M	P	M	M	M	M	M	P	M		Het	Het	Het	Het	P/P	Het	Het	Het	Het	Het	P/P	Het	Het	Het	Het	P/P
LG03A	Chr03	108293	Chr03_108293	A	G	A	G	P	P	P	P	P	P	P	P	P	P	P	M	M	M	M	M	M	P	M	M	M	M	M	P	M		Het	Het	Het	Het	P/P	Het	Het	Het	Het	Het	P/P	Het	Het	Het	Het	P/P
LG03A	Chr03	108503	Chr03_108503	T	C	T	C	P	P	P	P	P	P	P	P	P	P	P	M	M	M	M	M	M	P	M	M	M	M	M	P	M		Het	Het	Het	Het	P/P	Het	Het	Het	Het	Het	P/P	Het	Het	Het	Het	P/P
LG03A	Chr03	108677	Chr03_108677	C	T	C	T	P	P	P	P	P	P	P	P	P	P	P	M	M	M	M	M	M	P	M	M	M	M	M	P	M		Het	Het	Het	Het	P/P	Het	Het	Het	Het	Het	P/P	Het	Het	Het	Het	P/P
LG03A	Chr03	108790	Chr03_108790	G	A	G	A	P	P	P	P	P	P	P	P	P	P	P	M	M	M	M	M	M	P	M	M	M	M	M	P	M		Het	Het	Het	Het	P/P	Het	Het	Het	Het	Het	P/P	Het	Het	Het	Het	P/P
LG03A	Chr03	108793	Chr03_108793	A	G	A	G	P	P	P	P	P	P	P	P	P	P	P	M	M	M	M	M	M	P	M	M	M	M	M	P	M		Het	Het	Het	Het	P/P	Het	Het	Het	Het	Het	P/P	Het	Het	Het	Het	P/P
LG03A	Chr03	110545	Chr03_110545	G	A	G	A	P	P	P	P	P	P	P	P	P	P	P	M	M	M	M	M	M	P	M	M	M	M	M	P	M		Het	Het	Het	Het	P/P	Het	Het	Het	Het	Het	P/P	Het	Het	Het	Het	P/P
LG03A	Chr03	111179	Chr03_111179	A	C	A	C	P	P	P	P	P	P	P	P	P	P	P	M	M	M	M	M	M	P	M	M	M	M	M	P	M		Het	Het	Het	Het	P/P	Het	Het	Het	Het	Het	P/P	Het	Het	Het	Het	P/P
LG03A	Chr03	111875	Chr03_111875	T	C	T	C	P	P	P	P	P	P	P	P	P	P	P	M	M	M	M	M	M	P	M	M	M	M	M	P	M		Het	Het	Het	Het	P/P	Het	Het	Het	Het	Het	P/P	Het	Het	Het	Het	P/P
LG03A	Chr03	111960	Chr03_111960	C	T	C	T	P	P	P	P	P	P	P	P	P	P	P	M	M	M	M	M	M	P	M	M	M	M	M	P	M		Het	Het	Het	Het	P/P	Het	Het	Het	Het	Het	P/P	Het	Het	Het	Het	P/P
LG03A	Chr03	114184	Chr03_114184	C	T	T	C	P	P	P	P	P	P	P	P	P	P	P	M	M	M	M	M	M	P	M	M	M	M	M	P	M		Het	Het	Het	Het	P/P	Het	Het	Het	Het	Het	P/P	Het	Het	Het	Het	P/P
LG03A	Chr03	114262	Chr03_114262	G	A	A	G	P	P	P	P	P	P	P	P	P	P	P	M	M	M	M	M	M	P	M	M	M	M	M	P	M		Het	Het	Het	Het	P/P	Het	Het	Het	Het	Het	P/P	Het	Het	Het	Het	P/P
LG03A	Chr03	114298	Chr03_114298	A	T	T	A	P	P	P	P	P	P	P	P	P	P	P	M	M	M	M	M	M	P	M	M	M	M	M	P	M		Het	Het	Het	Het	P/P	Het	Het	Het	Het	Het	P/P	Het	Het	Het	Het	P/P
LG03A	Chr03	114307	Chr03_114307	A	G	G	A	P	P	P	P	P	P	P	P	P	P	P	M	M	M	M	M	M	P	M	M	M	M	M	P	M		Het	Het	Het	Het	P/P	Het	Het	Het	Het	Het	P/P	Het	Het	Het	Het	P/P
LG03A	Chr03	114620	Chr03_114620	T	C	C	T	P	P	P	P	P	P	P	P	P	P	P	M	M	M	M	M	M	P	M	M	M	M	M	P	M		Het	Het	Het	Het	P/P	Het	Het	Het	Het	Het	P/P	Het	Het	Het	Het	P/P
LG03A	Chr03	114644	Chr03_114644	A	G	G	A	P	P	P	P	P	P	P	P	P	P	P	M	M	M	M	M	M	P	M	M	M	M	M	P	M		Het	Het	Het	Het	P/P	Het	Het	Het	Het	Het	P/P	Het	Het	Het	Het	P/P
LG03A	Chr03	114679	Chr03_114679	G	C	C	G	P	P	P	P	P	P	P	P	P	P	P	M	M	M	M	M	M	P	M	M	M	M	M	P	M		Het	Het	Het	Het	P/P	Het	Het	Het	Het	Het	P/P	Het	Het	Het	Het	P/P
LG03A	Chr03	114698	Chr03_114698	A	C	C	A	P	P	P	P	P	P	P	P	P	P	P	M	M	M	M	M	M	P	M	M	M	M	M	P	M		Het	Het	Het	Het	P/P	Het	Het	Het	Het	Het	P/P	Het	Het	Het	Het	P/P
LG03A	Chr03	114714	Chr03_114714	C	T	T	C	P	P	P	P	P	P	P	P	P	P	P	M	M	M	M	M	M	P	M	M	M	M	M	P	M		Het	Het	Het	Het	P/P	Het	Het	Het	Het	Het	P/P	Het	Het	Het	Het	P/P
LG03A	Chr03	114728	Chr03_114728	C	T	T	C	P	P	P	P	P	P	P	P	P	P	P	M	M	M	M	M	M	P	M	M	M	M	M	P	M		Het	Het	Het	Het	P/P	Het	Het	Het	Het	Het	P/P	Het	Het	Het	Het	P/P
LG03A	Chr03	114762	Chr03_114762	T	C	C	T	P	P	P	P	P	P	P	P	P	P	P	M	M	M	M	M	M	P	M	M	M	M	M	P	M		Het	Het	Het	Het	P/P	Het	Het	Het	Het	Het	P/P	Het	Het	Het	Het	P/P
LG03A	Chr03	115183	Chr03_115183	T	C	C	T	P	P	P	P	P	P	P	P	P	P	P	M	M	M	M	M	M	P	M	M	M	M	M	P	M		Het	Het	Het	Het	P/P	Het	Het	Het	Het	Het	P/P	Het	Het	Het	Het	P/P
LG03A	Chr03	115291	Chr03_115291	A	G	A	G	P	P	P	P	P	P	P	P	P	P	P	M	M	M	M	M	M	P	M	M	M	M	M	P	M		Het	Het	Het	Het	P/P	Het	Het	Het	Het	Het	P/P	Het	Het	Het	Het	P/P
LG03A	Chr03	115351	Chr03_115351	T	C	C	T	P	P	P	P	P	P	P	P	P	P	P	M	M	M	M	M	M	P	M	M	M	M	M	P	M		Het	Het	Het	Het	P/P	Het	Het	Het	Het	Het	P/P	Het	Het	Het	Het	P/P
LG03A	Chr03	115547	Chr03_115547	G	A	A	G	P	P	P	P	P	P	P	P	P	P	P	M	M	M	M	M	M	P	M	M	M	M	M	P	M		Het	Het	Het	Het	P/P	Het	Het	Het	Het	Het	P/P	Het	Het	Het	Het	P/P
LG03A	Chr03	115585	Chr03_115585	G	A	A	G	P	P	P	P	P	P	P	P	P	P	P	M	M	M	M	M	M	P	M	M	M	M	M	P	M		Het	Het	Het	Het	P/P	Het	Het	Het	Het	Het	P/P	Het	Het	Het	Het	P/P
LG03A	Chr03	115623	Chr03_115623	T	C	C	T	P	P	P	P	P	P	P	P	P	P	P	M	M	M	M	M	M	P	M	M	M	M	M	P	M		Het	Het	Het	Het	P/P	Het	Het	Het	Het	Het	P/P	Het	Het	Het	Het	P/P
LG03A	Chr03	115632	Chr03_115632	C	T	T	C	P	P	P	P	P	P	P	P	P	P	P	M	M	M	M	M	M	P	M	M	M	M	M	P	M		Het	Het	Het	Het	P/P	Het	Het	Het	Het	Het	P/P	Het	Het	Het	Het	P/P
LG03A	Chr03	115736	Chr03_115736	A	T	T	A	P	P	P	P	P	P	P	P	P	P	P	M	M	M	M	M	M	P	M	M	M	M	M	P	M		Het	Het	Het	Het	P/P	Het	Het	Het	Het	Het	P/P	Het	Het	Het	Het	P/P
LG03A	Chr03	116011	Chr03_116011	G	T	T	G	P	P	P	P	P	P	P	P	P	P	P	M	M	M	M	M	M	P	M	M	M	M	M	P	M		Het	Het	Het	Het	P/P	Het	Het	Het	Het	Het	P/P	Het	Het	Het	Het	P/P
LG03A	Chr03	116224	Chr03_116224	T	G	G	T	P	P	P	P	P	P	P	P	P	P	P	M	M	M	M	M	M	P	M	M	M	M	M	P	M		Het	Het	Het	Het	P/P	Het	Het	Het	Het	Het	P/P	Het	Het	Het	Het	P/P
LG03A	Chr03	116382	Chr03_116382	C	T	T	C	P	P	P	P	P	P	P	P	P	P	P	M	M	M	M	M	M	P	M	M	M	M	M	P	M		Het	Het	Het	Het	P/P	Het	Het	Het	Het	Het	P/P	Het	Het	Het	Het	P/P
LG03A	Chr03	116479	Chr03_116479	A	C	C	A	P	P	P	P	P	P	P	P	P	P	P	M	M	M	M	M	M	P	M	M	M	M	M	P	M		Het	Het	Het	Het	P/P	Het	Het	Het	Het	Het	P/P	Het	Het	Het	Het	P/P
LG03A	Chr03	116641	Chr03_116641	G	A	A	G	P	P	P	P	P	P	P	P	P	P	P	M	M	M	M	M	M	P	M	M	M	M	M	P	M		Het	Het	Het	Het	P/P	Het	Het	Het	Het	Het	P/P	Het	Het	Het	Het	P/P
LG03A	Chr03	116887	Chr03_116887	G	A	A	G	P	P	P	P	P	P	P	P	P	P	P	M	M	M	M	M	M	P	M	M	M	M	M	P	M		Het	Het	Het	Het	P/P	Het	Het	Het	Het	Het	P/P	Het	Het	Het	Het	P/P
LG03A	Chr03	116946	Chr03_116946	A	G	G	A	P	P	P	P	P	P	P	P	P	P	P	M	M	M	M	M	M	P	M	M	M	M	M	P	M		Het	Het	Het	Het	P/P	Het	Het	Het	Het	Het	P/P	Het	Het	Het	Het	P/P
LG03A	Chr03	117035	Chr03_117035	G	C	C	G	P	P	P	P	P	P	P	P	P	P	P	M	M	M	M	M	M	P	M	M	M	M	M	P	M		Het	Het	Het	Het	P/P	Het	Het	Het	Het	Het	P/P	Het	Het	Het	Het	P/P
LG03A	Chr03	117055	Chr03_117055	G	T	T	G	P	P	P	P	P	P	P	P	P	P	P	M	M	M	M	M	M	P	M	M	M	M	M	P	M		Het	Het	Het	Het	P/P	Het	Het	Het	Het	Het	P/P	Het	Het	Het	Het	P/P
LG03A	Chr03	117295	Chr03_117295	G	A	A	G	P	P	P	P	P	P	P	P	P	P	P	M	M	M	M	M	M	P	M	M	M	M	M	P	M		Het	Het	Het	Het	P/P	Het	Het	Het	Het	Het	P/P	Het	Het	Het	Het	P/P
LG03A	Chr03	117376	Chr03_117376	A	G	G	A	P	P	P	P	P	P	P	P	P	P	P	M	M	M	M	M	M	P	M	M	M	M	M	P	M		Het	Het	Het	Het	P/P	Het	Het	Het	Het	Het	P/P	Het	Het	Het	Het	P/P
LG03A	Chr03	118802	Chr03_118802	A	C	C	A	P	P	P	P	P	P	P	P	P	P	P	M	M	M	M	M	M	P	M	M	M	M	M	P	M		Het	Het	Het	Het	P/P	Het	Het	Het	Het	Het	P/P	Het	Het	Het	Het	P/P
LG03A	Chr03	119971	Chr03_119971	G	T	T	G	P	P	P	P	P	P	P	P	P	P	P	M	M	M	M	M	M	P	M	M	M	M	M	P	M		Het	Het	Het	Het	P/P	Het	Het	Het	Het	Het	P/P	Het	Het	Het	Het	P/P
LG03A	Chr03	123410	Chr03_123410	C	T	T	C	P	P	P	P	P	P	P	P	P	P	P	M	M	M	M	M	M	P	M	M	M	M	M	P	M		Het	Het	Het	Het	P/P	Het	Het	Het	Het	Het	P/P	Het	Het	Het	Het	P/P
LG03A	Chr03	123510	Chr03_123510	T	G	G	T	P	P	P	P	P	P	P	P	P	P	P	M	M	M	M	M	M	P	M	M	M	M	M	P	M		Het	Het	Het	Het	P/P	Het	Het	Het	Het	Het	P/P	Het	Het	Het	Het	P/P
LG03A	Chr03	124665	Chr03_124665	G	A	G	A	P	P	P	P	P	P	P	P	P	P	P	M	M	M	M	M	M	P	M	M	M	M	M	P	M		Het	Het	Het	Het	P/P	Het	Het	Het	Het	Het	P/P	Het	Het	Het	Het	P/P
LG03A	Chr03	124677	Chr03_124677	T	C	T	C	P	P	P	P	P	P	P	P	P	P	P	M	M	M	M	M	M	P	M	M	M	M	M	P	M		Het	Het	Het	Het	P/P	Het	Het	Het	Het	Het	P/P	Het	Het	Het	Het	P/P
LG03A	Chr03	124732	Chr03_124732	G	A	G	A	P	P	P	P	P	P	P	P	P	P	P	M	M	M	M	M	M	P	M	M	M	M	M	P	M		Het	Het	Het	Het	P/P	Het	Het	Het	Het	Het	P/P	Het	Het	Het	Het	P/P
LG03A	Chr03	125001	Chr03_125001	G	A	G	A	P	P	P	P	P	P	P	P	P	P	P	M	M	M	M	M	M	P	M	M	M	M	M	P	M		Het	Het	Het	Het	P/P	Het	Het	Het	Het	Het	P/P	Het	Het	Het	Het	P/P
LG03A	Chr03	125134	Chr03_125134	A	G	A	G	P	P	P	P	P	P	P	P	P	P	P	M	M	M	M	M	M	P	M	M	M	M	M	P	M		Het	Het	Het	Het	P/P	Het	Het	Het	Het	Het	P/P	Het	Het	Het	Het	P/P
LG03A	Chr03	125279	Chr03_125279	C	T	C	T	P	P	P	P	P	P	P	P	P	P	P	M	M	M	M	M	M	P	M	M	M	M	M	P	M		Het	Het	Het	Het	P/P	Het	Het	Het	Het	Het	P/P	Het	Het	Het	Het	P/P
LG03A	Chr03	125835	Chr03_125835	T	C	T	C	P	P	P	P	P	P	P	P	P	P	P	M	M	M	M	M	M	P	M	M	M	M	M	P	M		Het	Het	Het	Het	P/P	Het	Het	Het	Het	Het	P/P	Het	Het	Het	Het	P/P
LG03A	Chr03	126606	Chr03_126606	A	G	A	G	P	P	P	P	P	P	P	P	P	P	P	M	M	M	M	M	M	P	M	M	M	M	M	P	M		Het	Het	Het	Het	P/P	Het	Het	Het	Het	Het	P/P	Het	Het	Het	Het	P/P
LG03A	Chr03	127056	Chr03_127056	G	T	G	T	P	P	P	P	P	P	P	P	P	P	P	M	M	M	M	M	M	P	M	M	M	M	M	P	M		Het	Het	Het	Het	P/P	Het	Het	Het	Het	Het	P/P	Het	Het	Het	Het	P/P
LG03A	Chr03	127321	Chr03_127321	C	A	C	A	P	P	P	P	P	P	P	P	P	P	P	M	M	M	M	M	M	P	M	M	M	M	M	P	M		Het	Het	Het	Het	P/P	Het	Het	Het	Het	Het	P/P	Het	Het	Het	Het	P/P
LG03A	Chr03	127386	Chr03_127386	C	T	C	T	P	P	P	M	P	P	P	P	P	P	P	M	M	M	M	M	M	P	M	M	M	M	M	P	M		Het	Het	Het	Het	P/P	Het	Het	Het	Het	Het	P/P	Het	Het	Het	Het	P/P
LG03A	Chr03	127464	Chr03_127464	A	G	A	G	P	P	P	M	P	P	P	P	P	P	P	M	M	M	M	M	M	P	M	M	M	M	M	P	M		Het	Het	Het	Het	P/P	Het	Het	Het	Het	Het	P/P	Het	Het	Het	Het	P/P
LG03A	Chr03	127692	Chr03_127692	T	A	T	A	P	P	P	M	P	P	P	P	P	P	P	M	M	M	M	M	M	P	M	M	M	M	M	P	M		Het	Het	Het	Het	P/P	Het	Het	Het	Het	Het	P/P	Het	Het	Het	Het	P/P
LG03A	Chr03	127715	Chr03_127715	T	C	T	C	P	P	P	M	P	P	P	P	P	P	P	M	M	M	M	M	M	P	M	M	M	M	M	P	M		Het	Het	Het	Het	P/P	Het	Het	Het	Het	Het	P/P	Het	Het	Het	Het	P/P
LG03A	Chr03	128021	Chr03_128021	G	C	G	C	P	P	P	M	P	P	P	P	P	P	P	M	M	M	M	M	M	P	M	M	M	M	M	P	M		Het	Het	Het	Het	P/P	Het	Het	Het	Het	Het	P/P	Het	Het	Het	Het	P/P
LG03A	Chr03	128224	Chr03_128224	T	C	T	C	P	P	P	P	P	P	P	P	P	P	P	M	M	M	M	M	M	P	M	M	M	M	M	P	M		Het	Het	Het	Het	P/P	Het	Het	Het	Het	Het	P/P	Het	Het	Het	Het	P/P
LG03A	Chr03	128266	Chr03_128266	T	C	T	C	P	P	P	P	P	P	P	P	P	P	P	M	M	M	M	M	M	P	M	M	M	M	M	P	M		Het	Het	Het	Het	P/P	Het	Het	Het	Het	Het	P/P	Het	Het	Het	Het	P/P
LG03A	Chr03	128376	Chr03_128376	T	C	T	C	P	P	P	P	P	P	P	P	P	P	P	M	M	M	M	M	M	P	M	M	M	M	M	P	M		Het	Het	Het	Het	P/P	Het	Het	Het	Het	Het	P/P	Het	Het	Het	Het	P/P
LG03A	Chr03	128401	Chr03_128401	C	T	C	T	P	P	P	P	P	P	P	P	P	P	P	M	M	M	M	M	M	P	M	M	M	M	M	P	M		Het	Het	Het	Het	P/P	Het	Het	Het	Het	Het	P/P	Het	Het	Het	Het	P/P
LG03A	Chr03	128538	Chr03_128538	T	C	T	C	P	P	P	P	P	P	P	P	P	P	P	M	M	M	M	M	M	P	M	M	M	M	M	P	M		Het	Het	Het	Het	P/P	Het	Het	Het	Het	Het	P/P	Het	Het	Het	Het	P/P
LG03A	Chr03	128667	Chr03_128667	A	G	A	G	P	P	P	P	P	P	P	P	P	P	P	M	M	M	M	M	M	P	M	M	M	M	M	P	M		Het	Het	Het	Het	P/P	Het	Het	Het	Het	Het	P/P	Het	Het	Het	Het	P/P
LG03A	Chr03	128694	Chr03_128694	G	A	G	A	P	P	P	P	P	P	P	P	P	P	P	M	M	M	M	M	M	P	M	M	M	M	M	P	M		Het	Het	Het	Het	P/P	Het	Het	Het	Het	Het	P/P	Het	Het	Het	Het	P/P
LG03A	Chr03	128766	Chr03_128766	G	C	G	C	P	P	P	P	P	P	P	P	P	P	P	M	M	M	M	M	M	P	M	M	M	M	M	P	M		Het	Het	Het	Het	P/P	Het	Het	Het	Het	Het	P/P	Het	Het	Het	Het	P/P
LG03A	Chr03	129036	Chr03_129036	T	C	T	C	P	P	P	P	P	P	P	P	P	P	P	M	M	M	M	M	M	P	M	M	M	M	M	P	M		Het	Het	Het	Het	P/P	Het	Het	Het	Het	Het	P/P	Het	Het	Het	Het	P/P
LG03A	Chr03	129054	Chr03_129054	T	C	T	C	P	P	P	P	P	P	P	P	P	P	P	M	M	M	M	M	M	P	M	M	M	M	M	P	M		Het	Het	Het	Het	P/P	Het	Het	Het	Het	Het	P/P	Het	Het	Het	Het	P/P
LG03A	Chr03	131280	Chr03_131280	T	C	T	C	P	P	P	P	P	P	P	P	P	P	P	M	M	M	M	M	M	P	M	M	M	M	M	P	M		Het	Het	Het	Het	P/P	Het	Het	Het	Het	Het	P/P	Het	Het	Het	Het	P/P
LG03A	Chr03	139688	Chr03_139688	T	G	T	G	P	P	P	P	P	P	P	P	P	P	P	M	M	M	M	M	M	P	M	M	M	M	M	P	M		Het	Het	Het	Het	P/P	Het	Het	Het	Het	Het	P/P	Het	Het	Het	Het	P/P
LG03A	Chr03	139959	Chr03_139959	G	A	G	A	P	P	P	P	P	P	P	P	P	P	P	M	M	M	M	M	M	P	M	M	M	M	M	P	M		Het	Het	Het	Het	P/P	Het	Het	Het	Het	Het	P/P	Het	Het	Het	Het	P/P
LG03A	Chr03	144431	Chr03_144431	T	C	C	T	P	P	P	P	P	P	P	P	P	P	P	M	M	M	M	M	M	P	M	M	M	M	M	P	M		Het	Het	Het	Het	P/P	Het	Het	Het	Het	Het	P/P	Het	Het	Het	Het	P/P
LG03A	Chr03	145493	Chr03_145493	C	T	T	C	P	P	P	P	P	P	P	P	P	P	P	M	M	M	M	M	M	P	M	M	M	M	M	P	M		Het	Het	Het	Het	P/P	Het	Het	Het	Het	Het	P/P	Het	Het	Het	Het	P/P
LG03A	Chr03	145965	Chr03_145965	G	C	G	C	P	P	P	P	P	P	P	P	P	P	P	M	M	M	M	M	M	P	M	M	M	M	M	P	M		Het	Het	Het	Het	P/P	Het	Het	Het	Het	Het	P/P	Het	Het	Het	Het	P/P
LG03A	Chr03	146420	Chr03_146420	A	G	A	G	P	P	P	P	P	P	P	P	P	P	P	M	M	M	M	M	M	P	M	M	M	M	M	P	M		Het	Het	Het	Het	P/P	Het	Het	Het	Het	Het	P/P	Het	Het	Het	Het	P/P
LG03A	Chr03	147975	Chr03_147975	G	A	G	A	P	P	P	P	P	P	P	P	P	P	P	M	M	M	M	M	M	P	M	M	M	M	M	P	M		Het	Het	Het	Het	P/P	Het	Het	Het	Het	Het	P/P	Het	Het	Het	Het	P/P
LG03A	Chr03	154902	Chr03_154902	G	A	G	A	P	P	P	P	P	P	P	P	P	P	P	M	M	M	M	M	M	P	M	M	M	M	M	P	M		Het	Het	Het	Het	P/P	Het	Het	Het	Het	Het	P/P	Het	Het	Het	Het	P/P
LG03A	Chr03	155672	Chr03_155672	T	C	T	C	P	P	P	P	P	P	P	P	P	P	P	M	M	M	M	M	M	P	M	M	M	M	M	P	M		Het	Het	Het	Het	P/P	Het	Het	Het	Het	Het	P/P	Het	Het	Het	Het	P/P
LG03A	Chr03	156868	Chr03_156868	A	G	A	G	P	P	P	P	P	P	P	P	P	P	P	M	M	M	M	M	M	P	M	M	M	M	M	P	M		Het	Het	Het	Het	P/P	Het	Het	Het	Het	Het	P/P	Het	Het	Het	Het	P/P
LG03A	Chr03	156960	Chr03_156960	C	T	C	T	P	P	P	P	P	P	P	P	P	P	P	M	M	M	M	M	M	P	M	M	M	M	M	P	M		Het	Het	Het	Het	P/P	Het	Het	Het	Het	Het	P/P	Het	Het	Het	Het	P/P
LG03A	Chr03	160465	Chr03_160465	A	T	T	A	P	P	P	P	P	P	P	P	P	P	P	P	M	M	M	M	M	P	M	M	M	M	M	M	M		Het	Het	Het	Het	P/P	Het	Het	Het	Het	Het	Het	Het	Het	Het	Het	P/P
LG03A	Chr03	173446	Chr03_173446	T	A	A	T	P	P	P	P	P	P	P	P	P	P	P	P	M	M	M	M	M	P	M	M	M	M	M	M	M		Het	Het	Het	Het	P/P	Het	Het	Het	Het	Het	Het	Het	Het	Het	Het	P/P
LG03A	Chr03	173853	Chr03_173853	G	A	A	G	P	P	P	P	P	P	P	P	P	P	P	P	M	M	M	M	M	P	M	M	M	M	M	M	M		Het	Het	Het	Het	P/P	Het	Het	Het	Het	Het	Het	Het	Het	Het	Het	P/P
LG03A	Chr03	173968	Chr03_173968	A	G	G	A	P	P	P	P	P	P	P	P	P	P	P	P	M	M	M	M	M	P	M	M	M	M	M	M	M		Het	Het	Het	Het	P/P	Het	Het	Het	Het	Het	Het	Het	Het	Het	Het	P/P
LG03A	Chr03	174733	Chr03_174733	A	G	G	A	P	P	P	P	P	P	P	P	P	P	P	P	M	M	M	M	M	P	M	M	M	M	M	M	M		Het	Het	Het	Het	P/P	Het	Het	Het	Het	Het	Het	Het	Het	Het	Het	P/P
LG03A	Chr03	175122	Chr03_175122	C	T	T	C	P	P	P	P	P	P	P	P	P	P	P	P	M	M	M	M	M	P	M	M	M	M	M	M	M		Het	Het	Het	Het	P/P	Het	Het	Het	Het	Het	Het	Het	Het	Het	Het	P/P
LG03A	Chr03	175191	Chr03_175191	A	T	T	A	P	P	P	P	P	P	P	P	P	P	P	P	M	M	M	M	M	P	M	M	M	M	M	M	M		Het	Het	Het	Het	P/P	Het	Het	Het	Het	Het	Het	Het	Het	Het	Het	P/P
LG03A	Chr03	175328	Chr03_175328	A	G	A	G	P	P	P	P	P	P	P	P	P	P	P	P	M	M	M	M	M	P	M	M	M	M	M	M	M		Het	Het	Het	Het	P/P	Het	Het	Het	Het	Het	Het	Het	Het	Het	Het	P/P
LG03A	Chr03	175359	Chr03_175359	T	C	T	C	P	P	P	P	P	P	P	P	P	P	P	P	M	M	M	M	M	P	M	M	M	M	M	M	M		Het	Het	Het	Het	P/P	Het	Het	Het	Het	Het	Het	Het	Het	Het	Het	P/P
LG03A	Chr03	175569	Chr03_175569	T	C	T	C	P	P	P	P	P	P	P	P	P	P	P	P	M	M	M	M	M	P	M	M	M	M	M	M	M		Het	Het	Het	Het	P/P	Het	Het	Het	Het	Het	Het	Het	Het	Het	Het	P/P
LG03A	Chr03	183704	Chr03_183704	C	T	C	T	P	P	P	P	P	P	P	P	P	P	P	P	M	M	M	M	M	P	M	M	M	M	M	M	M		Het	Het	Het	Het	P/P	Het	Het	Het	Het	Het	Het	Het	Het	Het	Het	P/P
LG03A	Chr03	183792	Chr03_183792	C	A	C	A	P	P	P	P	P	P	P	P	P	P	P	P	M	M	M	M	M	P	M	M	M	M	M	M	M		Het	Het	Het	Het	P/P	Het	Het	Het	Het	Het	Het	Het	Het	Het	Het	P/P
LG03A	Chr03	184051	Chr03_184051	T	A	T	A	P	P	P	P	P	P	P	P	P	P	P	P	M	M	M	M	M	P	M	M	M	M	M	M	M		Het	Het	Het	Het	P/P	Het	Het	Het	Het	Het	Het	Het	Het	Het	Het	P/P
LG03A	Chr03	184058	Chr03_184058	C	T	C	T	P	P	P	P	P	P	P	P	P	P	P	P	M	M	M	M	M	P	M	M	M	M	M	M	M		Het	Het	Het	Het	P/P	Het	Het	Het	Het	Het	Het	Het	Het	Het	Het	P/P
LG03A	Chr03	184133	Chr03_184133	T	C	T	C	P	P	P	P	P	P	P	P	P	P	P	P	M	M	M	M	M	P	M	M	M	M	M	M	M		Het	Het	Het	Het	P/P	Het	Het	Het	Het	Het	Het	Het	Het	Het	Het	P/P
LG03A	Chr03	184160	Chr03_184160	C	T	T	C	P	P	P	P	P	P	P	P	P	P	P	P	M	M	M	M	M	P	M	M	M	M	M	M	M		Het	Het	Het	Het	P/P	Het	Het	Het	Het	Het	Het	Het	Het	Het	Het	P/P
LG03A	Chr03	184175	Chr03_184175	T	C	C	T	P	P	P	P	P	P	P	P	P	P	P	P	M	M	M	M	M	P	M	M	M	M	M	M	M		Het	Het	Het	Het	P/P	Het	Het	Het	Het	Het	Het	Het	Het	Het	Het	P/P
LG03A	Chr03	184324	Chr03_184324	T	C	C	T	P	P	P	P	P	P	P	P	P	P	P	P	M	M	M	M	M	P	M	M	M	M	M	M	M		Het	Het	Het	Het	P/P	Het	Het	Het	Het	Het	Het	Het	Het	Het	Het	P/P
LG03A	Chr03	184376	Chr03_184376	C	T	T	C	P	P	P	P	P	P	P	P	P	P	P	P	M	M	M	M	M	P	M	M	M	M	M	M	M		Het	Het	Het	Het	P/P	Het	Het	Het	Het	Het	Het	Het	Het	Het	Het	P/P
LG03A	Chr03	184538	Chr03_184538	T	C	C	T	P	P	P	P	P	P	P	P	P	P	P	P	M	M	M	M	M	P	M	M	M	M	M	M	M		Het	Het	Het	Het	P/P	Het	Het	Het	Het	Het	Het	Het	Het	Het	Het	P/P
LG03A	Chr03	185655	Chr03_185655	C	T	T	C	P	P	P	P	P	P	P	P	P	P	P	P	M	M	M	M	M	P	M	M	M	M	M	M	M		Het	Het	Het	Het	P/P	Het	Het	Het	Het	Het	Het	Het	Het	Het	Het	P/P
LG03A	Chr03	185657	Chr03_185657	A	G	G	A	P	P	P	P	P	P	P	P	P	P	P	P	M	M	M	M	M	P	M	M	M	M	M	M	M		Het	Het	Het	Het	P/P	Het	Het	Het	Het	Het	Het	Het	Het	Het	Het	P/P
LG03A	Chr03	185682	Chr03_185682	A	G	G	A	P	P	P	P	P	P	P	P	P	P	P	P	M	M	M	M	M	P	M	M	M	M	M	M	M		Het	Het	Het	Het	P/P	Het	Het	Het	Het	Het	Het	Het	Het	Het	Het	P/P
LG03A	Chr03	185836	Chr03_185836	A	C	C	A	P	P	P	P	P	P	P	P	P	P	P	P	M	M	M	M	M	P	M	M	M	M	M	M	M		Het	Het	Het	Het	P/P	Het	Het	Het	Het	Het	Het	Het	Het	Het	Het	P/P
LG03A	Chr03	185887	Chr03_185887	A	G	G	A	P	P	P	P	P	P	P	P	P	P	P	P	M	M	M	M	M	P	M	M	M	M	M	M	M		Het	Het	Het	Het	P/P	Het	Het	Het	Het	Het	Het	Het	Het	Het	Het	P/P
LG03A	Chr03	186384	Chr03_186384	A	T	A	T	P	P	P	P	P	P	P	P	P	P	P	P	M	M	M	M	M	P	M	M	M	M	M	M	M		Het	Het	Het	Het	P/P	Het	Het	Het	Het	Het	Het	Het	Het	Het	Het	P/P
LG03A	Chr03	186464	Chr03_186464	C	T	C	T	P	P	P	P	P	P	P	P	P	P	P	P	M	M	M	M	M	P	M	M	M	M	M	M	M		Het	Het	Het	Het	P/P	Het	Het	Het	Het	Het	Het	Het	Het	Het	Het	P/P
LG03A	Chr03	186730	Chr03_186730	C	T	C	T	P	P	P	P	P	P	P	P	P	P	P	P	M	M	M	M	M	P	M	M	M	M	M	M	M		Het	Het	Het	Het	P/P	Het	Het	Het	Het	Het	Het	Het	Het	Het	Het	P/P
LG03A	Chr03	187123	Chr03_187123	C	T	C	T	P	P	P	P	P	P	P	P	P	P	P	P	M	M	M	M	M	P	M	M	M	M	M	M	M		Het	Het	Het	Het	P/P	Het	Het	Het	Het	Het	Het	Het	Het	Het	Het	P/P
LG03A	Chr03	187459	Chr03_187459	C	T	T	C	P	P	P	P	P	P	P	P	P	P	P	P	M	M	M	M	M	P	M	M	M	M	M	M	M		Het	Het	Het	Het	P/P	Het	Het	Het	Het	Het	Het	Het	Het	Het	Het	P/P
LG03A	Chr03	187489	Chr03_187489	G	T	T	G	P	P	P	P	P	P	P	P	P	P	P	P	M	M	M	M	M	P	M	M	M	M	M	M	M		Het	Het	Het	Het	P/P	Het	Het	Het	Het	Het	Het	Het	Het	Het	Het	P/P
LG03A	Chr03	187543	Chr03_187543	C	T	T	C	P	P	P	P	P	P	P	P	P	P	P	P	M	M	M	M	M	P	M	M	M	M	M	M	M		Het	Het	Het	Het	P/P	Het	Het	Het	Het	Het	Het	Het	Het	Het	Het	P/P
LG03A	Chr03	187594	Chr03_187594	C	T	T	C	P	P	P	P	P	P	P	P	P	P	P	P	M	M	M	M	M	P	M	M	M	M	M	M	M		Het	Het	Het	Het	P/P	Het	Het	Het	Het	Het	Het	Het	Het	Het	Het	P/P
LG03A	Chr03	187612	Chr03_187612	G	A	A	G	P	P	P	P	P	P	P	P	P	P	P	P	M	M	M	M	M	P	M	M	M	M	M	M	M		Het	Het	Het	Het	P/P	Het	Het	Het	Het	Het	Het	Het	Het	Het	Het	P/P
LG03A	Chr03	187736	Chr03_187736	C	T	T	C	P	P	P	P	P	P	P	P	P	P	P	P	M	M	M	M	M	P	M	M	M	M	M	M	M		Het	Het	Het	Het	P/P	Het	Het	Het	Het	Het	Het	Het	Het	Het	Het	P/P
LG03A	Chr03	187765	Chr03_187765	A	G	G	A	P	P	P	P	P	P	P	P	P	P	P	P	M	M	M	M	M	P	M	M	M	M	M	M	M		Het	Het	Het	Het	P/P	Het	Het	Het	Het	Het	Het	Het	Het	Het	Het	P/P
LG03A	Chr03	187784	Chr03_187784	A	G	A	G	P	P	P	P	P	P	P	P	P	P	P	P	M	M	M	M	M	P	M	M	M	M	M	M	M		Het	Het	Het	Het	P/P	Het	Het	Het	Het	Het	Het	Het	Het	Het	Het	P/P
LG03A	Chr03	187803	Chr03_187803	A	T	T	A	P	P	P	P	P	P	P	P	P	P	P	P	M	M	M	M	M	P	M	M	M	M	M	M	M		Het	Het	Het	Het	P/P	Het	Het	Het	Het	Het	Het	Het	Het	Het	Het	P/P
LG03A	Chr03	188423	Chr03_188423	T	C	C	T	P	P	P	P	P	P	P	P	P	P	P	P	M	M	M	M	M	P	M	M	M	M	M	M	M		Het	Het	Het	Het	P/P	Het	Het	Het	Het	Het	Het	Het	Het	Het	Het	P/P
LG03A	Chr03	188564	Chr03_188564	T	C	T	C	P	P	P	P	P	P	P	P	P	P	P	P	M	M	M	M	M	P	M	M	M	M	M	M	M		Het	Het	Het	Het	P/P	Het	Het	Het	Het	Het	Het	Het	Het	Het	Het	P/P
LG03A	Chr03	188702	Chr03_188702	C	G	C	G	P	P	P	P	P	P	P	P	P	P	P	P	M	M	M	M	M	P	M	M	M	M	M	M	M		Het	Het	Het	Het	P/P	Het	Het	Het	Het	Het	Het	Het	Het	Het	Het	P/P
LG03A	Chr03	188995	Chr03_188995	A	G	G	A	P	P	P	P	P	P	P	P	P	P	P	P	M	M	M	M	M	P	M	M	M	M	M	M	M		Het	Het	Het	Het	P/P	Het	Het	Het	Het	Het	Het	Het	Het	Het	Het	P/P
LG03A	Chr03	189296	Chr03_189296	C	T	C	T	P	P	P	P	P	P	P	P	P	P	P	P	M	M	M	M	M	P	M	M	M	M	M	M	M		Het	Het	Het	Het	P/P	Het	Het	Het	Het	Het	Het	Het	Het	Het	Het	P/P
LG03A	Chr03	189302	Chr03_189302	A	T	T	A	P	P	P	P	P	P	P	P	P	P	P	P	M	M	M	M	M	P	M	M	M	M	M	M	M		Het	Het	Het	Het	P/P	Het	Het	Het	Het	Het	Het	Het	Het	Het	Het	P/P
LG03A	Chr03	189386	Chr03_189386	A	G	G	A	P	P	P	P	P	P	P	P	P	P	P	P	M	M	M	M	M	P	M	M	M	M	M	M	M		Het	Het	Het	Het	P/P	Het	Het	Het	Het	Het	Het	Het	Het	Het	Het	P/P
LG03A	Chr03	189623	Chr03_189623	G	A	A	G	P	P	P	P	P	P	P	P	P	P	P	P	M	M	M	M	M	P	M	M	M	M	M	M	M		Het	Het	Het	Het	P/P	Het	Het	Het	Het	Het	Het	Het	Het	Het	Het	P/P
LG03A	Chr03	189875	Chr03_189875	A	G	A	G	P	P	P	P	P	P	P	P	P	P	P	P	M	M	M	M	M	P	M	M	M	M	M	M	M		Het	Het	Het	Het	P/P	Het	Het	Het	Het	Het	Het	Het	Het	Het	Het	P/P
LG03A	Chr03	190082	Chr03_190082	G	A	G	A	P	P	P	P	P	P	P	P	P	P	P	P	M	M	M	M	M	P	M	M	M	M	M	M	M		Het	Het	Het	Het	P/P	Het	Het	Het	Het	Het	Het	Het	Het	Het	Het	P/P
LG03A	Chr03	190202	Chr03_190202	T	A	T	A	P	P	P	P	P	P	P	P	P	P	P	P	M	M	M	M	M	P	M	M	M	M	M	M	M		Het	Het	Het	Het	P/P	Het	Het	Het	Het	Het	Het	Het	Het	Het	Het	P/P
LG03A	Chr03	190227	Chr03_190227	T	G	G	T	P	P	P	P	P	P	P	P	P	P	P	P	M	M	M	M	M	P	M	M	M	M	M	M	M		Het	Het	Het	Het	P/P	Het	Het	Het	Het	Het	Het	Het	Het	Het	Het	P/P
LG03A	Chr03	190328	Chr03_190328	A	C	A	C	P	P	P	P	P	P	P	P	P	P	P	P	M	M	M	M	M	P	M	M	M	M	M	M	M		Het	Het	Het	Het	P/P	Het	Het	Het	Het	Het	Het	Het	Het	Het	Het	P/P
LG03A	Chr03	190663	Chr03_190663	A	C	C	A	P	P	P	P	P	P	P	P	P	P	P	P	M	M	M	M	M	P	M	M	M	M	M	M	M		Het	Het	Het	Het	P/P	Het	Het	Het	Het	Het	Het	Het	Het	Het	Het	P/P
LG03A	Chr03	192005	Chr03_192005	C	T	C	T	P	P	P	P	P	P	P	P	P	P	P	P	M	M	M	M	M	P	M	M	M	M	M	M	M		Het	Het	Het	Het	P/P	Het	Het	Het	Het	Het	Het	Het	Het	Het	Het	P/P
LG03A	Chr03	193023	Chr03_193023	A	G	A	G	P	P	P	P	P	P	P	P	P	P	P	P	M	M	M	M	M	P	M	M	M	M	M	M	M		Het	Het	Het	Het	P/P	Het	Het	Het	Het	Het	Het	Het	Het	Het	Het	P/P
LG03A	Chr03	193294	Chr03_193294	A	G	G	A	P	P	P	P	P	P	P	P	P	P	P	P	M	M	M	M	M	P	M	M	M	M	M	M	M		Het	Het	Het	Het	P/P	Het	Het	Het	Het	Het	Het	Het	Het	Het	Het	P/P
LG03A	Chr03	193503	Chr03_193503	A	G	G	A	P	P	P	P	P	P	P	P	P	P	P	P	M	M	M	M	M	P	M	M	M	M	M	M	M		Het	Het	Het	Het	P/P	Het	Het	Het	Het	Het	Het	Het	Het	Het	Het	P/P
LG03A	Chr03	193600	Chr03_193600	C	T	C	T	P	P	P	P	P	P	P	P	P	P	P	P	M	M	M	M	M	P	M	M	M	M	M	M	M		Het	Het	Het	Het	P/P	Het	Het	Het	Het	Het	Het	Het	Het	Het	Het	P/P
LG03A	Chr03	193675	Chr03_193675	C	T	T	C	P	P	P	P	P	P	P	P	P	P	P	P	M	M	M	M	M	P	M	M	M	M	M	M	M		Het	Het	Het	Het	P/P	Het	Het	Het	Het	Het	Het	Het	Het	Het	Het	P/P
LG03A	Chr03	193815	Chr03_193815	C	T	T	C	P	P	P	P	P	P	P	P	P	P	P	P	M	M	M	M	M	P	M	M	M	M	M	M	M		Het	Het	Het	Het	P/P	Het	Het	Het	Het	Het	Het	Het	Het	Het	Het	P/P
LG03A	Chr03	193828	Chr03_193828	G	A	G	A	P	P	P	P	P	P	P	P	P	P	P	P	M	M	M	M	M	P	M	M	M	M	M	M	M		Het	Het	Het	Het	P/P	Het	Het	Het	Het	Het	Het	Het	Het	Het	Het	P/P
LG03A	Chr03	193852	Chr03_193852	T	C	C	T	P	P	P	P	P	P	P	P	P	P	P	P	M	M	M	M	M	P	M	M	M	M	M	M	M		Het	Het	Het	Het	P/P	Het	Het	Het	Het	Het	Het	Het	Het	Het	Het	P/P
LG03A	Chr03	194051	Chr03_194051	G	A	A	G	P	P	P	P	P	P	P	P	P	P	P	P	M	M	M	M	M	P	M	M	M	M	M	M	M		Het	Het	Het	Het	P/P	Het	Het	Het	Het	Het	Het	Het	Het	Het	Het	P/P
LG03A	Chr03	194107	Chr03_194107	C	G	G	C	P	P	P	P	P	P	P	P	P	P	P	P	M	M	M	M	M	P	M	M	M	M	M	M	M		Het	Het	Het	Het	P/P	Het	Het	Het	Het	Het	Het	Het	Het	Het	Het	P/P
LG03A	Chr03	194217	Chr03_194217	A	T	T	A	P	P	P	P	P	P	P	P	P	P	P	P	M	M	M	M	M	P	M	M	M	M	M	M	M		Het	Het	Het	Het	P/P	Het	Het	Het	Het	Het	Het	Het	Het	Het	Het	P/P
LG03A	Chr03	194218	Chr03_194218	T	C	C	T	P	P	P	P	P	P	P	P	P	P	P	P	M	M	M	M	M	P	M	M	M	M	M	M	M		Het	Het	Het	Het	P/P	Het	Het	Het	Het	Het	Het	Het	Het	Het	Het	P/P
LG03A	Chr03	194465	Chr03_194465	T	C	C	T	P	P	P	P	P	P	P	P	P	P	P	P	M	M	M	M	M	P	M	M	M	M	M	M	M		Het	Het	Het	Het	P/P	Het	Het	Het	Het	Het	Het	Het	Het	Het	Het	P/P
LG03A	Chr03	194544	Chr03_194544	T	C	C	T	P	P	P	P	P	P	P	P	P	P	P	P	M	M	M	M	M	P	M	M	M	M	M	M	M		Het	Het	Het	Het	P/P	Het	Het	Het	Het	Het	Het	Het	Het	Het	Het	P/P
LG03A	Chr03	195020	Chr03_195020	A	G	G	A	P	P	P	P	P	P	P	P	P	P	P	P	M	M	M	M	M	P	M	M	M	M	M	M	M		Het	Het	Het	Het	P/P	Het	Het	Het	Het	Het	Het	Het	Het	Het	Het	P/P
LG03A	Chr03	195038	Chr03_195038	G	A	A	G	P	P	P	P	P	P	P	P	P	P	P	P	M	M	M	M	M	P	M	M	M	M	M	M	M		Het	Het	Het	Het	P/P	Het	Het	Het	Het	Het	Het	Het	Het	Het	Het	P/P
LG03A	Chr03	195050	Chr03_195050	T	C	C	T	P	P	P	P	P	P	P	P	P	P	P	P	M	M	M	M	M	P	M	M	M	M	M	M	M		Het	Het	Het	Het	P/P	Het	Het	Het	Het	Het	Het	Het	Het	Het	Het	P/P
LG03A	Chr03	195140	Chr03_195140	G	A	A	G	P	P	P	P	P	P	P	P	P	P	P	P	M	M	M	M	M	P	M	M	M	M	M	M	M		Het	Het	Het	Het	P/P	Het	Het	Het	Het	Het	Het	Het	Het	Het	Het	P/P
LG03A	Chr03	195343	Chr03_195343	A	G	G	A	P	P	P	P	P	P	P	P	P	P	P	P	M	M	M	M	M	P	M	M	M	M	M	M	M		Het	Het	Het	Het	P/P	Het	Het	Het	Het	Het	Het	Het	Het	Het	Het	P/P
LG03A	Chr03	195587	Chr03_195587	A	T	T	A	P	P	P	P	P	P	P	P	P	P	P	P	M	M	M	M	M	M	M	M	M	M	M	M	M		Het	Het	Het	Het	Het	Het	Het	Het	Het	Het	Het	Het	Het	Het	Het	Het
LG03A	Chr03	195980	Chr03_195980	G	A	A	G	P	P	P	P	P	P	P	P	P	P	P	P	M	M	M	M	M	M	M	M	M	M	M	M	M		Het	Het	Het	Het	Het	Het	Het	Het	Het	Het	Het	Het	Het	Het	Het	Het
LG03A	Chr03	196033	Chr03_196033	G	A	A	G	P	P	P	P	P	P	P	P	P	P	P	P	M	M	M	M	M	M	M	M	M	M	M	M	M		Het	Het	Het	Het	Het	Het	Het	Het	Het	Het	Het	Het	Het	Het	Het	Het
LG03A	Chr03	196067	Chr03_196067	G	A	A	G	P	P	P	P	P	P	P	P	P	P	P	P	M	M	M	M	M	M	M	M	M	M	M	M	M		Het	Het	Het	Het	Het	Het	Het	Het	Het	Het	Het	Het	Het	Het	Het	Het
LG03A	Chr03	196131	Chr03_196131	C	G	G	C	P	P	P	P	P	P	P	P	P	P	P	P	M	M	M	M	M	M	M	M	M	M	M	M	M		Het	Het	Het	Het	Het	Het	Het	Het	Het	Het	Het	Het	Het	Het	Het	Het
LG03A	Chr03	196679	Chr03_196679	T	G	T	G	P	P	P	P	P	P	P	P	P	P	P	P	M	M	M	M	M	M	M	M	M	M	M	M	M		Het	Het	Het	Het	Het	Het	Het	Het	Het	Het	Het	Het	Het	Het	Het	Het
LG03A	Chr03	196742	Chr03_196742	C	T	T	C	P	P	P	P	P	P	P	P	P	P	P	P	M	M	M	M	M	M	M	M	M	M	M	M	M		Het	Het	Het	Het	Het	Het	Het	Het	Het	Het	Het	Het	Het	Het	Het	Het
LG03A	Chr03	197217	Chr03_197217	A	C	C	A	P	P	P	P	P	P	P	P	P	P	P	P	M	M	M	M	M	M	M	M	M	M	M	M	M		Het	Het	Het	Het	Het	Het	Het	Het	Het	Het	Het	Het	Het	Het	Het	Het
LG03A	Chr03	197306	Chr03_197306	T	C	T	C	P	P	P	P	P	P	P	P	P	P	P	P	M	M	M	M	M	M	M	M	M	M	M	M	M		Het	Het	Het	Het	Het	Het	Het	Het	Het	Het	Het	Het	Het	Het	Het	Het
LG03A	Chr03	197459	Chr03_197459	T	G	G	T	P	P	P	P	P	P	P	P	P	P	P	P	M	M	M	M	M	M	M	M	M	M	M	M	M		Het	Het	Het	Het	Het	Het	Het	Het	Het	Het	Het	Het	Het	Het	Het	Het
LG03A	Chr03	198023	Chr03_198023	C	T	C	T	P	P	P	P	P	P	P	P	P	P	P	P	M	M	M	M	M	M	M	M	M	M	M	M	M		Het	Het	Het	Het	Het	Het	Het	Het	Het	Het	Het	Het	Het	Het	Het	Het
LG03A	Chr03	198348	Chr03_198348	A	G	G	A	P	P	P	P	P	P	P	P	P	P	P	P	M	M	M	M	M	M	M	M	M	M	M	M	M		Het	Het	Het	Het	Het	Het	Het	Het	Het	Het	Het	Het	Het	Het	Het	Het
LG03A	Chr03	198416	Chr03_198416	G	A	A	G	P	P	P	P	P	P	P	P	P	P	P	P	M	M	M	M	M	M	M	M	M	M	M	M	M		Het	Het	Het	Het	Het	Het	Het	Het	Het	Het	Het	Het	Het	Het	Het	Het
LG03A	Chr03	207520	Chr03_207520	C	A	A	C	P	P	P	P	P	P	P	P	P	P	P	P	M	M	M	M	M	M	M	M	M	M	M	M	M		Het	Het	Het	Het	Het	Het	Het	Het	Het	Het	Het	Het	Het	Het	Het	Het
LG03A	Chr03	207935	Chr03_207935	C	G	C	G	P	P	P	P	P	P	P	P	P	P	P	P	M	M	M	M	M	M	M	M	M	M	M	M	M		Het	Het	Het	Het	Het	Het	Het	Het	Het	Het	Het	Het	Het	Het	Het	Het
LG03A	Chr03	207999	Chr03_207999	C	G	C	G	P	P	P	P	P	P	P	P	P	P	P	P	M	M	M	M	M	M	M	M	M	M	M	M	M		Het	Het	Het	Het	Het	Het	Het	Het	Het	Het	Het	Het	Het	Het	Het	Het
LG03A	Chr03	211504	Chr03_211504	A	G	A	G	P	P	P	P	P	P	P	P	P	P	P	P	M	M	M	M	M	M	M	M	M	M	M	M	M		Het	Het	Het	Het	Het	Het	Het	Het	Het	Het	Het	Het	Het	Het	Het	Het
LG03A	Chr03	211881	Chr03_211881	G	A	A	G	P	P	P	P	P	P	P	P	P	P	P	P	M	M	M	M	M	M	M	M	M	M	M	M	M		Het	Het	Het	Het	Het	Het	Het	Het	Het	Het	Het	Het	Het	Het	Het	Het
LG03A	Chr03	212450	Chr03_212450	A	T	A	T	P	P	P	P	M	P	P	P	P	P	P	P	M	M	M	M	P	M	M	M	M	M	M	M	M		Het	Het	Het	P/P	Het	Het	Het	Het	Het	Het	Het	Het	Het	Het	P/P	Het
LG03A	Chr03	212528	Chr03_212528	A	T	A	T	P	P	P	P	M	P	P	P	P	P	P	P	M	M	M	M	P	M	M	M	M	M	M	M	M		Het	Het	Het	P/P	Het	Het	Het	Het	Het	Het	Het	Het	Het	Het	P/P	Het
LG03A	Chr03	212945	Chr03_212945	G	A	G	A	P	P	P	P	M	P	P	P	P	P	P	P	M	M	M	M	P	M	M	M	M	M	M	M	M		Het	Het	Het	P/P	Het	Het	Het	Het	Het	Het	Het	Het	Het	Het	P/P	Het
LG03A	Chr03	215005	Chr03_215005	G	A	G	A	P	P	P	P	M	P	P	P	P	P	P	P	M	P	M	M	P	M	M	M	M	M	M	M	M		P/P	Het	Het	P/P	Het	Het	Het	Het	Het	Het	Het	Het	Het	Het	P/P	Het
LG03A	Chr03	215487	Chr03_215487	G	T	T	G	P	P	P	P	M	P	P	P	P	P	P	P	M	P	M	M	P	M	M	M	M	M	M	M	M		P/P	Het	Het	P/P	Het	Het	Het	Het	Het	Het	Het	Het	Het	Het	P/P	Het
LG03A	Chr03	215848	Chr03_215848	C	T	T	C	P	P	P	P	M	P	P	P	P	P	P	P	M	P	M	M	P	M	M	M	M	M	M	M	M		P/P	Het	Het	P/P	Het	Het	Het	Het	Het	Het	Het	Het	Het	Het	P/P	Het
LG03A	Chr03	217410	Chr03_217410	T	C	T	C	P	P	P	P	M	P	P	P	P	P	P	P	M	P	M	M	P	M	M	M	M	P	M	M	M		P/P	Het	Het	P/P	Het	Het	Het	Het	P/P	Het	Het	Het	Het	Het	P/P	Het
LG03A	Chr03	223180	Chr03_223180	G	T	T	G	P	P	P	P	M	P	P	P	P	M	P	P	M	P	M	M	P	M	M	M	M	P	M	M	M		P/P	Het	Het	P/P	Het	Het	Het	Het	P/P	Het	Het	Het	Het	Het	P/P	Het
LG03A	Chr03	224038	Chr03_224038	C	T	T	C	P	P	P	P	M	P	P	P	P	M	P	P	M	P	M	M	P	M	M	M	M	P	M	M	M		P/P	Het	Het	P/P	Het	Het	Het	Het	P/P	Het	Het	Het	Het	Het	P/P	Het
LG03A	Chr03	224365	Chr03_224365	C	T	T	C	P	P	P	P	M	P	P	P	P	M	P	P	M	P	M	M	P	M	M	M	M	P	M	M	M		P/P	Het	Het	P/P	Het	Het	Het	Het	P/P	Het	Het	Het	Het	Het	P/P	Het
LG03A	Chr03	224449	Chr03_224449	G	T	T	G	P	P	P	P	M	P	P	P	P	M	P	P	M	P	M	M	P	M	M	M	M	P	M	M	M		P/P	Het	Het	P/P	Het	Het	Het	Het	P/P	Het	Het	Het	Het	Het	P/P	Het
LG03A	Chr03	224601	Chr03_224601	C	T	T	C	P	P	P	P	M	P	P	P	P	M	P	P	M	P	M	M	P	M	M	M	M	P	M	M	M		P/P	Het	Het	P/P	Het	Het	Het	Het	P/P	Het	Het	Het	Het	Het	P/P	Het
LG03A	Chr03	224663	Chr03_224663	G	A	G	A	P	P	P	P	M	P	P	P	P	M	P	P	M	P	M	M	P	M	M	M	M	P	M	M	M		P/P	Het	Het	P/P	Het	Het	Het	Het	P/P	Het	Het	Het	Het	Het	P/P	Het
LG03A	Chr03	224846	Chr03_224846	T	C	T	C	P	P	P	P	M	P	P	P	P	M	P	P	M	P	M	M	P	M	M	M	M	P	M	M	M		P/P	Het	Het	P/P	Het	Het	Het	Het	P/P	Het	Het	Het	Het	Het	P/P	Het
LG03A	Chr03	224930	Chr03_224930	A	G	G	A	P	P	P	P	M	P	P	P	P	M	P	P	M	P	M	M	P	M	M	M	M	P	M	M	M		P/P	Het	Het	P/P	Het	Het	Het	Het	P/P	Het	Het	Het	Het	Het	P/P	Het
LG03A	Chr03	224997	Chr03_224997	A	G	G	A	P	P	P	P	M	P	P	P	P	M	P	P	M	P	M	M	P	M	M	M	M	P	M	M	M		P/P	Het	Het	P/P	Het	Het	Het	Het	P/P	Het	Het	Het	Het	Het	P/P	Het
LG03A	Chr03	225173	Chr03_225173	G	C	C	G	P	P	P	P	M	P	P	P	P	M	P	P	M	P	M	M	P	M	M	M	M	P	M	M	M		P/P	Het	Het	P/P	Het	Het	Het	Het	P/P	Het	Het	Het	Het	Het	P/P	Het
LG03A	Chr03	225279	Chr03_225279	A	G	G	A	P	P	P	P	M	P	P	P	P	M	P	P	M	P	M	M	P	M	M	M	M	P	M	M	M		P/P	Het	Het	P/P	Het	Het	Het	Het	P/P	Het	Het	Het	Het	Het	P/P	Het
LG03A	Chr03	225558	Chr03_225558	G	C	C	G	P	P	M	P	M	P	P	P	P	M	P	P	M	P	M	M	P	M	M	M	M	P	M	M	M		P/P	Het	Het	P/P	Het	Het	Het	Het	P/P	Het	Het	Het	Het	Het	P/P	Het
LG03A	Chr03	225605	Chr03_225605	G	A	A	G	P	P	M	P	M	P	P	P	P	M	P	P	M	P	M	M	P	M	M	M	M	P	M	M	M		P/P	Het	Het	P/P	Het	Het	Het	Het	P/P	Het	Het	Het	Het	Het	P/P	Het
LG03A	Chr03	225710	Chr03_225710	T	C	C	T	P	P	M	P	M	P	P	P	P	M	P	P	M	P	M	M	P	M	M	M	M	P	M	M	M		P/P	Het	Het	P/P	Het	Het	Het	Het	P/P	Het	Het	Het	Het	Het	P/P	Het
LG03A	Chr03	225778	Chr03_225778	G	A	A	G	P	P	M	P	M	P	P	P	P	M	P	P	M	P	M	M	P	M	M	M	M	P	M	M	M		P/P	Het	Het	P/P	Het	Het	Het	Het	P/P	Het	Het	Het	Het	Het	P/P	Het
LG03A	Chr03	225817	Chr03_225817	C	T	T	C	P	P	M	P	M	P	P	P	P	M	P	P	M	P	M	M	P	M	M	M	M	P	M	M	M		P/P	Het	Het	P/P	Het	Het	Het	Het	P/P	Het	Het	Het	Het	Het	P/P	Het
LG03A	Chr03	225922	Chr03_225922	C	T	T	C	P	P	M	P	M	P	P	P	P	M	P	P	M	P	M	M	P	M	M	M	M	P	M	M	M		P/P	Het	Het	P/P	Het	Het	Het	Het	P/P	Het	Het	Het	Het	Het	P/P	Het
LG03A	Chr03	226339	Chr03_226339	G	A	A	G	P	P	M	P	M	P	P	P	P	M	P	P	M	P	M	M	P	M	M	M	M	P	M	M	M		P/P	Het	Het	P/P	Het	Het	Het	Het	P/P	Het	Het	Het	Het	Het	P/P	Het
LG03A	Chr03	226701	Chr03_226701	C	G	G	C	P	P	M	P	M	P	M	P	P	M	P	P	M	P	M	M	P	M	M	M	M	P	P	M	M		P/P	Het	Het	P/P	Het	Het	Het	Het	P/P	P/P	Het	Het	Het	Het	P/P	Het
LG03A	Chr03	227024	Chr03_227024	G	A	G	A	P	P	M	P	M	P	M	P	P	M	P	P	M	P	M	M	P	M	M	M	M	P	P	M	M		P/P	Het	Het	P/P	Het	Het	Het	Het	P/P	P/P	Het	Het	Het	Het	P/P	Het
LG03B	Chr03	231858	Chr03_231858	G	T	T	G	M	P	M	P	P	M	M	P	M	M	P	P	P	P	P	M	M	P	P	M	P	P	M	M	M		Het	Het	M/M	M/M	Het	Het	M/M	Het	Het	M/M	M/M	M/M	P/P	Het	Het	P/P
LG03B	Chr03	234551	Chr03_234551	A	G	G	A	M	P	M	P	P	M	M	P	M	M	P	P	P	M	P	M	M	P	P	M	P	P	M	M	M		M/M	Het	M/M	M/M	Het	Het	M/M	Het	Het	M/M	M/M	M/M	P/P	Het	Het	P/P
LG03B	Chr03	234565	Chr03_234565	A	G	G	A	M	P	M	P	P	M	M	P	M	M	P	P	P	M	P	M	M	P	P	M	P	P	M	M	M		M/M	Het	M/M	M/M	Het	Het	M/M	Het	Het	M/M	M/M	M/M	P/P	Het	Het	P/P
LG03B	Chr03	236552	Chr03_236552	A	T	A	T	M	P	M	P	P	M	M	P	M	M	P	P	P	M	P	M	M	P	P	M	P	P	M	M	M		M/M	Het	M/M	M/M	Het	Het	M/M	Het	Het	M/M	M/M	M/M	P/P	Het	Het	P/P
LG03B	Chr03	236902	Chr03_236902	A	T	T	A	M	P	M	P	P	M	M	P	M	M	P	P	P	M	P	M	M	P	P	M	P	P	M	M	M		M/M	Het	M/M	M/M	Het	Het	M/M	Het	Het	M/M	M/M	M/M	P/P	Het	Het	P/P
LG03B	Chr03	239957	Chr03_239957	T	C	C	T	M	P	M	P	P	M	M	P	M	M	P	P	P	M	P	M	M	P	P	M	P	P	M	M	M		M/M	Het	M/M	M/M	Het	Het	M/M	Het	Het	M/M	M/M	M/M	P/P	Het	Het	P/P
LG03B	Chr03	240609	Chr03_240609	T	C	C	T	M	P	M	P	P	M	M	P	M	M	P	P	P	M	P	M	M	P	P	M	P	P	M	M	M		M/M	Het	M/M	M/M	Het	Het	M/M	Het	Het	M/M	M/M	M/M	P/P	Het	Het	P/P
LG03B	Chr03	240706	Chr03_240706	A	G	G	A	M	P	M	P	P	M	M	P	M	M	P	P	P	M	P	M	M	P	P	M	P	P	M	M	M		M/M	Het	M/M	M/M	Het	Het	M/M	Het	Het	M/M	M/M	M/M	P/P	Het	Het	P/P
LG03B	Chr03	241615	Chr03_241615	G	A	A	G	M	P	M	P	P	M	M	P	M	M	P	P	P	M	P	M	M	P	P	M	P	P	M	M	M		M/M	Het	M/M	M/M	Het	Het	M/M	Het	Het	M/M	M/M	M/M	P/P	Het	Het	P/P
LG03B	Chr03	241688	Chr03_241688	C	G	C	G	M	P	M	P	P	M	M	P	M	M	P	P	P	M	P	M	M	P	P	M	P	P	M	M	M		M/M	Het	M/M	M/M	Het	Het	M/M	Het	Het	M/M	M/M	M/M	P/P	Het	Het	P/P
LG03B	Chr03	242341	Chr03_242341	C	T	T	C	M	P	M	P	P	M	M	P	M	M	P	P	P	M	P	M	M	P	P	M	P	P	M	M	M		M/M	Het	M/M	M/M	Het	Het	M/M	Het	Het	M/M	M/M	M/M	P/P	Het	Het	P/P
LG03B	Chr03	242662	Chr03_242662	G	A	A	G	M	P	M	P	P	M	M	P	M	M	P	P	P	M	P	M	M	P	P	M	P	P	M	M	M		M/M	Het	M/M	M/M	Het	Het	M/M	Het	Het	M/M	M/M	M/M	P/P	Het	Het	P/P
LG03B	Chr03	242723	Chr03_242723	C	T	C	T	M	P	M	P	P	M	M	P	M	M	P	P	P	M	P	M	M	P	P	M	P	P	M	M	M		M/M	Het	M/M	M/M	Het	Het	M/M	Het	Het	M/M	M/M	M/M	P/P	Het	Het	P/P
LG03B	Chr03	243219	Chr03_243219	G	A	G	A	M	P	M	P	P	M	M	P	M	M	P	P	P	M	P	M	M	P	P	M	P	P	M	M	M		M/M	Het	M/M	M/M	Het	Het	M/M	Het	Het	M/M	M/M	M/M	P/P	Het	Het	P/P
LG03B	Chr03	243928	Chr03_243928	T	A	T	A	M	P	M	P	P	M	M	P	M	M	P	P	P	M	P	M	M	P	P	M	P	P	M	M	M		M/M	Het	M/M	M/M	Het	Het	M/M	Het	Het	M/M	M/M	M/M	P/P	Het	Het	P/P
LG03B	Chr03	244647	Chr03_244647	A	G	G	A	M	P	M	P	P	M	M	P	M	M	P	P	P	M	P	M	M	P	P	M	P	P	M	M	M		M/M	Het	M/M	M/M	Het	Het	M/M	Het	Het	M/M	M/M	M/M	P/P	Het	Het	P/P
LG03B	Chr03	244888	Chr03_244888	T	C	T	C	M	P	M	P	P	M	M	P	M	M	P	P	P	M	P	M	M	P	P	M	P	P	M	M	M		M/M	Het	M/M	M/M	Het	Het	M/M	Het	Het	M/M	M/M	M/M	P/P	Het	Het	P/P
LG03B	Chr03	245276	Chr03_245276	T	C	T	C	M	P	M	P	P	M	M	P	M	M	P	P	P	M	P	M	M	P	P	M	P	P	M	M	M		M/M	Het	M/M	M/M	Het	Het	M/M	Het	Het	M/M	M/M	M/M	P/P	Het	Het	P/P
LG03B	Chr03	245396	Chr03_245396	A	G	A	G	M	P	M	P	P	M	M	P	M	M	P	P	P	M	P	M	M	P	P	M	P	P	M	M	M		M/M	Het	M/M	M/M	Het	Het	M/M	Het	Het	M/M	M/M	M/M	P/P	Het	Het	P/P
LG03B	Chr03	245466	Chr03_245466	T	C	C	T	M	P	M	P	P	M	M	P	M	M	P	P	P	M	P	M	M	P	P	M	P	P	M	M	M		M/M	Het	M/M	M/M	Het	Het	M/M	Het	Het	M/M	M/M	M/M	P/P	Het	Het	P/P
LG03B	Chr03	245470	Chr03_245470	T	G	G	T	M	P	M	P	P	M	M	P	M	M	P	P	P	M	P	M	M	P	P	M	P	P	M	M	M		M/M	Het	M/M	M/M	Het	Het	M/M	Het	Het	M/M	M/M	M/M	P/P	Het	Het	P/P
LG03B	Chr03	245742	Chr03_245742	C	T	T	C	M	P	M	P	P	M	M	P	M	M	P	P	P	M	P	M	M	P	P	M	P	P	M	M	M		M/M	Het	M/M	M/M	Het	Het	M/M	Het	Het	M/M	M/M	M/M	P/P	Het	Het	P/P
LG03B	Chr03	246831	Chr03_246831	G	A	A	G	M	P	M	P	P	M	M	P	M	M	P	P	P	M	P	M	M	P	P	M	P	P	M	M	M		M/M	Het	M/M	M/M	Het	Het	M/M	Het	Het	M/M	M/M	M/M	P/P	Het	Het	P/P
LG03B	Chr03	246934	Chr03_246934	G	A	A	G	M	P	M	P	P	M	M	P	M	M	P	P	P	M	P	M	M	P	P	M	P	P	M	M	M		M/M	Het	M/M	M/M	Het	Het	M/M	Het	Het	M/M	M/M	M/M	P/P	Het	Het	P/P
LG03B	Chr03	247156	Chr03_247156	C	A	C	A	M	P	M	P	P	M	M	P	M	M	P	P	P	M	P	M	M	P	P	M	P	P	M	M	M		M/M	Het	M/M	M/M	Het	Het	M/M	Het	Het	M/M	M/M	M/M	P/P	Het	Het	P/P
LG03B	Chr03	247547	Chr03_247547	G	A	A	G	M	P	M	P	P	M	M	P	M	M	P	P	P	M	P	M	M	P	P	M	P	P	M	M	M		M/M	Het	M/M	M/M	Het	Het	M/M	Het	Het	M/M	M/M	M/M	P/P	Het	Het	P/P
LG03B	Chr03	249994	Chr03_249994	C	A	C	A	M	P	M	P	P	M	M	P	M	M	P	P	P	M	P	M	M	P	P	M	P	P	M	M	M		M/M	Het	M/M	M/M	Het	Het	M/M	Het	Het	M/M	M/M	M/M	P/P	Het	Het	P/P
LG03B	Chr03	252345	Chr03_252345	G	A	A	G	M	P	M	P	P	M	M	P	M	M	P	P	P	M	P	M	M	P	P	M	P	P	M	M	M		M/M	Het	M/M	M/M	Het	Het	M/M	Het	Het	M/M	M/M	M/M	P/P	Het	Het	P/P
LG03B	Chr03	253081	Chr03_253081	G	A	G	A	M	P	M	P	P	M	M	P	M	M	P	P	P	P	P	M	M	P	P	M	P	P	M	M	M		Het	Het	M/M	M/M	Het	Het	M/M	Het	Het	M/M	M/M	M/M	P/P	Het	Het	P/P
LG03B	Chr03	254058	Chr03_254058	C	G	C	G	M	P	M	P	P	M	M	P	M	M	P	P	P	M	P	M	M	P	P	M	P	P	M	P	M		M/M	Het	M/M	M/M	Het	Het	M/M	Het	Het	M/M	Het	M/M	P/P	Het	Het	P/P
LG03B	Chr03	258897	Chr03_258897	G	A	G	A	M	P	M	P	P	M	M	P	M	M	P	P	P	M	P	M	M	P	P	M	P	P	M	P	M		M/M	Het	M/M	M/M	Het	Het	M/M	Het	Het	M/M	Het	M/M	P/P	Het	Het	P/P
LG03B	Chr03	259403	Chr03_259403	G	A	A	G	M	P	M	P	P	M	M	P	M	M	P	P	P	M	P	M	M	P	P	M	P	M	M	P	M		M/M	Het	M/M	M/M	Het	Het	M/M	Het	M/M	M/M	Het	M/M	P/P	Het	Het	P/P
LG03B	Chr03	259447	Chr03_259447	A	G	G	A	M	P	M	P	P	M	M	P	M	M	P	P	P	M	P	M	M	P	P	M	P	M	M	P	M		M/M	Het	M/M	M/M	Het	Het	M/M	Het	M/M	M/M	Het	M/M	P/P	Het	Het	P/P
LG03B	Chr03	259552	Chr03_259552	T	A	T	A	M	P	M	P	P	M	M	P	M	M	P	P	P	M	P	M	M	P	P	M	P	M	M	P	M		M/M	Het	M/M	M/M	Het	Het	M/M	Het	M/M	M/M	Het	M/M	P/P	Het	Het	P/P
LG03B	Chr03	259676	Chr03_259676	A	G	G	A	M	P	M	P	P	M	M	P	M	M	P	P	P	M	P	M	M	P	P	M	P	M	M	P	M		M/M	Het	M/M	M/M	Het	Het	M/M	Het	M/M	M/M	Het	M/M	P/P	Het	Het	P/P
LG03B	Chr03	277187	Chr03_277187	C	T	C	T	M	P	M	P	P	M	M	P	M	M	P	P	P	M	P	M	M	P	P	M	P	M	M	P	M		M/M	Het	M/M	M/M	Het	Het	M/M	Het	M/M	M/M	Het	M/M	P/P	Het	Het	P/P
LG03B	Chr03	277769	Chr03_277769	T	C	T	C	M	P	M	P	P	M	M	P	M	M	P	P	P	M	P	M	M	P	P	M	P	M	M	P	M		M/M	Het	M/M	M/M	Het	Het	M/M	Het	M/M	M/M	Het	M/M	P/P	Het	Het	P/P
LG03B	Chr03	300677	Chr03_300677	C	A	A	C	M	P	M	P	P	P	M	P	M	P	P	P	P	M	P	M	M	M	P	M	P	M	M	P	M		M/M	Het	M/M	M/M	M/M	Het	M/M	Het	M/M	M/M	Het	M/M	P/P	Het	Het	Het
LG03B	Chr03	301002	Chr03_301002	C	A	A	C	M	P	M	P	P	P	M	P	M	P	P	P	P	M	P	M	M	M	P	M	P	M	M	P	M		M/M	Het	M/M	M/M	M/M	Het	M/M	Het	M/M	M/M	Het	M/M	P/P	Het	Het	Het
LG04A	Chr04	377453	Chr04_377453	C	T	C	T	P	P	P	P	M	M	M	M	P	M	M	P	M	P	P	M	P	P	M	P	M	M	M	M	M		P/P	P/P	Het	P/P	P/P	Het	P/P	Het	Het	Het	Het	Het	P/P	Het	P/P	P/P
LG04A	Chr04	377489	Chr04_377489	T	C	T	C	P	P	P	P	M	M	M	M	P	M	M	P	M	P	P	M	P	P	M	P	M	M	M	M	M		P/P	P/P	Het	P/P	P/P	Het	P/P	Het	Het	Het	Het	Het	P/P	Het	P/P	P/P
LG04A	Chr04	377936	Chr04_377936	C	T	T	C	P	P	P	P	M	M	M	M	P	M	M	P	M	P	P	M	P	P	M	P	M	M	M	M	M		P/P	P/P	Het	P/P	P/P	Het	P/P	Het	Het	Het	Het	Het	P/P	Het	P/P	P/P
LG04A	Chr04	378086	Chr04_378086	T	C	C	T	P	P	P	P	M	M	M	M	P	M	M	P	M	P	P	M	P	P	M	P	M	M	M	M	M		P/P	P/P	Het	P/P	P/P	Het	P/P	Het	Het	Het	Het	Het	P/P	Het	P/P	P/P
LG04A	Chr04	378273	Chr04_378273	C	T	T	C	P	P	P	P	M	M	M	M	P	M	M	P	M	P	P	M	P	P	M	P	M	M	M	M	M		P/P	P/P	Het	P/P	P/P	Het	P/P	Het	Het	Het	Het	Het	P/P	Het	P/P	P/P
LG04A	Chr04	378378	Chr04_378378	C	T	C	T	P	P	P	P	M	M	M	M	P	M	M	P	M	P	P	M	P	P	M	P	M	M	M	M	M		P/P	P/P	Het	P/P	P/P	Het	P/P	Het	Het	Het	Het	Het	P/P	Het	P/P	P/P
LG04A	Chr04	378801	Chr04_378801	C	T	C	T	P	P	P	P	M	M	M	M	P	M	M	P	M	P	P	M	P	P	M	P	M	M	M	M	M		P/P	P/P	Het	P/P	P/P	Het	P/P	Het	Het	Het	Het	Het	P/P	Het	P/P	P/P
LG04A	Chr04	379000	Chr04_379000	C	T	C	T	P	P	P	P	M	M	M	M	P	M	M	P	M	P	P	M	P	P	M	P	M	M	M	M	M		P/P	P/P	Het	P/P	P/P	Het	P/P	Het	Het	Het	Het	Het	P/P	Het	P/P	P/P
LG04A	Chr04	379078	Chr04_379078	T	C	T	C	P	P	P	P	M	M	M	M	P	M	M	P	M	P	P	M	P	P	M	P	M	M	M	M	M		P/P	P/P	Het	P/P	P/P	Het	P/P	Het	Het	Het	Het	Het	P/P	Het	P/P	P/P
LG04A	Chr04	379110	Chr04_379110	G	A	G	A	P	P	P	P	M	M	M	M	P	M	M	P	M	P	P	M	P	P	M	P	M	M	M	M	M		P/P	P/P	Het	P/P	P/P	Het	P/P	Het	Het	Het	Het	Het	P/P	Het	P/P	P/P
LG04A	Chr04	379209	Chr04_379209	T	C	T	C	P	P	P	P	M	M	M	M	P	M	M	P	M	P	P	M	P	P	M	P	M	M	M	M	M		P/P	P/P	Het	P/P	P/P	Het	P/P	Het	Het	Het	Het	Het	P/P	Het	P/P	P/P
LG04A	Chr04	379225	Chr04_379225	A	C	A	C	P	P	P	P	M	M	M	M	P	M	M	P	M	P	P	M	P	P	M	P	M	M	M	M	M		P/P	P/P	Het	P/P	P/P	Het	P/P	Het	Het	Het	Het	Het	P/P	Het	P/P	P/P
LG04A	Chr04	379291	Chr04_379291	C	T	C	T	P	P	P	P	M	M	M	M	P	M	M	P	M	P	P	M	P	P	M	P	M	M	M	M	M		P/P	P/P	Het	P/P	P/P	Het	P/P	Het	Het	Het	Het	Het	P/P	Het	P/P	P/P
LG04A	Chr04	379360	Chr04_379360	C	T	C	T	P	P	P	P	M	M	M	M	P	M	M	P	M	P	P	M	P	P	M	P	M	M	M	M	M		P/P	P/P	Het	P/P	P/P	Het	P/P	Het	Het	Het	Het	Het	P/P	Het	P/P	P/P
LG04A	Chr04	379477	Chr04_379477	T	G	G	T	P	P	P	P	M	M	M	M	P	M	M	P	M	P	P	M	P	P	M	P	M	M	M	M	M		P/P	P/P	Het	P/P	P/P	Het	P/P	Het	Het	Het	Het	Het	P/P	Het	P/P	P/P
LG04A	Chr04	379570	Chr04_379570	T	C	T	C	P	P	P	P	M	M	M	M	P	M	M	P	M	P	P	M	P	P	M	P	M	M	M	M	M		P/P	P/P	Het	P/P	P/P	Het	P/P	Het	Het	Het	Het	Het	P/P	Het	P/P	P/P
LG04A	Chr04	379603	Chr04_379603	T	A	T	A	P	P	P	P	M	M	M	M	P	M	M	P	M	P	P	M	P	P	M	P	M	M	M	M	M		P/P	P/P	Het	P/P	P/P	Het	P/P	Het	Het	Het	Het	Het	P/P	Het	P/P	P/P
LG04A	Chr04	379722	Chr04_379722	A	G	A	G	P	P	P	P	M	M	M	M	P	M	M	P	M	P	P	M	P	P	M	P	M	M	M	M	M		P/P	P/P	Het	P/P	P/P	Het	P/P	Het	Het	Het	Het	Het	P/P	Het	P/P	P/P
LG04A	Chr04	379750	Chr04_379750	C	G	C	G	P	P	P	P	M	M	M	M	P	M	M	P	M	P	P	M	P	P	M	P	M	M	M	M	M		P/P	P/P	Het	P/P	P/P	Het	P/P	Het	Het	Het	Het	Het	P/P	Het	P/P	P/P
LG04A	Chr04	379880	Chr04_379880	T	C	T	C	P	P	P	P	M	M	M	M	P	M	M	P	M	P	P	M	P	P	M	P	M	M	M	M	M		P/P	P/P	Het	P/P	P/P	Het	P/P	Het	Het	Het	Het	Het	P/P	Het	P/P	P/P
LG04A	Chr04	379882	Chr04_379882	G	A	G	A	P	P	P	P	M	M	M	M	P	M	M	P	M	P	P	M	P	P	M	P	M	M	M	M	M		P/P	P/P	Het	P/P	P/P	Het	P/P	Het	Het	Het	Het	Het	P/P	Het	P/P	P/P
LG04A	Chr04	380086	Chr04_380086	A	G	A	G	P	P	P	P	M	M	M	M	P	M	M	P	M	P	P	M	P	P	M	P	M	M	M	M	M		P/P	P/P	Het	P/P	P/P	Het	P/P	Het	Het	Het	Het	Het	P/P	Het	P/P	P/P
LG04A	Chr04	380427	Chr04_380427	C	T	C	T	P	P	P	P	M	M	M	M	P	M	M	P	M	P	P	M	P	P	M	P	M	M	M	M	M		P/P	P/P	Het	P/P	P/P	Het	P/P	Het	Het	Het	Het	Het	P/P	Het	P/P	P/P
LG04A	Chr04	380674	Chr04_380674	A	G	A	G	P	P	P	P	M	M	M	M	P	M	M	P	M	P	P	M	P	P	M	P	M	M	M	M	M		P/P	P/P	Het	P/P	P/P	Het	P/P	Het	Het	Het	Het	Het	P/P	Het	P/P	P/P
LG04A	Chr04	380824	Chr04_380824	T	C	T	C	P	P	P	P	M	M	M	M	P	M	M	P	M	P	P	M	P	P	M	P	M	M	M	M	M		P/P	P/P	Het	P/P	P/P	Het	P/P	Het	Het	Het	Het	Het	P/P	Het	P/P	P/P
LG04A	Chr04	381403	Chr04_381403	T	C	C	T	P	P	P	P	M	M	M	M	P	M	M	P	M	P	P	M	P	P	M	P	M	M	M	M	M		P/P	P/P	Het	P/P	P/P	Het	P/P	Het	Het	Het	Het	Het	P/P	Het	P/P	P/P
LG04A	Chr04	381421	Chr04_381421	A	G	A	G	P	P	P	P	M	M	M	M	P	M	M	P	M	P	P	M	P	P	M	P	M	M	M	M	M		P/P	P/P	Het	P/P	P/P	Het	P/P	Het	Het	Het	Het	Het	P/P	Het	P/P	P/P
LG04A	Chr04	381444	Chr04_381444	G	C	G	C	P	P	P	P	M	M	M	M	P	M	M	P	M	P	P	M	P	P	M	P	M	M	M	M	M		P/P	P/P	Het	P/P	P/P	Het	P/P	Het	Het	Het	Het	Het	P/P	Het	P/P	P/P
LG04A	Chr04	381481	Chr04_381481	A	G	A	G	P	P	P	P	M	M	M	M	P	M	M	P	M	P	P	M	P	P	M	P	M	M	M	M	M		P/P	P/P	Het	P/P	P/P	Het	P/P	Het	Het	Het	Het	Het	P/P	Het	P/P	P/P
LG04A	Chr04	381493	Chr04_381493	T	A	T	A	P	P	P	P	M	M	M	M	P	M	M	P	M	P	P	M	P	P	M	P	M	M	M	M	M		P/P	P/P	Het	P/P	P/P	Het	P/P	Het	Het	Het	Het	Het	P/P	Het	P/P	P/P
LG04A	Chr04	381496	Chr04_381496	A	T	A	T	P	P	P	P	M	M	M	M	P	M	M	P	M	P	P	M	P	P	M	P	M	M	M	M	M		P/P	P/P	Het	P/P	P/P	Het	P/P	Het	Het	Het	Het	Het	P/P	Het	P/P	P/P
LG04A	Chr04	381650	Chr04_381650	G	C	G	C	P	P	P	P	M	M	M	M	P	M	M	P	M	P	P	M	P	P	M	P	M	M	M	M	M		P/P	P/P	Het	P/P	P/P	Het	P/P	Het	Het	Het	Het	Het	P/P	Het	P/P	P/P
LG04A	Chr04	381677	Chr04_381677	T	A	T	A	P	P	P	P	M	M	M	M	P	M	M	P	M	P	P	M	P	P	M	P	M	M	M	M	M		P/P	P/P	Het	P/P	P/P	Het	P/P	Het	Het	Het	Het	Het	P/P	Het	P/P	P/P
LG04A	Chr04	381752	Chr04_381752	A	G	A	G	P	P	P	P	M	M	M	M	P	M	M	P	M	P	P	M	P	P	M	P	M	M	M	M	M		P/P	P/P	Het	P/P	P/P	Het	P/P	Het	Het	Het	Het	Het	P/P	Het	P/P	P/P
LG04A	Chr04	381864	Chr04_381864	T	A	T	A	P	P	P	P	M	M	M	M	P	M	M	P	M	P	P	M	P	P	M	P	M	M	M	M	M		P/P	P/P	Het	P/P	P/P	Het	P/P	Het	Het	Het	Het	Het	P/P	Het	P/P	P/P
LG04A	Chr04	382153	Chr04_382153	G	T	G	T	P	P	P	P	M	M	M	M	P	M	M	P	M	P	P	M	P	P	M	P	M	M	M	M	M		P/P	P/P	Het	P/P	P/P	Het	P/P	Het	Het	Het	Het	Het	P/P	Het	P/P	P/P
LG04A	Chr04	382330	Chr04_382330	C	T	C	T	P	P	P	P	M	M	M	M	P	M	M	P	M	P	P	M	P	P	M	P	M	M	M	M	M		P/P	P/P	Het	P/P	P/P	Het	P/P	Het	Het	Het	Het	Het	P/P	Het	P/P	P/P
LG04A	Chr04	382372	Chr04_382372	C	T	C	T	P	P	P	P	M	M	M	M	P	M	M	P	M	P	P	M	P	P	M	P	M	M	M	M	M		P/P	P/P	Het	P/P	P/P	Het	P/P	Het	Het	Het	Het	Het	P/P	Het	P/P	P/P
LG04A	Chr04	382482	Chr04_382482	G	A	A	G	P	P	P	P	M	M	M	M	P	M	M	P	M	P	P	M	P	P	M	P	M	M	M	M	M		P/P	P/P	Het	P/P	P/P	Het	P/P	Het	Het	Het	Het	Het	P/P	Het	P/P	P/P
LG04A	Chr04	382504	Chr04_382504	T	C	T	C	P	P	P	P	M	M	M	M	P	M	M	P	M	P	P	M	P	P	M	P	M	M	M	M	M		P/P	P/P	Het	P/P	P/P	Het	P/P	Het	Het	Het	Het	Het	P/P	Het	P/P	P/P
LG04A	Chr04	382544	Chr04_382544	C	A	C	A	P	P	P	P	M	M	M	M	P	M	M	P	M	P	P	M	P	P	M	P	M	M	M	M	M		P/P	P/P	Het	P/P	P/P	Het	P/P	Het	Het	Het	Het	Het	P/P	Het	P/P	P/P
LG04A	Chr04	382575	Chr04_382575	C	T	C	T	P	P	P	P	M	M	M	M	P	M	M	P	M	P	P	M	P	P	M	P	M	M	M	M	M		P/P	P/P	Het	P/P	P/P	Het	P/P	Het	Het	Het	Het	Het	P/P	Het	P/P	P/P
LG04A	Chr04	382655	Chr04_382655	T	C	T	C	P	P	P	P	M	M	M	M	P	M	M	P	M	P	P	M	P	P	M	P	M	M	M	M	M		P/P	P/P	Het	P/P	P/P	Het	P/P	Het	Het	Het	Het	Het	P/P	Het	P/P	P/P
LG04A	Chr04	382911	Chr04_382911	C	T	C	T	P	P	P	P	M	M	M	M	P	M	M	P	M	P	P	M	P	P	M	P	M	M	M	M	M		P/P	P/P	Het	P/P	P/P	Het	P/P	Het	Het	Het	Het	Het	P/P	Het	P/P	P/P
LG04A	Chr04	382912	Chr04_382912	G	A	G	A	P	P	P	P	M	M	M	M	P	M	M	P	M	P	P	M	P	P	M	P	M	M	M	M	M		P/P	P/P	Het	P/P	P/P	Het	P/P	Het	Het	Het	Het	Het	P/P	Het	P/P	P/P
LG04A	Chr04	382922	Chr04_382922	G	A	G	A	P	P	P	P	M	M	M	M	P	M	M	P	M	P	P	M	P	P	M	P	M	M	M	M	M		P/P	P/P	Het	P/P	P/P	Het	P/P	Het	Het	Het	Het	Het	P/P	Het	P/P	P/P
LG04A	Chr04	383002	Chr04_383002	C	T	C	T	P	P	P	P	M	M	M	M	P	M	M	P	M	P	P	M	P	P	M	P	M	M	M	M	M		P/P	P/P	Het	P/P	P/P	Het	P/P	Het	Het	Het	Het	Het	P/P	Het	P/P	P/P
LG04A	Chr04	383017	Chr04_383017	G	T	G	T	P	P	P	P	M	M	M	M	P	M	M	P	M	P	P	M	P	P	M	P	M	M	M	M	M		P/P	P/P	Het	P/P	P/P	Het	P/P	Het	Het	Het	Het	Het	P/P	Het	P/P	P/P
LG04A	Chr04	383033	Chr04_383033	A	G	A	G	P	P	P	P	M	M	M	M	P	M	M	P	M	P	P	M	P	P	M	P	M	M	M	M	M		P/P	P/P	Het	P/P	P/P	Het	P/P	Het	Het	Het	Het	Het	P/P	Het	P/P	P/P
LG04A	Chr04	383083	Chr04_383083	T	G	T	G	P	P	P	P	M	M	M	M	P	M	M	P	M	P	P	M	P	P	M	P	M	M	M	M	M		P/P	P/P	Het	P/P	P/P	Het	P/P	Het	Het	Het	Het	Het	P/P	Het	P/P	P/P
LG04A	Chr04	383160	Chr04_383160	T	C	T	C	P	P	P	P	M	M	M	M	P	M	M	P	M	P	P	M	P	P	M	P	M	M	M	M	M		P/P	P/P	Het	P/P	P/P	Het	P/P	Het	Het	Het	Het	Het	P/P	Het	P/P	P/P
LG04A	Chr04	383227	Chr04_383227	C	T	C	T	P	P	P	P	M	M	M	M	P	M	M	P	M	P	P	M	P	P	M	P	M	M	M	M	M		P/P	P/P	Het	P/P	P/P	Het	P/P	Het	Het	Het	Het	Het	P/P	Het	P/P	P/P
LG04A	Chr04	383737	Chr04_383737	A	G	A	G	P	P	P	P	M	M	M	M	P	M	M	P	M	P	P	M	P	P	M	P	M	M	M	M	M		P/P	P/P	Het	P/P	P/P	Het	P/P	Het	Het	Het	Het	Het	P/P	Het	P/P	P/P
LG04A	Chr04	384581	Chr04_384581	T	G	G	T	P	P	P	P	M	M	M	M	P	M	M	P	M	P	P	M	P	P	M	P	M	M	M	M	M		P/P	P/P	Het	P/P	P/P	Het	P/P	Het	Het	Het	Het	Het	P/P	Het	P/P	P/P
LG04A	Chr04	384607	Chr04_384607	G	A	G	A	P	P	P	P	M	M	M	M	P	M	M	P	M	P	P	M	P	P	M	P	M	M	M	M	M		P/P	P/P	Het	P/P	P/P	Het	P/P	Het	Het	Het	Het	Het	P/P	Het	P/P	P/P
LG04A	Chr04	384792	Chr04_384792	A	C	A	C	P	P	P	P	M	M	M	M	P	M	M	P	M	P	P	M	P	P	M	P	M	M	M	M	M		P/P	P/P	Het	P/P	P/P	Het	P/P	Het	Het	Het	Het	Het	P/P	Het	P/P	P/P
LG04A	Chr04	385484	Chr04_385484	T	C	C	T	P	P	P	P	M	M	M	M	P	M	M	P	M	P	P	M	P	P	M	P	M	M	M	M	M		P/P	P/P	Het	P/P	P/P	Het	P/P	Het	Het	Het	Het	Het	P/P	Het	P/P	P/P
LG04A	Chr04	385534	Chr04_385534	C	T	C	T	P	P	P	P	M	M	M	M	P	M	M	P	M	P	P	M	P	P	M	P	M	M	M	M	M		P/P	P/P	Het	P/P	P/P	Het	P/P	Het	Het	Het	Het	Het	P/P	Het	P/P	P/P
LG04A	Chr04	386116	Chr04_386116	T	G	T	G	P	P	P	P	M	M	M	M	P	M	M	P	M	P	P	M	P	P	M	P	M	M	M	M	M		P/P	P/P	Het	P/P	P/P	Het	P/P	Het	Het	Het	Het	Het	P/P	Het	P/P	P/P
LG04A	Chr04	386119	Chr04_386119	A	G	A	G	P	P	P	P	M	M	M	M	P	M	M	P	M	P	P	M	P	P	M	P	M	M	M	M	M		P/P	P/P	Het	P/P	P/P	Het	P/P	Het	Het	Het	Het	Het	P/P	Het	P/P	P/P
LG04A	Chr04	386122	Chr04_386122	G	A	G	A	P	P	P	P	M	M	M	M	P	M	M	P	M	P	P	M	P	P	M	P	M	M	M	M	M		P/P	P/P	Het	P/P	P/P	Het	P/P	Het	Het	Het	Het	Het	P/P	Het	P/P	P/P
LG04A	Chr04	386174	Chr04_386174	T	C	T	C	P	P	P	P	M	M	M	M	P	M	M	P	M	P	P	M	P	P	M	P	M	M	M	M	M		P/P	P/P	Het	P/P	P/P	Het	P/P	Het	Het	Het	Het	Het	P/P	Het	P/P	P/P
LG04A	Chr04	386441	Chr04_386441	C	G	C	G	P	P	P	P	M	M	M	M	P	M	M	P	M	P	P	M	P	P	M	P	M	M	M	M	M		P/P	P/P	Het	P/P	P/P	Het	P/P	Het	Het	Het	Het	Het	P/P	Het	P/P	P/P
LG04A	Chr04	386459	Chr04_386459	C	A	C	A	P	P	P	P	M	M	M	M	P	M	M	P	M	P	P	M	P	P	M	P	M	M	M	M	M		P/P	P/P	Het	P/P	P/P	Het	P/P	Het	Het	Het	Het	Het	P/P	Het	P/P	P/P
LG04A	Chr04	386487	Chr04_386487	G	A	G	A	P	P	P	P	M	M	M	M	P	M	M	P	M	P	P	M	P	P	M	P	M	M	M	M	M		P/P	P/P	Het	P/P	P/P	Het	P/P	Het	Het	Het	Het	Het	P/P	Het	P/P	P/P
LG04A	Chr04	386517	Chr04_386517	T	A	T	A	P	P	P	P	M	M	M	M	P	M	M	P	M	P	P	M	P	P	M	P	M	M	M	M	M		P/P	P/P	Het	P/P	P/P	Het	P/P	Het	Het	Het	Het	Het	P/P	Het	P/P	P/P
LG04A	Chr04	386528	Chr04_386528	T	C	T	C	P	P	P	P	M	M	M	M	P	M	M	P	M	P	P	M	P	P	M	P	M	M	M	M	M		P/P	P/P	Het	P/P	P/P	Het	P/P	Het	Het	Het	Het	Het	P/P	Het	P/P	P/P
LG04A	Chr04	386531	Chr04_386531	C	A	C	A	P	P	P	P	M	M	M	M	P	M	M	P	M	P	P	M	P	P	M	P	M	M	M	M	M		P/P	P/P	Het	P/P	P/P	Het	P/P	Het	Het	Het	Het	Het	P/P	Het	P/P	P/P
LG04A	Chr04	386534	Chr04_386534	C	T	C	T	P	P	P	P	M	M	M	M	P	M	M	P	M	P	P	M	P	P	M	P	M	M	M	M	M		P/P	P/P	Het	P/P	P/P	Het	P/P	Het	Het	Het	Het	Het	P/P	Het	P/P	P/P
LG04A	Chr04	386545	Chr04_386545	A	T	A	T	P	P	P	P	M	M	M	M	P	M	M	P	M	P	P	M	P	P	M	P	M	M	M	M	M		P/P	P/P	Het	P/P	P/P	Het	P/P	Het	Het	Het	Het	Het	P/P	Het	P/P	P/P
LG04A	Chr04	386582	Chr04_386582	G	A	G	A	P	P	P	P	M	M	M	M	P	M	M	P	M	P	P	M	P	P	M	P	M	M	M	M	M		P/P	P/P	Het	P/P	P/P	Het	P/P	Het	Het	Het	Het	Het	P/P	Het	P/P	P/P
LG04A	Chr04	386601	Chr04_386601	A	T	A	T	P	P	P	P	M	M	M	M	P	M	M	P	M	P	P	M	P	P	M	P	M	M	M	M	M		P/P	P/P	Het	P/P	P/P	Het	P/P	Het	Het	Het	Het	Het	P/P	Het	P/P	P/P
LG04A	Chr04	386603	Chr04_386603	C	T	C	T	P	P	P	P	M	M	M	M	P	M	M	P	M	P	P	M	P	P	M	P	M	M	M	M	M		P/P	P/P	Het	P/P	P/P	Het	P/P	Het	Het	Het	Het	Het	P/P	Het	P/P	P/P
LG04A	Chr04	387154	Chr04_387154	A	G	A	G	P	P	P	P	M	M	M	M	P	M	M	P	M	P	P	M	P	P	M	P	M	M	M	M	M		P/P	P/P	Het	P/P	P/P	Het	P/P	Het	Het	Het	Het	Het	P/P	Het	P/P	P/P
LG04A	Chr04	387161	Chr04_387161	A	G	A	G	P	P	P	P	M	M	M	M	P	M	M	P	M	P	P	M	P	P	M	P	M	M	M	M	M		P/P	P/P	Het	P/P	P/P	Het	P/P	Het	Het	Het	Het	Het	P/P	Het	P/P	P/P
LG04A	Chr04	387344	Chr04_387344	T	A	T	A	P	P	P	P	M	M	M	M	P	M	M	P	M	P	P	M	P	P	M	P	M	M	M	M	M		P/P	P/P	Het	P/P	P/P	Het	P/P	Het	Het	Het	Het	Het	P/P	Het	P/P	P/P
LG04A	Chr04	387363	Chr04_387363	G	T	G	T	P	P	P	P	M	M	M	M	P	M	M	P	M	P	P	M	P	P	M	P	M	M	M	M	M		P/P	P/P	Het	P/P	P/P	Het	P/P	Het	Het	Het	Het	Het	P/P	Het	P/P	P/P
LG04A	Chr04	387371	Chr04_387371	C	T	C	T	P	P	P	P	M	M	M	M	P	M	M	P	M	P	P	M	P	P	M	P	M	M	M	M	M		P/P	P/P	Het	P/P	P/P	Het	P/P	Het	Het	Het	Het	Het	P/P	Het	P/P	P/P
LG04A	Chr04	387372	Chr04_387372	C	T	C	T	P	P	P	P	M	M	M	M	P	M	M	P	M	P	P	M	P	P	M	P	M	M	M	M	M		P/P	P/P	Het	P/P	P/P	Het	P/P	Het	Het	Het	Het	Het	P/P	Het	P/P	P/P
LG04A	Chr04	387527	Chr04_387527	C	T	C	T	P	P	P	P	M	M	M	M	P	M	M	P	M	P	P	M	P	P	M	P	M	M	M	M	M		P/P	P/P	Het	P/P	P/P	Het	P/P	Het	Het	Het	Het	Het	P/P	Het	P/P	P/P
LG04A	Chr04	387801	Chr04_387801	G	A	G	A	P	P	P	P	M	M	M	M	P	M	M	P	M	P	P	M	P	P	M	P	M	M	M	M	M		P/P	P/P	Het	P/P	P/P	Het	P/P	Het	Het	Het	Het	Het	P/P	Het	P/P	P/P
LG04A	Chr04	388147	Chr04_388147	T	C	C	T	P	P	P	P	M	M	M	M	P	M	M	P	M	P	P	M	P	P	M	P	M	M	M	M	M		P/P	P/P	Het	P/P	P/P	Het	P/P	Het	Het	Het	Het	Het	P/P	Het	P/P	P/P
LG04A	Chr04	388224	Chr04_388224	A	G	A	G	P	P	P	P	M	M	M	M	P	M	M	P	M	P	P	M	P	P	M	P	M	M	M	M	M		P/P	P/P	Het	P/P	P/P	Het	P/P	Het	Het	Het	Het	Het	P/P	Het	P/P	P/P
LG04A	Chr04	388338	Chr04_388338	G	T	G	T	P	P	P	P	M	M	M	M	P	M	M	P	M	P	P	M	P	P	M	P	M	M	M	M	M		P/P	P/P	Het	P/P	P/P	Het	P/P	Het	Het	Het	Het	Het	P/P	Het	P/P	P/P
LG04A	Chr04	388440	Chr04_388440	A	G	G	A	P	P	P	P	M	M	M	M	P	M	M	P	M	P	P	M	P	P	M	P	M	M	M	M	M		P/P	P/P	Het	P/P	P/P	Het	P/P	Het	Het	Het	Het	Het	P/P	Het	P/P	P/P
LG04A	Chr04	388737	Chr04_388737	A	G	A	G	P	P	P	P	M	M	M	M	P	M	M	P	M	P	P	M	P	P	M	P	M	M	M	M	M		P/P	P/P	Het	P/P	P/P	Het	P/P	Het	Het	Het	Het	Het	P/P	Het	P/P	P/P
LG04A	Chr04	388923	Chr04_388923	G	A	G	A	P	P	P	P	M	M	M	M	P	M	M	P	M	P	P	M	P	P	M	P	M	M	M	M	M		P/P	P/P	Het	P/P	P/P	Het	P/P	Het	Het	Het	Het	Het	P/P	Het	P/P	P/P
LG04A	Chr04	388938	Chr04_388938	T	C	T	C	P	P	P	P	M	M	M	M	P	M	M	P	M	P	P	M	P	P	M	P	M	M	M	M	M		P/P	P/P	Het	P/P	P/P	Het	P/P	Het	Het	Het	Het	Het	P/P	Het	P/P	P/P
LG04A	Chr04	388942	Chr04_388942	A	T	A	T	P	P	P	P	M	M	M	M	P	M	M	P	M	P	P	M	P	P	M	P	M	M	M	M	M		P/P	P/P	Het	P/P	P/P	Het	P/P	Het	Het	Het	Het	Het	P/P	Het	P/P	P/P
LG04A	Chr04	388954	Chr04_388954	G	A	G	A	P	P	P	P	M	M	M	M	P	M	M	P	M	P	P	M	P	P	M	P	M	M	M	M	M		P/P	P/P	Het	P/P	P/P	Het	P/P	Het	Het	Het	Het	Het	P/P	Het	P/P	P/P
LG04A	Chr04	389113	Chr04_389113	C	T	C	T	P	P	P	P	M	M	M	M	P	M	M	P	M	P	P	M	P	P	M	P	M	M	M	M	M		P/P	P/P	Het	P/P	P/P	Het	P/P	Het	Het	Het	Het	Het	P/P	Het	P/P	P/P
LG04A	Chr04	389145	Chr04_389145	A	G	A	G	P	P	P	P	M	M	M	M	P	M	M	P	M	P	P	M	P	P	M	P	M	M	M	M	M		P/P	P/P	Het	P/P	P/P	Het	P/P	Het	Het	Het	Het	Het	P/P	Het	P/P	P/P
LG04A	Chr04	389268	Chr04_389268	C	G	C	G	P	P	P	P	M	M	M	M	P	M	M	P	M	P	P	M	P	P	M	P	M	M	M	M	M		P/P	P/P	Het	P/P	P/P	Het	P/P	Het	Het	Het	Het	Het	P/P	Het	P/P	P/P
LG04A	Chr04	389375	Chr04_389375	T	G	T	G	P	P	P	P	M	M	M	M	P	M	M	P	M	P	P	M	P	P	M	P	M	M	M	M	M		P/P	P/P	Het	P/P	P/P	Het	P/P	Het	Het	Het	Het	Het	P/P	Het	P/P	P/P
LG04A	Chr04	389512	Chr04_389512	A	G	A	G	P	P	P	P	M	M	M	M	P	M	M	P	M	P	P	M	P	P	M	P	M	M	M	M	M		P/P	P/P	Het	P/P	P/P	Het	P/P	Het	Het	Het	Het	Het	P/P	Het	P/P	P/P
LG04A	Chr04	394783	Chr04_394783	A	G	G	A	P	P	P	P	M	M	M	P	P	M	M	P	M	P	P	M	P	P	M	M	M	M	M	M	M		P/P	P/P	Het	P/P	P/P	Het	Het	Het	Het	Het	Het	Het	P/P	Het	P/P	P/P
LG04A	Chr04	395472	Chr04_395472	G	A	A	G	P	P	P	P	M	M	M	P	P	M	M	P	M	P	P	M	P	P	M	M	M	M	M	M	M		P/P	P/P	Het	P/P	P/P	Het	Het	Het	Het	Het	Het	Het	P/P	Het	P/P	P/P
LG04A	Chr04	395767	Chr04_395767	A	T	A	T	P	P	P	P	M	M	M	P	P	M	M	P	M	P	P	M	P	P	M	M	M	M	M	M	M		P/P	P/P	Het	P/P	P/P	Het	Het	Het	Het	Het	Het	Het	P/P	Het	P/P	P/P
LG04A	Chr04	395873	Chr04_395873	A	G	A	G	P	P	P	P	M	M	M	P	P	M	M	P	M	P	P	M	P	P	M	M	M	M	M	M	M		P/P	P/P	Het	P/P	P/P	Het	Het	Het	Het	Het	Het	Het	P/P	Het	P/P	P/P
LG04A	Chr04	396610	Chr04_396610	C	A	C	A	P	P	P	P	M	M	M	P	P	M	M	P	M	P	P	M	P	P	M	M	M	M	M	M	M		P/P	P/P	Het	P/P	P/P	Het	Het	Het	Het	Het	Het	Het	P/P	Het	P/P	P/P
LG04A	Chr04	400944	Chr04_400944	A	T	A	T	P	P	P	P	M	M	M	P	P	M	M	P	M	P	P	M	P	P	M	M	P	M	M	M	M		P/P	P/P	Het	P/P	P/P	Het	Het	P/P	Het	Het	Het	Het	P/P	Het	P/P	P/P
LG04A	Chr04	401437	Chr04_401437	T	C	T	C	P	P	P	P	M	M	M	P	P	M	M	P	M	P	P	M	P	P	M	M	P	M	M	M	M		P/P	P/P	Het	P/P	P/P	Het	Het	P/P	Het	Het	Het	Het	P/P	Het	P/P	P/P
LG04A	Chr04	401462	Chr04_401462	T	C	T	C	P	P	P	P	M	M	M	P	P	M	M	P	M	P	P	M	P	P	M	M	P	M	M	M	M		P/P	P/P	Het	P/P	P/P	Het	Het	P/P	Het	Het	Het	Het	P/P	Het	P/P	P/P
LG04A	Chr04	401700	Chr04_401700	C	T	C	T	P	P	P	P	M	M	M	P	P	M	M	P	M	P	P	M	P	P	M	M	P	M	M	M	M		P/P	P/P	Het	P/P	P/P	Het	Het	P/P	Het	Het	Het	Het	P/P	Het	P/P	P/P
LG04A	Chr04	414243	Chr04_414243	T	C	C	T	P	P	P	P	M	M	M	P	M	M	M	P	M	P	P	M	P	P	M	M	P	M	P	M	P		P/P	P/P	Het	P/P	P/P	Het	Het	P/P	Het	P/P	Het	P/P	P/P	Het	P/P	P/P
LG04A	Chr04	414303	Chr04_414303	G	A	G	A	P	P	P	P	M	M	M	P	M	M	M	P	M	P	P	M	P	P	M	M	P	M	P	M	P		P/P	P/P	Het	P/P	P/P	Het	Het	P/P	Het	P/P	Het	P/P	P/P	Het	P/P	P/P
LG04A	Chr04	432803	Chr04_432803	T	C	C	T	P	P	P	P	M	M	M	P	M	M	M	P	M	M	P	M	P	P	P	M	P	P	P	M	P		Het	P/P	Het	P/P	P/P	P/P	Het	P/P	P/P	P/P	Het	P/P	P/P	Het	P/P	P/P
LG04A	Chr04	432926	Chr04_432926	C	T	T	C	P	P	P	P	M	M	M	P	M	M	M	P	M	M	P	M	P	P	P	M	P	P	P	M	P		Het	P/P	Het	P/P	P/P	P/P	Het	P/P	P/P	P/P	Het	P/P	P/P	Het	P/P	P/P
LG04A	Chr04	433099	Chr04_433099	G	A	G	A	P	P	P	P	M	M	M	P	M	M	M	P	M	M	P	M	P	P	P	M	P	P	P	M	P		Het	P/P	Het	P/P	P/P	P/P	Het	P/P	P/P	P/P	Het	P/P	P/P	Het	P/P	P/P
LG04A	Chr04	433121	Chr04_433121	A	G	G	A	P	P	P	P	M	M	M	P	M	M	M	P	M	M	P	M	P	P	P	M	P	P	P	M	P		Het	P/P	Het	P/P	P/P	P/P	Het	P/P	P/P	P/P	Het	P/P	P/P	Het	P/P	P/P
LG04A	Chr04	433146	Chr04_433146	G	A	A	G	P	P	P	P	M	M	M	P	M	M	M	P	M	M	P	M	P	P	P	M	P	P	P	M	P		Het	P/P	Het	P/P	P/P	P/P	Het	P/P	P/P	P/P	Het	P/P	P/P	Het	P/P	P/P
LG04A	Chr04	433156	Chr04_433156	T	C	C	T	P	P	P	P	M	M	M	P	M	M	M	P	M	M	P	M	P	P	P	M	P	P	P	M	P		Het	P/P	Het	P/P	P/P	P/P	Het	P/P	P/P	P/P	Het	P/P	P/P	Het	P/P	P/P
LG04A	Chr04	433175	Chr04_433175	C	T	T	C	P	P	P	P	M	M	M	P	M	M	M	P	M	M	P	M	P	P	P	M	P	P	P	M	P		Het	P/P	Het	P/P	P/P	P/P	Het	P/P	P/P	P/P	Het	P/P	P/P	Het	P/P	P/P
LG04A	Chr04	433233	Chr04_433233	C	T	T	C	P	P	P	P	M	M	M	P	M	M	M	P	M	M	P	M	P	P	P	M	P	P	P	M	P		Het	P/P	Het	P/P	P/P	P/P	Het	P/P	P/P	P/P	Het	P/P	P/P	Het	P/P	P/P
LG04A	Chr04	433257	Chr04_433257	A	G	A	G	P	P	P	P	M	M	M	P	M	M	M	P	M	M	P	M	P	P	P	M	P	P	P	M	P		Het	P/P	Het	P/P	P/P	P/P	Het	P/P	P/P	P/P	Het	P/P	P/P	Het	P/P	P/P
LG04A	Chr04	433317	Chr04_433317	C	A	A	C	P	P	P	P	M	M	M	P	M	M	M	P	M	M	P	M	P	P	P	M	P	P	P	M	P		Het	P/P	Het	P/P	P/P	P/P	Het	P/P	P/P	P/P	Het	P/P	P/P	Het	P/P	P/P
LG04A	Chr04	433470	Chr04_433470	C	G	G	C	P	P	P	P	M	M	M	P	M	M	M	P	M	M	P	M	P	P	P	M	P	P	P	M	P		Het	P/P	Het	P/P	P/P	P/P	Het	P/P	P/P	P/P	Het	P/P	P/P	Het	P/P	P/P
LG04A	Chr04	442320	Chr04_442320	C	G	C	G	P	P	P	P	M	M	M	P	M	M	M	P	M	M	P	M	P	P	P	M	P	P	P	M	P		Het	P/P	Het	P/P	P/P	P/P	Het	P/P	P/P	P/P	Het	P/P	P/P	Het	P/P	P/P
LG04A	Chr04	444540	Chr04_444540	T	C	T	C	P	P	M	P	M	M	M	P	M	M	M	P	M	M	P	M	P	M	P	M	P	P	P	M	P		Het	P/P	Het	P/P	Het	P/P	Het	P/P	P/P	P/P	Het	P/P	P/P	Het	P/P	Het
LG04A	Chr04	449449	Chr04_449449	A	G	A	G	P	P	M	P	M	M	M	P	M	M	M	P	M	M	P	M	P	M	P	M	P	P	P	M	P		Het	P/P	Het	P/P	Het	P/P	Het	P/P	P/P	P/P	Het	P/P	P/P	Het	P/P	Het
LG04A	Chr04	449521	Chr04_449521	A	G	G	A	P	P	M	P	M	M	M	P	M	M	M	P	M	M	P	M	P	M	P	M	P	P	P	M	P		Het	P/P	Het	P/P	Het	P/P	Het	P/P	P/P	P/P	Het	P/P	P/P	Het	P/P	Het
LG04A	Chr04	450131	Chr04_450131	C	T	C	T	P	P	M	P	M	M	M	P	M	M	M	P	M	M	P	M	P	M	P	M	P	P	P	M	P		Het	P/P	Het	P/P	Het	P/P	Het	P/P	P/P	P/P	Het	P/P	P/P	Het	P/P	Het
LG04A	Chr04	450949	Chr04_450949	G	A	G	A	P	P	M	P	M	M	M	P	M	M	M	P	M	M	P	M	P	M	P	M	P	P	P	M	P		Het	P/P	Het	P/P	Het	P/P	Het	P/P	P/P	P/P	Het	P/P	P/P	Het	P/P	Het
LG04A	Chr04	451075	Chr04_451075	A	G	A	G	P	P	M	P	M	M	M	P	M	M	M	P	M	M	P	M	P	M	P	M	P	P	P	M	P		Het	P/P	Het	P/P	Het	P/P	Het	P/P	P/P	P/P	Het	P/P	P/P	Het	P/P	Het
LG04A	Chr04	451441	Chr04_451441	C	T	C	T	P	P	M	P	M	M	M	P	M	M	M	P	M	M	P	M	P	M	P	M	P	P	P	M	P		Het	P/P	Het	P/P	Het	P/P	Het	P/P	P/P	P/P	Het	P/P	P/P	Het	P/P	Het
LG04A	Chr04	452728	Chr04_452728	T	C	T	C	P	P	M	P	M	M	M	P	M	M	M	P	M	M	P	M	P	M	P	M	P	P	P	M	P		Het	P/P	Het	P/P	Het	P/P	Het	P/P	P/P	P/P	Het	P/P	P/P	Het	P/P	Het
LG04A	Chr04	452803	Chr04_452803	T	C	C	T	P	P	M	P	M	M	M	P	M	M	M	P	M	M	P	M	P	M	P	M	P	P	P	M	P		Het	P/P	Het	P/P	Het	P/P	Het	P/P	P/P	P/P	Het	P/P	P/P	Het	P/P	Het
LG04A	Chr04	452826	Chr04_452826	C	G	C	G	P	P	M	P	M	M	M	P	M	M	M	P	M	M	P	M	P	M	P	M	P	P	P	M	P		Het	P/P	Het	P/P	Het	P/P	Het	P/P	P/P	P/P	Het	P/P	P/P	Het	P/P	Het
LG04A	Chr04	453092	Chr04_453092	T	C	T	C	P	P	M	P	M	M	M	P	M	M	M	P	M	M	P	M	P	M	P	M	P	P	P	M	P		Het	P/P	Het	P/P	Het	P/P	Het	P/P	P/P	P/P	Het	P/P	P/P	Het	P/P	Het
LG04A	Chr04	453843	Chr04_453843	C	T	T	C	P	P	M	P	M	M	M	P	M	M	M	P	M	M	P	M	P	M	P	M	P	P	P	M	P		Het	P/P	Het	P/P	Het	P/P	Het	P/P	P/P	P/P	Het	P/P	P/P	Het	P/P	Het
LG04A	Chr04	453852	Chr04_453852	A	T	T	A	P	P	M	P	M	M	M	P	M	M	M	P	M	M	P	M	P	M	P	M	P	P	P	M	P		Het	P/P	Het	P/P	Het	P/P	Het	P/P	P/P	P/P	Het	P/P	P/P	Het	P/P	Het
LG04A	Chr04	453903	Chr04_453903	T	C	T	C	P	P	M	P	M	M	M	P	M	M	M	P	M	M	P	M	P	M	P	M	P	P	P	M	P		Het	P/P	Het	P/P	Het	P/P	Het	P/P	P/P	P/P	Het	P/P	P/P	Het	P/P	Het
LG04A	Chr04	454193	Chr04_454193	G	C	G	C	P	P	M	P	M	M	M	P	M	M	M	P	M	M	P	M	P	M	P	M	P	P	P	M	P		Het	P/P	Het	P/P	Het	P/P	Het	P/P	P/P	P/P	Het	P/P	P/P	Het	P/P	Het
LG04A	Chr04	454817	Chr04_454817	T	C	C	T	P	P	M	P	M	M	M	P	M	M	M	P	M	M	P	M	P	M	P	M	P	P	P	M	P		Het	P/P	Het	P/P	Het	P/P	Het	P/P	P/P	P/P	Het	P/P	P/P	Het	P/P	Het
LG04A	Chr04	455455	Chr04_455455	C	T	C	T	P	P	M	P	M	M	M	P	M	M	M	P	M	M	P	M	P	M	P	M	P	P	P	M	P		Het	P/P	Het	P/P	Het	P/P	Het	P/P	P/P	P/P	Het	P/P	P/P	Het	P/P	Het
LG04A	Chr04	455506	Chr04_455506	T	C	C	T	P	P	M	P	M	M	M	P	M	M	M	P	M	M	P	M	P	M	P	M	P	P	P	M	P		Het	P/P	Het	P/P	Het	P/P	Het	P/P	P/P	P/P	Het	P/P	P/P	Het	P/P	Het
LG04A	Chr04	456033	Chr04_456033	C	T	C	T	P	P	M	P	M	M	M	P	M	M	M	P	M	M	P	M	P	M	P	M	P	P	P	M	P		Het	P/P	Het	P/P	Het	P/P	Het	P/P	P/P	P/P	Het	P/P	P/P	Het	P/P	Het
LG04A	Chr04	456103	Chr04_456103	T	A	T	A	P	P	M	P	M	M	M	P	M	M	M	P	M	M	P	M	P	M	P	M	P	P	P	M	P		Het	P/P	Het	P/P	Het	P/P	Het	P/P	P/P	P/P	Het	P/P	P/P	Het	P/P	Het
LG04A	Chr04	456208	Chr04_456208	C	T	C	T	P	P	M	P	M	M	M	P	M	M	M	P	M	M	P	M	P	M	P	M	P	P	P	M	P		Het	P/P	Het	P/P	Het	P/P	Het	P/P	P/P	P/P	Het	P/P	P/P	Het	P/P	Het
LG04A	Chr04	456600	Chr04_456600	G	T	G	T	P	P	M	P	M	M	M	P	M	M	M	P	M	M	P	M	P	M	P	M	P	P	P	M	P		Het	P/P	Het	P/P	Het	P/P	Het	P/P	P/P	P/P	Het	P/P	P/P	Het	P/P	Het
LG04A	Chr04	458209	Chr04_458209	C	T	C	T	P	P	M	P	M	M	M	P	M	M	M	P	M	M	P	M	P	M	P	M	P	P	P	M	P		Het	P/P	Het	P/P	Het	P/P	Het	P/P	P/P	P/P	Het	P/P	P/P	Het	P/P	Het
LG04A	Chr04	462063	Chr04_462063	T	G	T	G	P	P	M	P	M	M	M	P	M	M	M	P	M	M	P	M	P	M	P	M	P	P	P	M	P		Het	P/P	Het	P/P	Het	P/P	Het	P/P	P/P	P/P	Het	P/P	P/P	Het	P/P	Het
LG04A	Chr04	467847	Chr04_467847	G	A	G	A	P	P	M	P	M	M	M	P	M	M	M	P	M	M	P	M	P	M	P	M	P	P	P	M	P		Het	P/P	Het	P/P	Het	P/P	Het	P/P	P/P	P/P	Het	P/P	P/P	Het	P/P	Het
LG04A	Chr04	468275	Chr04_468275	T	C	T	C	P	P	M	P	M	M	M	P	M	M	M	P	M	M	P	M	P	M	P	M	P	P	P	M	P		Het	P/P	Het	P/P	Het	P/P	Het	P/P	P/P	P/P	Het	P/P	P/P	Het	P/P	Het
LG04A	Chr04	487279	Chr04_487279	A	G	G	A	P	P	M	P	M	M	M	P	M	M	M	P	M	M	P	M	P	M	P	M	P	P	P	M	P		Het	P/P	Het	P/P	Het	P/P	Het	P/P	P/P	P/P	Het	P/P	P/P	Het	P/P	Het
LG04A	Chr04	487322	Chr04_487322	T	C	C	T	P	P	M	P	M	M	M	P	M	M	M	P	M	M	P	M	P	M	P	M	P	P	P	M	P		Het	P/P	Het	P/P	Het	P/P	Het	P/P	P/P	P/P	Het	P/P	P/P	Het	P/P	Het
LG04A	Chr04	487826	Chr04_487826	C	T	T	C	P	P	M	P	M	M	M	P	M	M	M	P	M	M	P	M	P	M	P	M	P	P	P	M	P		Het	P/P	Het	P/P	Het	P/P	Het	P/P	P/P	P/P	Het	P/P	P/P	Het	P/P	Het
LG04A	Chr04	487844	Chr04_487844	A	G	G	A	P	P	M	P	M	M	M	P	M	M	M	P	M	M	P	M	P	M	P	M	P	P	P	M	P		Het	P/P	Het	P/P	Het	P/P	Het	P/P	P/P	P/P	Het	P/P	P/P	Het	P/P	Het
LG04A	Chr04	488069	Chr04_488069	C	G	G	C	P	P	M	P	M	M	M	P	M	M	M	P	M	M	P	M	P	M	P	M	P	P	P	M	P		Het	P/P	Het	P/P	Het	P/P	Het	P/P	P/P	P/P	Het	P/P	P/P	Het	P/P	Het
LG04A	Chr04	489061	Chr04_489061	C	G	G	C	P	P	M	P	M	M	M	P	M	M	M	P	M	M	P	M	P	M	P	M	P	P	P	M	P		Het	P/P	Het	P/P	Het	P/P	Het	P/P	P/P	P/P	Het	P/P	P/P	Het	P/P	Het
LG04A	Chr04	489254	Chr04_489254	G	A	A	G	P	P	M	P	M	M	M	P	M	M	M	P	M	M	P	M	P	M	P	M	P	P	P	M	P		Het	P/P	Het	P/P	Het	P/P	Het	P/P	P/P	P/P	Het	P/P	P/P	Het	P/P	Het
LG04A	Chr04	489353	Chr04_489353	T	C	C	T	P	P	M	P	M	M	M	P	M	M	M	P	M	M	P	M	P	M	P	M	P	P	P	M	P		Het	P/P	Het	P/P	Het	P/P	Het	P/P	P/P	P/P	Het	P/P	P/P	Het	P/P	Het
LG04A	Chr04	489543	Chr04_489543	T	C	C	T	P	P	M	P	M	M	M	P	M	M	M	P	M	M	P	M	P	M	P	M	P	P	P	M	P		Het	P/P	Het	P/P	Het	P/P	Het	P/P	P/P	P/P	Het	P/P	P/P	Het	P/P	Het
LG04A	Chr04	489556	Chr04_489556	C	T	T	C	P	P	M	P	M	M	M	P	M	M	M	P	M	M	P	M	P	M	P	M	P	P	P	M	P		Het	P/P	Het	P/P	Het	P/P	Het	P/P	P/P	P/P	Het	P/P	P/P	Het	P/P	Het
LG04A	Chr04	489816	Chr04_489816	A	G	G	A	P	P	M	P	M	M	M	P	M	M	M	P	M	M	P	M	P	M	P	M	P	P	P	M	P		Het	P/P	Het	P/P	Het	P/P	Het	P/P	P/P	P/P	Het	P/P	P/P	Het	P/P	Het
LG04A	Chr04	491450	Chr04_491450	T	A	A	T	P	P	M	P	M	M	M	P	M	M	M	P	M	M	P	M	P	M	P	M	P	P	P	M	P		Het	P/P	Het	P/P	Het	P/P	Het	P/P	P/P	P/P	Het	P/P	P/P	Het	P/P	Het
LG04A	Chr04	491656	Chr04_491656	T	C	C	T	P	P	M	P	M	M	M	P	M	M	M	P	M	M	P	M	P	M	P	M	P	P	P	M	P		Het	P/P	Het	P/P	Het	P/P	Het	P/P	P/P	P/P	Het	P/P	P/P	Het	P/P	Het
LG04A	Chr04	491687	Chr04_491687	T	C	C	T	P	P	M	P	M	M	M	P	M	M	M	P	M	M	P	M	P	M	P	M	P	P	P	M	P		Het	P/P	Het	P/P	Het	P/P	Het	P/P	P/P	P/P	Het	P/P	P/P	Het	P/P	Het
LG04A	Chr04	508845	Chr04_508845	G	A	G	A	P	P	M	P	M	M	M	P	M	M	M	P	M	M	P	M	P	M	M	M	P	P	P	M	P		Het	P/P	Het	P/P	Het	Het	Het	P/P	P/P	P/P	Het	P/P	P/P	Het	P/P	Het
LG04A	Chr04	509711	Chr04_509711	G	T	G	T	P	P	M	P	M	M	M	P	M	M	M	P	M	M	P	M	P	M	M	M	P	P	P	M	P		Het	P/P	Het	P/P	Het	Het	Het	P/P	P/P	P/P	Het	P/P	P/P	Het	P/P	Het
LG04A	Chr04	521406	Chr04_521406	T	C	T	C	P	P	M	P	M	M	M	P	M	M	M	P	M	M	P	M	P	M	M	M	P	P	P	M	P		Het	P/P	Het	P/P	Het	Het	Het	P/P	P/P	P/P	Het	P/P	P/P	Het	P/P	Het
LG04A	Chr04	521623	Chr04_521623	C	T	C	T	P	P	M	P	M	M	M	P	M	M	M	P	M	M	P	M	P	M	M	M	P	P	P	M	P		Het	P/P	Het	P/P	Het	Het	Het	P/P	P/P	P/P	Het	P/P	P/P	Het	P/P	Het
LG04A	Chr04	523563	Chr04_523563	C	T	C	T	P	P	M	P	M	M	M	P	M	M	M	P	M	M	P	M	P	M	M	M	P	P	P	M	P		Het	P/P	Het	P/P	Het	Het	Het	P/P	P/P	P/P	Het	P/P	P/P	Het	P/P	Het
LG04A	Chr04	523964	Chr04_523964	T	C	T	C	P	P	M	P	M	M	M	P	M	M	M	P	M	M	P	M	P	M	M	M	P	P	P	M	P		Het	P/P	Het	P/P	Het	Het	Het	P/P	P/P	P/P	Het	P/P	P/P	Het	P/P	Het
LG04A	Chr04	524597	Chr04_524597	C	A	A	C	P	P	M	P	M	M	M	P	M	M	M	P	M	M	P	M	P	M	M	M	P	P	P	M	P		Het	P/P	Het	P/P	Het	Het	Het	P/P	P/P	P/P	Het	P/P	P/P	Het	P/P	Het
LG04A	Chr04	538470	Chr04_538470	A	G	G	A	P	P	M	M	M	M	M	P	M	M	M	P	M	M	P	P	P	M	M	M	P	P	P	M	P		Het	P/P	P/P	P/P	Het	Het	Het	P/P	P/P	P/P	Het	P/P	P/P	P/P	P/P	Het
LG04A	Chr04	538561	Chr04_538561	T	A	A	T	P	P	M	M	M	M	M	P	M	M	M	P	M	M	P	P	P	M	M	M	P	P	P	M	P		Het	P/P	P/P	P/P	Het	Het	Het	P/P	P/P	P/P	Het	P/P	P/P	P/P	P/P	Het
LG04A	Chr04	538651	Chr04_538651	T	G	G	T	P	P	M	M	M	M	M	P	M	M	M	P	M	M	P	P	P	M	M	M	P	P	P	M	P		Het	P/P	P/P	P/P	Het	Het	Het	P/P	P/P	P/P	Het	P/P	P/P	P/P	P/P	Het
LG04A	Chr04	538664	Chr04_538664	T	C	C	T	P	P	M	M	M	M	M	P	M	M	M	P	M	M	P	P	P	M	M	M	P	P	P	M	P		Het	P/P	P/P	P/P	Het	Het	Het	P/P	P/P	P/P	Het	P/P	P/P	P/P	P/P	Het
LG04A	Chr04	538829	Chr04_538829	G	A	A	G	P	P	M	M	M	M	M	P	M	M	M	P	M	M	P	P	P	M	M	M	P	P	P	M	P		Het	P/P	P/P	P/P	Het	Het	Het	P/P	P/P	P/P	Het	P/P	P/P	P/P	P/P	Het
LG04A	Chr04	538834	Chr04_538834	C	T	T	C	P	P	M	M	M	M	M	P	M	M	M	P	M	M	P	P	P	M	M	M	P	P	P	M	P		Het	P/P	P/P	P/P	Het	Het	Het	P/P	P/P	P/P	Het	P/P	P/P	P/P	P/P	Het
LG04A	Chr04	538991	Chr04_538991	A	G	G	A	P	P	M	M	M	M	M	P	M	M	M	P	M	M	P	P	P	M	M	M	P	P	P	M	P		Het	P/P	P/P	P/P	Het	Het	Het	P/P	P/P	P/P	Het	P/P	P/P	P/P	P/P	Het
LG04A	Chr04	539207	Chr04_539207	T	C	C	T	P	P	M	M	M	M	M	P	M	M	M	P	M	M	P	P	P	M	M	M	P	P	P	M	P		Het	P/P	P/P	P/P	Het	Het	Het	P/P	P/P	P/P	Het	P/P	P/P	P/P	P/P	Het
LG04A	Chr04	539558	Chr04_539558	G	C	C	G	P	P	M	M	M	M	M	P	M	M	M	P	M	M	P	P	P	M	M	M	P	P	P	M	P		Het	P/P	P/P	P/P	Het	Het	Het	P/P	P/P	P/P	Het	P/P	P/P	P/P	P/P	Het
LG04A	Chr04	539648	Chr04_539648	T	G	G	T	P	P	M	M	M	M	M	P	M	M	M	P	M	M	P	P	P	M	M	M	P	P	P	M	P		Het	P/P	P/P	P/P	Het	Het	Het	P/P	P/P	P/P	Het	P/P	P/P	P/P	P/P	Het
LG04A	Chr04	541135	Chr04_541135	A	G	G	A	P	P	M	M	M	M	M	P	M	M	M	P	M	M	P	P	P	M	M	M	P	P	P	M	P		Het	P/P	P/P	P/P	Het	Het	Het	P/P	P/P	P/P	Het	P/P	P/P	P/P	P/P	Het
LG04A	Chr04	541221	Chr04_541221	A	T	T	A	P	P	M	M	M	M	M	P	M	M	M	P	M	M	P	P	P	M	M	M	P	P	P	M	P		Het	P/P	P/P	P/P	Het	Het	Het	P/P	P/P	P/P	Het	P/P	P/P	P/P	P/P	Het
LG04A	Chr04	541267	Chr04_541267	G	A	A	G	P	P	M	M	M	M	M	P	M	M	M	P	M	M	P	P	P	M	M	M	P	P	P	M	P		Het	P/P	P/P	P/P	Het	Het	Het	P/P	P/P	P/P	Het	P/P	P/P	P/P	P/P	Het
LG04A	Chr04	541275	Chr04_541275	C	T	T	C	P	P	M	M	M	M	M	P	M	M	M	P	M	M	P	P	P	M	M	M	P	P	P	M	P		Het	P/P	P/P	P/P	Het	Het	Het	P/P	P/P	P/P	Het	P/P	P/P	P/P	P/P	Het
LG04A	Chr04	541985	Chr04_541985	T	A	A	T	P	P	M	M	M	M	M	P	M	M	M	P	M	M	P	P	P	M	M	M	P	P	P	M	P		Het	P/P	P/P	P/P	Het	Het	Het	P/P	P/P	P/P	Het	P/P	P/P	P/P	P/P	Het
LG04A	Chr04	542041	Chr04_542041	C	T	T	C	P	P	M	M	M	M	M	P	M	M	M	P	M	M	P	P	P	M	M	M	P	P	P	M	P		Het	P/P	P/P	P/P	Het	Het	Het	P/P	P/P	P/P	Het	P/P	P/P	P/P	P/P	Het
LG04A	Chr04	542905	Chr04_542905	T	C	C	T	P	P	M	M	M	M	M	P	M	M	M	P	M	M	P	P	P	M	M	M	P	P	P	M	P		Het	P/P	P/P	P/P	Het	Het	Het	P/P	P/P	P/P	Het	P/P	P/P	P/P	P/P	Het
LG04A	Chr04	544588	Chr04_544588	G	A	G	A	P	P	M	M	M	M	M	P	M	M	M	P	M	M	P	P	P	M	M	M	P	P	P	M	P		Het	P/P	P/P	P/P	Het	Het	Het	P/P	P/P	P/P	Het	P/P	P/P	P/P	P/P	Het
LG04A	Chr04	544865	Chr04_544865	G	C	C	G	P	P	M	M	M	M	M	P	M	M	M	P	M	M	P	P	P	M	M	M	P	P	P	M	P		Het	P/P	P/P	P/P	Het	Het	Het	P/P	P/P	P/P	Het	P/P	P/P	P/P	P/P	Het
LG04A	Chr04	545013	Chr04_545013	T	C	C	T	P	P	M	M	M	M	M	P	M	M	M	P	M	M	P	P	P	M	M	M	P	P	P	M	P		Het	P/P	P/P	P/P	Het	Het	Het	P/P	P/P	P/P	Het	P/P	P/P	P/P	P/P	Het
LG04A	Chr04	545265	Chr04_545265	C	T	C	T	P	P	M	M	M	M	M	P	M	M	M	P	M	M	P	P	P	M	M	M	P	P	P	M	P		Het	P/P	P/P	P/P	Het	Het	Het	P/P	P/P	P/P	Het	P/P	P/P	P/P	P/P	Het
LG04A	Chr04	545314	Chr04_545314	A	G	A	G	P	P	M	M	M	M	M	P	M	M	M	P	M	M	P	P	P	M	M	M	P	P	P	M	P		Het	P/P	P/P	P/P	Het	Het	Het	P/P	P/P	P/P	Het	P/P	P/P	P/P	P/P	Het
LG04A	Chr04	545325	Chr04_545325	G	A	G	A	P	P	M	M	M	M	M	P	M	M	M	P	M	M	P	P	P	M	M	M	P	P	P	M	P		Het	P/P	P/P	P/P	Het	Het	Het	P/P	P/P	P/P	Het	P/P	P/P	P/P	P/P	Het
LG04A	Chr04	545330	Chr04_545330	T	C	T	C	P	P	M	M	M	M	M	P	M	M	M	P	M	M	P	P	P	M	M	M	P	P	P	M	P		Het	P/P	P/P	P/P	Het	Het	Het	P/P	P/P	P/P	Het	P/P	P/P	P/P	P/P	Het
LG04A	Chr04	545483	Chr04_545483	A	G	A	G	P	P	M	M	M	M	M	P	M	M	M	P	M	M	P	P	P	M	M	M	P	P	P	M	P		Het	P/P	P/P	P/P	Het	Het	Het	P/P	P/P	P/P	Het	P/P	P/P	P/P	P/P	Het
LG04A	Chr04	546035	Chr04_546035	C	G	G	C	P	P	M	M	M	M	M	P	M	M	M	P	M	M	P	P	P	M	M	M	P	P	P	M	P		Het	P/P	P/P	P/P	Het	Het	Het	P/P	P/P	P/P	Het	P/P	P/P	P/P	P/P	Het
LG04A	Chr04	546067	Chr04_546067	T	A	A	T	P	P	M	M	M	M	M	P	M	M	M	P	M	M	P	P	P	M	M	M	P	P	P	M	P		Het	P/P	P/P	P/P	Het	Het	Het	P/P	P/P	P/P	Het	P/P	P/P	P/P	P/P	Het
LG04A	Chr04	546779	Chr04_546779	T	C	C	T	P	P	M	M	M	M	M	P	M	M	M	P	M	M	P	P	P	M	M	M	P	P	P	M	P		Het	P/P	P/P	P/P	Het	Het	Het	P/P	P/P	P/P	Het	P/P	P/P	P/P	P/P	Het
LG04A	Chr04	551436	Chr04_551436	T	C	C	T	P	P	M	M	M	M	M	P	M	M	M	P	M	M	P	P	P	M	M	M	P	P	M	M	P		Het	P/P	P/P	P/P	Het	Het	Het	P/P	P/P	Het	Het	P/P	P/P	P/P	P/P	Het
LG04A	Chr04	551504	Chr04_551504	T	C	C	T	P	P	M	M	M	M	M	P	M	M	M	P	M	M	P	P	P	M	M	M	P	P	M	M	P		Het	P/P	P/P	P/P	Het	Het	Het	P/P	P/P	Het	Het	P/P	P/P	P/P	P/P	Het
LG04A	Chr04	552609	Chr04_552609	G	A	G	A	P	P	M	M	M	M	M	P	M	M	M	P	M	M	P	P	P	M	M	M	P	P	P	M	P		Het	P/P	P/P	P/P	Het	Het	Het	P/P	P/P	P/P	Het	P/P	P/P	P/P	P/P	Het
LG04A	Chr04	555051	Chr04_555051	C	G	G	C	P	P	M	M	M	M	M	P	M	M	P	P	M	M	P	P	P	M	M	M	P	P	M	M	P		Het	P/P	P/P	P/P	Het	Het	Het	P/P	P/P	Het	Het	P/P	P/P	P/P	P/P	Het
LG04A	Chr04	555160	Chr04_555160	C	G	G	C	P	P	M	M	M	M	M	P	M	M	P	P	M	M	P	P	P	M	M	M	P	P	M	M	P		Het	P/P	P/P	P/P	Het	Het	Het	P/P	P/P	Het	Het	P/P	P/P	P/P	P/P	Het
LG04A	Chr04	555588	Chr04_555588	C	T	T	C	P	P	M	M	M	M	M	P	M	M	P	P	M	M	P	P	P	M	M	M	P	P	M	M	P		Het	P/P	P/P	P/P	Het	Het	Het	P/P	P/P	Het	Het	P/P	P/P	P/P	P/P	Het
LG04A	Chr04	555957	Chr04_555957	G	A	A	G	P	P	M	M	M	M	M	P	M	M	P	P	M	M	P	P	P	M	M	M	P	P	M	M	P		Het	P/P	P/P	P/P	Het	Het	Het	P/P	P/P	Het	Het	P/P	P/P	P/P	P/P	Het
LG04A	Chr04	556996	Chr04_556996	A	G	A	G	P	P	M	M	P	M	M	P	M	M	P	P	M	M	P	P	P	M	M	M	P	P	M	M	P		Het	P/P	P/P	P/P	Het	Het	Het	P/P	P/P	Het	Het	P/P	P/P	P/P	P/P	Het
LG04A	Chr04	557242	Chr04_557242	T	C	C	T	P	P	M	M	P	M	M	P	M	M	P	P	M	M	P	P	P	M	M	M	P	P	M	M	P		Het	P/P	P/P	P/P	Het	Het	Het	P/P	P/P	Het	Het	P/P	P/P	P/P	P/P	Het
LG04A	Chr04	557710	Chr04_557710	A	G	A	G	P	P	M	M	P	M	M	P	M	M	P	P	M	M	P	P	P	M	M	M	P	P	M	M	P		Het	P/P	P/P	P/P	Het	Het	Het	P/P	P/P	Het	Het	P/P	P/P	P/P	P/P	Het
LG04A	Chr04	557749	Chr04_557749	G	C	G	C	P	P	M	M	P	M	M	P	M	M	P	P	M	M	P	P	P	M	M	M	P	P	M	M	P		Het	P/P	P/P	P/P	Het	Het	Het	P/P	P/P	Het	Het	P/P	P/P	P/P	P/P	Het
LG04A	Chr04	557899	Chr04_557899	T	C	T	C	P	P	M	M	P	M	M	P	M	M	P	P	M	M	P	P	P	M	M	M	P	P	M	M	P		Het	P/P	P/P	P/P	Het	Het	Het	P/P	P/P	Het	Het	P/P	P/P	P/P	P/P	Het
LG04A	Chr04	558889	Chr04_558889	T	C	T	C	P	P	M	M	P	M	M	P	M	M	P	P	M	M	P	P	M	M	M	M	P	P	M	M	P		Het	P/P	P/P	Het	Het	Het	Het	P/P	P/P	Het	Het	P/P	P/P	P/P	Het	Het
LG04A	Chr04	558895	Chr04_558895	A	G	A	G	P	P	M	M	P	M	M	P	M	M	P	P	M	M	P	P	M	M	M	M	P	P	M	M	P		Het	P/P	P/P	Het	Het	Het	Het	P/P	P/P	Het	Het	P/P	P/P	P/P	Het	Het
LG04A	Chr04	558963	Chr04_558963	T	C	T	C	P	P	M	M	P	M	M	P	M	M	P	P	M	M	P	P	M	M	M	M	P	P	M	M	P		Het	P/P	P/P	Het	Het	Het	Het	P/P	P/P	Het	Het	P/P	P/P	P/P	Het	Het
LG04A	Chr04	559020	Chr04_559020	G	A	G	A	P	P	M	M	P	M	M	P	M	M	P	P	M	M	P	P	M	M	M	M	P	P	M	M	P		Het	P/P	P/P	Het	Het	Het	Het	P/P	P/P	Het	Het	P/P	P/P	P/P	Het	Het
LG04A	Chr04	559132	Chr04_559132	T	A	T	A	P	P	M	M	P	M	M	P	M	M	P	P	M	M	P	P	M	M	M	M	P	P	M	M	P		Het	P/P	P/P	Het	Het	Het	Het	P/P	P/P	Het	Het	P/P	P/P	P/P	Het	Het
LG04A	Chr04	559461	Chr04_559461	A	T	T	A	P	P	M	M	P	M	M	P	M	M	P	P	M	M	P	P	M	M	M	M	P	P	M	M	P		Het	P/P	P/P	Het	Het	Het	Het	P/P	P/P	Het	Het	P/P	P/P	P/P	Het	Het
LG04A	Chr04	559582	Chr04_559582	G	T	G	T	P	P	M	M	P	M	M	P	M	M	P	P	M	M	P	P	M	M	M	M	P	P	M	M	P		Het	P/P	P/P	Het	Het	Het	Het	P/P	P/P	Het	Het	P/P	P/P	P/P	Het	Het
LG04A	Chr04	560433	Chr04_560433	G	A	G	A	P	P	M	M	P	M	M	P	M	M	P	P	M	M	P	P	M	M	M	M	P	P	M	M	P		Het	P/P	P/P	Het	Het	Het	Het	P/P	P/P	Het	Het	P/P	P/P	P/P	Het	Het
LG04A	Chr04	560544	Chr04_560544	C	T	C	T	P	P	M	M	P	M	M	P	M	M	P	P	M	M	P	P	M	M	M	M	P	P	M	M	P		Het	P/P	P/P	Het	Het	Het	Het	P/P	P/P	Het	Het	P/P	P/P	P/P	Het	Het
LG04A	Chr04	561118	Chr04_561118	T	A	A	T	P	P	M	M	P	M	M	P	M	M	P	P	M	M	P	P	M	M	M	M	P	P	M	M	P		Het	P/P	P/P	Het	Het	Het	Het	P/P	P/P	Het	Het	P/P	P/P	P/P	Het	Het
LG04A	Chr04	561566	Chr04_561566	T	C	T	C	P	P	M	M	P	M	M	P	M	M	P	P	M	M	P	P	M	M	M	M	P	P	M	M	P		Het	P/P	P/P	Het	Het	Het	Het	P/P	P/P	Het	Het	P/P	P/P	P/P	Het	Het
LG04A	Chr04	564077	Chr04_564077	C	T	C	T	P	P	M	M	P	M	M	P	M	M	P	P	M	M	P	P	M	M	M	M	P	P	M	M	P		Het	P/P	P/P	Het	Het	Het	Het	P/P	P/P	Het	Het	P/P	P/P	P/P	Het	Het
LG04A	Chr04	569606	Chr04_569606	T	A	T	A	P	P	M	M	P	M	M	P	M	M	P	P	M	M	P	P	M	M	M	M	P	P	M	M	P		Het	P/P	P/P	Het	Het	Het	Het	P/P	P/P	Het	Het	P/P	P/P	P/P	Het	Het
LG04A	Chr04	570044	Chr04_570044	G	A	G	A	P	P	M	M	P	M	M	P	M	M	P	P	M	M	P	P	M	M	M	M	P	P	M	M	P		Het	P/P	P/P	Het	Het	Het	Het	P/P	P/P	Het	Het	P/P	P/P	P/P	Het	Het
LG04A	Chr04	570480	Chr04_570480	T	A	T	A	P	P	M	M	P	M	M	P	M	M	P	P	M	M	P	P	M	M	M	M	P	P	M	M	P		Het	P/P	P/P	Het	Het	Het	Het	P/P	P/P	Het	Het	P/P	P/P	P/P	Het	Het
LG04A	Chr04	571372	Chr04_571372	A	G	A	G	P	P	M	M	P	M	M	P	M	M	P	P	M	M	P	P	M	M	M	M	P	P	M	M	P		Het	P/P	P/P	Het	Het	Het	Het	P/P	P/P	Het	Het	P/P	P/P	P/P	Het	Het
LG04A	Chr04	572184	Chr04_572184	C	T	C	T	P	P	M	M	P	M	M	P	M	M	P	P	M	M	P	P	M	M	M	M	P	P	M	M	P		Het	P/P	P/P	Het	Het	Het	Het	P/P	P/P	Het	Het	P/P	P/P	P/P	Het	Het
LG04A	Chr04	573928	Chr04_573928	A	G	G	A	P	P	M	M	P	M	M	P	M	M	P	P	M	M	P	P	M	P	M	M	P	P	M	M	P		Het	P/P	P/P	Het	P/P	Het	Het	P/P	P/P	Het	Het	P/P	P/P	P/P	Het	P/P
LG04A	Chr04	574093	Chr04_574093	G	A	A	G	P	P	M	M	P	M	M	P	M	M	P	P	M	M	P	P	M	P	M	M	P	P	M	M	P		Het	P/P	P/P	Het	P/P	Het	Het	P/P	P/P	Het	Het	P/P	P/P	P/P	Het	P/P
LG04A	Chr04	575468	Chr04_575468	A	C	A	C	P	P	M	M	P	M	M	P	M	M	P	P	M	M	P	P	M	P	M	M	P	P	M	M	P		Het	P/P	P/P	Het	P/P	Het	Het	P/P	P/P	Het	Het	P/P	P/P	P/P	Het	P/P
LG04A	Chr04	575774	Chr04_575774	G	A	G	A	P	P	M	M	P	M	M	P	M	M	P	P	M	M	P	P	M	P	M	M	P	P	M	M	P		Het	P/P	P/P	Het	P/P	Het	Het	P/P	P/P	Het	Het	P/P	P/P	P/P	Het	P/P
LG04A	Chr04	575927	Chr04_575927	G	T	G	T	P	P	M	M	P	M	M	P	M	M	P	P	M	M	P	P	M	P	M	M	P	P	M	M	P		Het	P/P	P/P	Het	P/P	Het	Het	P/P	P/P	Het	Het	P/P	P/P	P/P	Het	P/P
LG04A	Chr04	576258	Chr04_576258	C	T	C	T	P	P	M	M	P	M	M	P	M	M	P	P	M	M	P	P	M	P	M	M	P	P	M	M	P		Het	P/P	P/P	Het	P/P	Het	Het	P/P	P/P	Het	Het	P/P	P/P	P/P	Het	P/P
LG04A	Chr04	576577	Chr04_576577	G	A	G	A	P	P	M	M	P	M	M	P	M	M	P	P	M	M	P	P	M	P	M	M	P	P	M	M	P		Het	P/P	P/P	Het	P/P	Het	Het	P/P	P/P	Het	Het	P/P	P/P	P/P	Het	P/P
LG04A	Chr04	576626	Chr04_576626	C	T	C	T	P	P	M	M	P	M	M	P	M	M	P	P	M	M	P	P	M	P	M	M	P	P	M	M	P		Het	P/P	P/P	Het	P/P	Het	Het	P/P	P/P	Het	Het	P/P	P/P	P/P	Het	P/P
LG04A	Chr04	576698	Chr04_576698	T	C	T	C	P	P	M	M	P	M	M	P	M	M	P	P	M	M	P	P	M	P	M	M	P	P	M	M	P		Het	P/P	P/P	Het	P/P	Het	Het	P/P	P/P	Het	Het	P/P	P/P	P/P	Het	P/P
LG04A	Chr04	576707	Chr04_576707	C	T	C	T	P	P	M	M	P	M	M	P	M	M	P	P	M	M	P	P	M	P	M	M	P	P	M	M	P		Het	P/P	P/P	Het	P/P	Het	Het	P/P	P/P	Het	Het	P/P	P/P	P/P	Het	P/P
LG04A	Chr04	576713	Chr04_576713	C	T	C	T	P	P	M	M	P	M	M	P	M	M	P	P	M	M	P	P	M	P	M	M	P	P	M	M	P		Het	P/P	P/P	Het	P/P	Het	Het	P/P	P/P	Het	Het	P/P	P/P	P/P	Het	P/P
LG04A	Chr04	576905	Chr04_576905	A	G	A	G	P	P	M	M	P	M	M	P	M	M	P	P	M	M	P	P	M	P	M	M	P	P	M	M	P		Het	P/P	P/P	Het	P/P	Het	Het	P/P	P/P	Het	Het	P/P	P/P	P/P	Het	P/P
LG04A	Chr04	576953	Chr04_576953	A	G	A	G	P	P	M	M	P	M	M	P	M	M	P	P	M	M	P	P	M	P	M	M	P	P	M	M	P		Het	P/P	P/P	Het	P/P	Het	Het	P/P	P/P	Het	Het	P/P	P/P	P/P	Het	P/P
LG04A	Chr04	577472	Chr04_577472	C	T	C	T	P	P	M	M	P	M	M	P	M	M	P	P	M	M	P	P	M	P	M	M	P	P	M	M	P		Het	P/P	P/P	Het	P/P	Het	Het	P/P	P/P	Het	Het	P/P	P/P	P/P	Het	P/P
LG04A	Chr04	577574	Chr04_577574	G	A	G	A	P	P	M	M	P	M	M	P	M	M	P	P	M	M	P	P	M	P	M	M	P	P	M	M	P		Het	P/P	P/P	Het	P/P	Het	Het	P/P	P/P	Het	Het	P/P	P/P	P/P	Het	P/P
LG04A	Chr04	577670	Chr04_577670	G	A	G	A	P	P	M	M	P	M	M	P	M	M	P	P	M	M	P	P	M	P	M	M	P	P	M	M	P		Het	P/P	P/P	Het	P/P	Het	Het	P/P	P/P	Het	Het	P/P	P/P	P/P	Het	P/P
LG04A	Chr04	577751	Chr04_577751	G	A	G	A	P	P	M	M	P	M	M	P	M	M	P	P	M	M	P	P	M	P	M	M	P	P	M	M	P		Het	P/P	P/P	Het	P/P	Het	Het	P/P	P/P	Het	Het	P/P	P/P	P/P	Het	P/P
LG04A	Chr04	577799	Chr04_577799	G	A	G	A	P	P	M	M	P	M	M	P	M	M	P	P	M	M	P	P	M	P	M	M	P	P	M	M	P		Het	P/P	P/P	Het	P/P	Het	Het	P/P	P/P	Het	Het	P/P	P/P	P/P	Het	P/P
LG04A	Chr04	577850	Chr04_577850	A	G	A	G	P	P	M	M	P	M	M	P	M	M	P	P	M	M	P	P	M	P	M	M	P	P	M	M	P		Het	P/P	P/P	Het	P/P	Het	Het	P/P	P/P	Het	Het	P/P	P/P	P/P	Het	P/P
LG04A	Chr04	577862	Chr04_577862	C	T	C	T	P	P	M	M	P	M	M	P	M	M	P	P	M	M	P	P	M	P	M	M	P	P	M	M	P		Het	P/P	P/P	Het	P/P	Het	Het	P/P	P/P	Het	Het	P/P	P/P	P/P	Het	P/P
LG04A	Chr04	577934	Chr04_577934	T	G	T	G	P	P	M	M	P	M	M	P	M	M	P	P	M	M	P	P	M	P	M	M	P	P	M	M	P		Het	P/P	P/P	Het	P/P	Het	Het	P/P	P/P	Het	Het	P/P	P/P	P/P	Het	P/P
LG04A	Chr04	578057	Chr04_578057	C	A	C	A	P	P	M	M	P	M	M	P	M	M	P	P	M	M	P	P	M	P	M	M	P	P	M	M	P		Het	P/P	P/P	Het	P/P	Het	Het	P/P	P/P	Het	Het	P/P	P/P	P/P	Het	P/P
LG04A	Chr04	578099	Chr04_578099	C	T	C	T	P	P	M	M	P	M	M	P	M	M	P	P	M	M	P	P	M	P	M	M	P	P	M	M	P		Het	P/P	P/P	Het	P/P	Het	Het	P/P	P/P	Het	Het	P/P	P/P	P/P	Het	P/P
LG04A	Chr04	578158	Chr04_578158	G	A	G	A	P	P	M	M	P	M	M	P	M	M	P	P	M	M	P	P	M	P	M	M	P	P	M	M	P		Het	P/P	P/P	Het	P/P	Het	Het	P/P	P/P	Het	Het	P/P	P/P	P/P	Het	P/P
LG04A	Chr04	578168	Chr04_578168	T	C	T	C	P	P	M	M	P	M	M	P	M	M	P	P	M	M	P	P	M	P	M	M	P	P	M	M	P		Het	P/P	P/P	Het	P/P	Het	Het	P/P	P/P	Het	Het	P/P	P/P	P/P	Het	P/P
LG04A	Chr04	578566	Chr04_578566	T	A	A	T	P	P	M	M	P	M	M	P	M	M	P	P	M	M	P	P	M	P	M	M	P	P	M	M	P		Het	P/P	P/P	Het	P/P	Het	Het	P/P	P/P	Het	Het	P/P	P/P	P/P	Het	P/P
LG04A	Chr04	578624	Chr04_578624	G	T	T	G	P	P	M	M	P	M	M	P	M	M	P	P	M	M	P	P	M	P	M	M	P	P	M	M	P		Het	P/P	P/P	Het	P/P	Het	Het	P/P	P/P	Het	Het	P/P	P/P	P/P	Het	P/P
LG04A	Chr04	578638	Chr04_578638	T	C	C	T	P	P	M	M	P	M	M	P	M	M	P	P	M	M	P	P	M	P	M	M	P	P	M	M	P		Het	P/P	P/P	Het	P/P	Het	Het	P/P	P/P	Het	Het	P/P	P/P	P/P	Het	P/P
LG04A	Chr04	578647	Chr04_578647	C	T	T	C	P	P	M	M	P	M	M	P	M	M	P	P	M	M	P	P	M	P	M	M	P	P	M	M	P		Het	P/P	P/P	Het	P/P	Het	Het	P/P	P/P	Het	Het	P/P	P/P	P/P	Het	P/P
LG04A	Chr04	578649	Chr04_578649	T	C	C	T	P	P	M	M	P	M	M	P	M	M	P	P	M	M	P	P	M	P	M	M	P	P	M	M	P		Het	P/P	P/P	Het	P/P	Het	Het	P/P	P/P	Het	Het	P/P	P/P	P/P	Het	P/P
LG04A	Chr04	578722	Chr04_578722	A	G	G	A	P	P	M	M	P	M	M	P	M	M	P	P	M	M	P	P	M	P	M	M	P	P	M	M	P		Het	P/P	P/P	Het	P/P	Het	Het	P/P	P/P	Het	Het	P/P	P/P	P/P	Het	P/P
LG04A	Chr04	578728	Chr04_578728	A	G	G	A	P	P	M	M	P	M	M	P	M	M	P	P	M	M	P	P	M	P	M	M	P	P	M	M	P		Het	P/P	P/P	Het	P/P	Het	Het	P/P	P/P	Het	Het	P/P	P/P	P/P	Het	P/P
LG04A	Chr04	578841	Chr04_578841	G	A	A	G	P	P	M	M	P	M	M	P	M	M	P	P	M	M	P	P	M	P	M	M	P	P	M	M	P		Het	P/P	P/P	Het	P/P	Het	Het	P/P	P/P	Het	Het	P/P	P/P	P/P	Het	P/P
LG04A	Chr04	579070	Chr04_579070	C	A	A	C	P	P	M	M	P	M	M	P	M	M	P	P	M	M	P	P	M	P	M	M	P	P	M	M	P		Het	P/P	P/P	Het	P/P	Het	Het	P/P	P/P	Het	Het	P/P	P/P	P/P	Het	P/P
LG04A	Chr04	579813	Chr04_579813	A	G	G	A	P	P	M	M	P	M	M	P	M	M	P	P	M	M	P	P	M	P	M	M	P	P	M	M	P		Het	P/P	P/P	Het	P/P	Het	Het	P/P	P/P	Het	Het	P/P	P/P	P/P	Het	P/P
LG04A	Chr04	579869	Chr04_579869	C	A	A	C	P	P	M	M	P	M	M	P	M	M	P	P	M	M	P	P	M	P	M	M	P	P	M	M	P		Het	P/P	P/P	Het	P/P	Het	Het	P/P	P/P	Het	Het	P/P	P/P	P/P	Het	P/P
LG04A	Chr04	579879	Chr04_579879	A	G	G	A	P	P	M	M	P	M	M	P	M	M	P	P	M	M	P	P	M	P	M	M	P	P	M	M	P		Het	P/P	P/P	Het	P/P	Het	Het	P/P	P/P	Het	Het	P/P	P/P	P/P	Het	P/P
LG04A	Chr04	579940	Chr04_579940	G	A	A	G	P	P	M	M	P	M	M	P	M	M	P	P	M	M	P	P	M	P	M	M	P	P	M	M	P		Het	P/P	P/P	Het	P/P	Het	Het	P/P	P/P	Het	Het	P/P	P/P	P/P	Het	P/P
LG04A	Chr04	580006	Chr04_580006	T	C	C	T	P	P	M	M	P	M	M	P	M	M	P	P	M	M	P	P	M	P	M	M	P	P	M	M	P		Het	P/P	P/P	Het	P/P	Het	Het	P/P	P/P	Het	Het	P/P	P/P	P/P	Het	P/P
LG04A	Chr04	580011	Chr04_580011	T	C	C	T	P	P	M	M	P	M	M	P	M	M	P	P	M	M	P	P	M	P	M	M	P	P	M	M	P		Het	P/P	P/P	Het	P/P	Het	Het	P/P	P/P	Het	Het	P/P	P/P	P/P	Het	P/P
LG04A	Chr04	580119	Chr04_580119	G	C	C	G	P	P	M	M	P	M	M	P	M	M	P	P	M	M	P	P	M	P	M	M	P	P	M	M	P		Het	P/P	P/P	Het	P/P	Het	Het	P/P	P/P	Het	Het	P/P	P/P	P/P	Het	P/P
LG04A	Chr04	580191	Chr04_580191	T	C	C	T	P	P	M	M	P	M	M	P	M	M	P	P	M	M	P	P	M	P	M	M	P	P	M	M	P		Het	P/P	P/P	Het	P/P	Het	Het	P/P	P/P	Het	Het	P/P	P/P	P/P	Het	P/P
LG04A	Chr04	580230	Chr04_580230	T	C	C	T	P	P	M	M	P	M	M	P	M	M	P	P	M	M	P	P	M	P	M	M	P	P	M	M	P		Het	P/P	P/P	Het	P/P	Het	Het	P/P	P/P	Het	Het	P/P	P/P	P/P	Het	P/P
LG04A	Chr04	580820	Chr04_580820	T	A	A	T	P	P	M	M	P	M	M	P	M	M	P	P	M	M	P	P	M	P	M	M	P	P	M	M	P		Het	P/P	P/P	Het	P/P	Het	Het	P/P	P/P	Het	Het	P/P	P/P	P/P	Het	P/P
LG04A	Chr04	580899	Chr04_580899	T	C	C	T	P	P	M	M	P	M	M	P	M	M	P	P	M	M	P	P	M	P	M	M	P	P	M	M	P		Het	P/P	P/P	Het	P/P	Het	Het	P/P	P/P	Het	Het	P/P	P/P	P/P	Het	P/P
LG04A	Chr04	580972	Chr04_580972	A	G	G	A	P	P	M	M	P	M	M	P	M	M	P	P	M	M	P	P	M	P	M	M	P	P	M	M	P		Het	P/P	P/P	Het	P/P	Het	Het	P/P	P/P	Het	Het	P/P	P/P	P/P	Het	P/P
LG04A	Chr04	581031	Chr04_581031	A	G	G	A	P	P	M	M	P	M	M	P	M	M	P	P	M	M	P	P	M	P	M	M	P	P	M	M	P		Het	P/P	P/P	Het	P/P	Het	Het	P/P	P/P	Het	Het	P/P	P/P	P/P	Het	P/P
LG04A	Chr04	581091	Chr04_581091	C	T	T	C	P	P	M	M	P	M	M	P	M	M	P	P	M	M	P	P	M	P	M	M	P	P	M	M	P		Het	P/P	P/P	Het	P/P	Het	Het	P/P	P/P	Het	Het	P/P	P/P	P/P	Het	P/P
LG04A	Chr04	581181	Chr04_581181	T	C	C	T	P	P	M	M	P	M	M	P	M	M	P	P	M	M	P	P	M	P	M	M	P	P	M	M	P		Het	P/P	P/P	Het	P/P	Het	Het	P/P	P/P	Het	Het	P/P	P/P	P/P	Het	P/P
LG04A	Chr04	581521	Chr04_581521	G	A	A	G	P	P	M	M	P	M	M	P	M	M	P	P	M	M	P	P	M	P	M	M	P	P	M	M	P		Het	P/P	P/P	Het	P/P	Het	Het	P/P	P/P	Het	Het	P/P	P/P	P/P	Het	P/P
LG04A	Chr04	581897	Chr04_581897	A	C	C	A	P	P	M	M	P	M	M	P	M	M	P	P	M	M	P	P	M	P	M	M	P	P	M	M	P		Het	P/P	P/P	Het	P/P	Het	Het	P/P	P/P	Het	Het	P/P	P/P	P/P	Het	P/P
LG04A	Chr04	582132	Chr04_582132	G	T	T	G	P	P	M	M	P	M	M	P	M	M	P	P	M	M	P	P	M	P	M	M	P	P	M	M	P		Het	P/P	P/P	Het	P/P	Het	Het	P/P	P/P	Het	Het	P/P	P/P	P/P	Het	P/P
LG04A	Chr04	582144	Chr04_582144	G	A	A	G	P	P	M	M	P	M	M	P	M	M	P	P	M	M	P	P	M	P	M	M	P	P	M	M	P		Het	P/P	P/P	Het	P/P	Het	Het	P/P	P/P	Het	Het	P/P	P/P	P/P	Het	P/P
LG04A	Chr04	582238	Chr04_582238	A	T	T	A	P	P	M	M	P	M	M	P	M	M	P	P	M	M	P	P	M	P	M	M	P	P	M	M	P		Het	P/P	P/P	Het	P/P	Het	Het	P/P	P/P	Het	Het	P/P	P/P	P/P	Het	P/P
LG04A	Chr04	582466	Chr04_582466	T	G	G	T	P	P	M	M	P	M	M	P	M	M	P	P	M	M	P	P	M	P	M	M	P	P	M	M	P		Het	P/P	P/P	Het	P/P	Het	Het	P/P	P/P	Het	Het	P/P	P/P	P/P	Het	P/P
LG04A	Chr04	582555	Chr04_582555	A	G	G	A	P	P	M	M	P	M	M	P	M	M	P	P	M	M	P	P	M	P	M	M	P	P	M	M	P		Het	P/P	P/P	Het	P/P	Het	Het	P/P	P/P	Het	Het	P/P	P/P	P/P	Het	P/P
LG04A	Chr04	582571	Chr04_582571	T	C	C	T	P	P	M	M	P	M	M	P	M	M	P	P	M	M	P	P	M	P	M	M	P	P	M	M	P		Het	P/P	P/P	Het	P/P	Het	Het	P/P	P/P	Het	Het	P/P	P/P	P/P	Het	P/P
LG04A	Chr04	583013	Chr04_583013	A	G	G	A	P	P	M	M	P	M	M	P	M	M	P	P	M	M	P	P	M	P	M	M	P	P	M	M	P		Het	P/P	P/P	Het	P/P	Het	Het	P/P	P/P	Het	Het	P/P	P/P	P/P	Het	P/P
LG04A	Chr04	583094	Chr04_583094	T	C	C	T	P	P	M	M	P	M	M	P	M	M	P	P	M	M	P	P	M	P	M	M	P	P	M	M	P		Het	P/P	P/P	Het	P/P	Het	Het	P/P	P/P	Het	Het	P/P	P/P	P/P	Het	P/P
LG04A	Chr04	583733	Chr04_583733	A	G	G	A	P	P	M	M	P	M	M	P	M	M	P	P	M	M	P	P	M	P	M	M	P	P	M	M	P		Het	P/P	P/P	Het	P/P	Het	Het	P/P	P/P	Het	Het	P/P	P/P	P/P	Het	P/P
LG04A	Chr04	583765	Chr04_583765	G	A	A	G	P	P	M	M	P	M	M	P	M	M	P	P	M	M	P	P	M	P	M	M	P	P	M	M	P		Het	P/P	P/P	Het	P/P	Het	Het	P/P	P/P	Het	Het	P/P	P/P	P/P	Het	P/P
LG04A	Chr04	583767	Chr04_583767	A	G	G	A	P	P	M	M	P	M	M	P	M	M	P	P	M	M	P	P	M	P	M	M	P	P	M	M	P		Het	P/P	P/P	Het	P/P	Het	Het	P/P	P/P	Het	Het	P/P	P/P	P/P	Het	P/P
LG04A	Chr04	583846	Chr04_583846	A	G	G	A	P	P	M	M	P	M	M	P	M	M	P	P	M	M	P	P	M	P	M	M	P	P	M	M	P		Het	P/P	P/P	Het	P/P	Het	Het	P/P	P/P	Het	Het	P/P	P/P	P/P	Het	P/P
LG04A	Chr04	583925	Chr04_583925	G	A	A	G	P	P	M	M	P	M	M	P	M	M	P	P	M	M	P	P	M	P	M	M	P	P	M	M	P		Het	P/P	P/P	Het	P/P	Het	Het	P/P	P/P	Het	Het	P/P	P/P	P/P	Het	P/P
LG04A	Chr04	583943	Chr04_583943	A	G	G	A	P	P	M	M	P	M	M	P	M	M	P	P	M	M	P	P	M	P	M	M	P	P	M	M	P		Het	P/P	P/P	Het	P/P	Het	Het	P/P	P/P	Het	Het	P/P	P/P	P/P	Het	P/P
LG04A	Chr04	584012	Chr04_584012	T	C	C	T	P	P	M	M	P	M	M	P	M	M	P	P	M	M	P	P	M	P	M	M	P	P	M	M	P		Het	P/P	P/P	Het	P/P	Het	Het	P/P	P/P	Het	Het	P/P	P/P	P/P	Het	P/P
LG04A	Chr04	587415	Chr04_587415	A	C	C	A	P	P	M	M	P	M	M	P	M	M	P	P	M	M	P	P	M	P	M	M	P	P	M	M	P		Het	P/P	P/P	Het	P/P	Het	Het	P/P	P/P	Het	Het	P/P	P/P	P/P	Het	P/P
LG04A	Chr04	589440	Chr04_589440	T	C	T	C	P	P	M	M	P	M	M	P	M	M	P	P	M	M	P	P	M	P	M	M	P	P	M	M	P		Het	P/P	P/P	Het	P/P	Het	Het	P/P	P/P	Het	Het	P/P	P/P	P/P	Het	P/P
LG04A	Chr04	589456	Chr04_589456	G	C	G	C	P	P	M	M	P	M	M	P	M	M	P	P	M	M	P	P	M	P	M	M	P	P	M	M	P		Het	P/P	P/P	Het	P/P	Het	Het	P/P	P/P	Het	Het	P/P	P/P	P/P	Het	P/P
LG04A	Chr04	589875	Chr04_589875	C	T	C	T	P	P	M	M	P	M	M	P	M	M	P	P	M	M	P	P	M	P	M	M	P	P	M	M	P		Het	P/P	P/P	Het	P/P	Het	Het	P/P	P/P	Het	Het	P/P	P/P	P/P	Het	P/P
LG04A	Chr04	590388	Chr04_590388	T	C	T	C	P	P	M	M	P	M	M	P	M	M	P	P	M	M	P	P	M	P	M	M	P	P	M	M	P		Het	P/P	P/P	Het	P/P	Het	Het	P/P	P/P	Het	Het	P/P	P/P	P/P	Het	P/P
LG04A	Chr04	590868	Chr04_590868	C	T	T	C	P	P	M	M	P	M	M	P	M	M	P	P	M	M	P	P	M	P	M	M	P	P	M	M	P		Het	P/P	P/P	Het	P/P	Het	Het	P/P	P/P	Het	Het	P/P	P/P	P/P	Het	P/P
LG04A	Chr04	591187	Chr04_591187	A	G	G	A	P	P	M	M	P	M	M	P	M	M	P	P	M	M	P	P	M	P	M	M	P	P	M	M	P		Het	P/P	P/P	Het	P/P	Het	Het	P/P	P/P	Het	Het	P/P	P/P	P/P	Het	P/P
LG04A	Chr04	591443	Chr04_591443	A	G	A	G	P	P	M	M	P	M	M	P	M	M	P	P	M	M	P	P	M	P	M	M	P	P	M	M	P		Het	P/P	P/P	Het	P/P	Het	Het	P/P	P/P	Het	Het	P/P	P/P	P/P	Het	P/P
LG04A	Chr04	591498	Chr04_591498	C	T	C	T	P	P	M	M	P	M	M	P	M	M	P	P	M	M	P	P	M	P	M	M	P	P	M	M	P		Het	P/P	P/P	Het	P/P	Het	Het	P/P	P/P	Het	Het	P/P	P/P	P/P	Het	P/P
LG04A	Chr04	592072	Chr04_592072	T	C	C	T	P	P	M	M	P	M	M	P	M	M	P	P	M	M	P	P	M	P	M	M	P	P	M	M	P		Het	P/P	P/P	Het	P/P	Het	Het	P/P	P/P	Het	Het	P/P	P/P	P/P	Het	P/P
LG04A	Chr04	592486	Chr04_592486	C	A	C	A	P	P	M	M	P	M	M	P	M	M	P	P	M	M	P	P	M	P	M	M	P	P	M	M	P		Het	P/P	P/P	Het	P/P	Het	Het	P/P	P/P	Het	Het	P/P	P/P	P/P	Het	P/P
LG04A	Chr04	594235	Chr04_594235	A	C	C	A	P	P	M	M	P	M	M	P	M	M	P	M	M	M	P	P	M	P	M	M	P	P	M	M	P		Het	P/P	P/P	Het	P/P	Het	Het	P/P	P/P	Het	Het	P/P	P/P	P/P	Het	P/P
LG04A	Chr04	609152	Chr04_609152	T	A	T	A	P	P	M	M	P	M	M	M	M	M	P	M	P	M	P	P	M	P	M	P	P	P	M	P	P		Het	P/P	P/P	Het	P/P	Het	P/P	P/P	P/P	Het	P/P	P/P	P/P	P/P	Het	P/P
LG04A	Chr04	611157	Chr04_611157	A	G	A	G	P	P	M	M	P	M	M	M	M	M	P	M	P	M	P	P	M	P	M	P	P	P	M	P	P		Het	P/P	P/P	Het	P/P	Het	P/P	P/P	P/P	Het	P/P	P/P	P/P	P/P	Het	P/P
LG04A	Chr04	611625	Chr04_611625	A	G	A	G	P	P	M	M	P	M	M	M	M	M	P	M	P	M	P	P	M	P	M	P	P	P	M	P	P		Het	P/P	P/P	Het	P/P	Het	P/P	P/P	P/P	Het	P/P	P/P	P/P	P/P	Het	P/P
LG04A	Chr04	612573	Chr04_612573	G	A	G	A	P	P	M	M	P	M	M	M	M	M	P	M	P	M	P	P	M	P	M	P	P	P	M	P	P		Het	P/P	P/P	Het	P/P	Het	P/P	P/P	P/P	Het	P/P	P/P	P/P	P/P	Het	P/P
LG04A	Chr04	613520	Chr04_613520	T	C	C	T	P	P	M	M	P	M	M	M	M	M	P	M	P	M	P	P	M	P	M	P	P	P	M	P	P		Het	P/P	P/P	Het	P/P	Het	P/P	P/P	P/P	Het	P/P	P/P	P/P	P/P	Het	P/P
LG04A	Chr04	614005	Chr04_614005	G	C	C	G	P	P	M	M	P	M	M	M	M	M	P	M	P	M	P	P	M	P	M	P	P	P	M	P	P		Het	P/P	P/P	Het	P/P	Het	P/P	P/P	P/P	Het	P/P	P/P	P/P	P/P	Het	P/P
LG04A	Chr04	614236	Chr04_614236	G	C	C	G	P	P	M	M	P	M	M	M	M	M	P	M	P	M	P	P	M	P	M	P	P	P	M	P	P		Het	P/P	P/P	Het	P/P	Het	P/P	P/P	P/P	Het	P/P	P/P	P/P	P/P	Het	P/P
LG04A	Chr04	614321	Chr04_614321	C	T	T	C	P	P	M	M	P	M	M	M	M	M	P	M	P	M	P	P	M	P	M	P	P	P	M	P	P		Het	P/P	P/P	Het	P/P	Het	P/P	P/P	P/P	Het	P/P	P/P	P/P	P/P	Het	P/P
LG04A	Chr04	614483	Chr04_614483	G	A	A	G	P	P	M	M	P	M	M	M	M	M	P	M	P	M	P	P	M	P	M	P	P	P	M	P	P		Het	P/P	P/P	Het	P/P	Het	P/P	P/P	P/P	Het	P/P	P/P	P/P	P/P	Het	P/P
LG04A	Chr04	614534	Chr04_614534	T	C	C	T	P	P	M	M	P	M	M	M	M	M	P	M	P	M	P	P	M	P	M	P	P	P	M	P	P		Het	P/P	P/P	Het	P/P	Het	P/P	P/P	P/P	Het	P/P	P/P	P/P	P/P	Het	P/P
LG04A	Chr04	614618	Chr04_614618	C	T	T	C	P	P	M	M	P	M	M	M	M	M	P	M	P	M	P	P	M	P	M	P	P	P	M	P	P		Het	P/P	P/P	Het	P/P	Het	P/P	P/P	P/P	Het	P/P	P/P	P/P	P/P	Het	P/P
LG04A	Chr04	614729	Chr04_614729	A	G	G	A	P	P	M	M	P	M	M	M	M	M	P	M	P	M	P	P	M	P	M	P	P	P	M	P	P		Het	P/P	P/P	Het	P/P	Het	P/P	P/P	P/P	Het	P/P	P/P	P/P	P/P	Het	P/P
LG04A	Chr04	614738	Chr04_614738	A	C	A	C	P	P	M	M	P	M	M	M	M	M	P	M	P	M	P	P	M	P	M	P	P	P	M	P	P		Het	P/P	P/P	Het	P/P	Het	P/P	P/P	P/P	Het	P/P	P/P	P/P	P/P	Het	P/P
LG04A	Chr04	614875	Chr04_614875	C	T	T	C	P	P	M	M	P	M	M	M	M	M	P	M	P	M	P	P	M	P	M	P	P	P	M	P	P		Het	P/P	P/P	Het	P/P	Het	P/P	P/P	P/P	Het	P/P	P/P	P/P	P/P	Het	P/P
LG04A	Chr04	614940	Chr04_614940	A	G	G	A	P	P	M	M	P	M	M	M	M	M	P	M	P	M	P	P	M	P	M	P	P	P	M	P	P		Het	P/P	P/P	Het	P/P	Het	P/P	P/P	P/P	Het	P/P	P/P	P/P	P/P	Het	P/P
LG04A	Chr04	614945	Chr04_614945	G	A	A	G	P	P	M	M	P	M	M	M	M	M	P	M	P	M	P	P	M	P	M	P	P	P	M	P	P		Het	P/P	P/P	Het	P/P	Het	P/P	P/P	P/P	Het	P/P	P/P	P/P	P/P	Het	P/P
LG04A	Chr04	614983	Chr04_614983	T	C	C	T	P	P	M	M	P	M	M	M	M	M	P	M	P	M	P	P	M	P	M	P	P	P	M	P	P		Het	P/P	P/P	Het	P/P	Het	P/P	P/P	P/P	Het	P/P	P/P	P/P	P/P	Het	P/P
LG04A	Chr04	614999	Chr04_614999	T	C	C	T	P	P	M	M	P	M	M	M	M	M	P	M	P	M	P	P	M	P	M	P	P	P	M	P	P		Het	P/P	P/P	Het	P/P	Het	P/P	P/P	P/P	Het	P/P	P/P	P/P	P/P	Het	P/P
LG04A	Chr04	615258	Chr04_615258	T	C	C	T	P	P	M	M	P	M	M	M	M	M	P	M	P	M	P	P	M	P	M	P	P	P	M	P	P		Het	P/P	P/P	Het	P/P	Het	P/P	P/P	P/P	Het	P/P	P/P	P/P	P/P	Het	P/P
LG04A	Chr04	615547	Chr04_615547	G	A	A	G	P	P	M	M	P	M	M	M	M	M	P	M	P	M	P	P	M	P	M	P	P	P	M	P	P		Het	P/P	P/P	Het	P/P	Het	P/P	P/P	P/P	Het	P/P	P/P	P/P	P/P	Het	P/P
LG04A	Chr04	615568	Chr04_615568	T	G	G	T	P	P	M	M	P	M	M	M	M	M	P	M	P	M	P	P	M	P	M	P	P	P	M	P	P		Het	P/P	P/P	Het	P/P	Het	P/P	P/P	P/P	Het	P/P	P/P	P/P	P/P	Het	P/P
LG04A	Chr04	616214	Chr04_616214	C	T	C	T	P	P	M	M	P	M	M	M	M	M	P	M	P	M	P	P	M	P	M	P	P	P	M	P	P		Het	P/P	P/P	Het	P/P	Het	P/P	P/P	P/P	Het	P/P	P/P	P/P	P/P	Het	P/P
LG04A	Chr04	616434	Chr04_616434	C	T	C	T	P	P	M	M	P	M	M	M	M	M	P	M	P	M	P	P	M	P	M	P	P	P	M	P	P		Het	P/P	P/P	Het	P/P	Het	P/P	P/P	P/P	Het	P/P	P/P	P/P	P/P	Het	P/P
LG04A	Chr04	618461	Chr04_618461	C	T	C	T	P	P	M	M	P	M	M	M	M	M	P	M	P	M	P	P	M	P	M	P	P	P	M	P	P		Het	P/P	P/P	Het	P/P	Het	P/P	P/P	P/P	Het	P/P	P/P	P/P	P/P	Het	P/P
LG04A	Chr04	619206	Chr04_619206	G	A	G	A	P	P	M	M	P	M	M	M	M	M	P	M	P	M	P	P	M	P	M	P	P	P	M	P	P		Het	P/P	P/P	Het	P/P	Het	P/P	P/P	P/P	Het	P/P	P/P	P/P	P/P	Het	P/P
LG04A	Chr04	619489	Chr04_619489	C	A	A	C	P	P	M	M	P	M	M	M	M	M	P	M	P	M	P	P	M	P	M	P	P	P	M	P	P		Het	P/P	P/P	Het	P/P	Het	P/P	P/P	P/P	Het	P/P	P/P	P/P	P/P	Het	P/P
LG04A	Chr04	620351	Chr04_620351	G	A	A	G	P	P	M	M	P	M	M	M	M	M	P	M	P	M	P	P	M	P	M	P	P	P	M	P	P		Het	P/P	P/P	Het	P/P	Het	P/P	P/P	P/P	Het	P/P	P/P	P/P	P/P	Het	P/P
LG04A	Chr04	620848	Chr04_620848	C	A	A	C	P	P	M	M	P	M	M	M	M	M	P	M	P	M	P	P	M	P	M	P	P	P	M	P	P		Het	P/P	P/P	Het	P/P	Het	P/P	P/P	P/P	Het	P/P	P/P	P/P	P/P	Het	P/P
LG04A	Chr04	621068	Chr04_621068	G	A	A	G	P	P	M	M	P	M	M	M	M	M	P	M	P	M	P	P	M	P	M	P	P	P	M	P	P		Het	P/P	P/P	Het	P/P	Het	P/P	P/P	P/P	Het	P/P	P/P	P/P	P/P	Het	P/P
LG04A	Chr04	621069	Chr04_621069	G	T	G	T	P	P	M	M	P	M	M	M	M	M	P	M	P	M	P	P	M	P	M	P	P	P	M	P	P		Het	P/P	P/P	Het	P/P	Het	P/P	P/P	P/P	Het	P/P	P/P	P/P	P/P	Het	P/P
LG04A	Chr04	621071	Chr04_621071	G	T	G	T	P	P	M	M	P	M	M	M	M	M	P	M	P	M	P	P	M	P	M	P	P	P	M	P	P		Het	P/P	P/P	Het	P/P	Het	P/P	P/P	P/P	Het	P/P	P/P	P/P	P/P	Het	P/P
LG04A	Chr04	621144	Chr04_621144	A	G	G	A	P	P	M	M	P	M	M	M	M	M	P	M	P	M	P	P	M	P	M	P	P	P	M	P	P		Het	P/P	P/P	Het	P/P	Het	P/P	P/P	P/P	Het	P/P	P/P	P/P	P/P	Het	P/P
LG04A	Chr04	621176	Chr04_621176	G	A	A	G	P	P	M	M	P	M	M	M	M	M	P	M	P	M	P	P	M	P	M	P	P	P	M	P	P		Het	P/P	P/P	Het	P/P	Het	P/P	P/P	P/P	Het	P/P	P/P	P/P	P/P	Het	P/P
LG04A	Chr04	621542	Chr04_621542	G	A	A	G	P	P	M	M	P	M	M	M	M	M	P	M	P	M	P	P	M	P	M	P	P	P	M	P	P		Het	P/P	P/P	Het	P/P	Het	P/P	P/P	P/P	Het	P/P	P/P	P/P	P/P	Het	P/P
LG04A	Chr04	621550	Chr04_621550	G	A	A	G	P	P	M	M	P	M	M	M	M	M	P	M	P	M	P	P	M	P	M	P	P	P	M	P	P		Het	P/P	P/P	Het	P/P	Het	P/P	P/P	P/P	Het	P/P	P/P	P/P	P/P	Het	P/P
LG04A	Chr04	621579	Chr04_621579	T	C	C	T	P	P	M	M	P	M	M	M	M	M	P	M	P	M	P	P	M	P	M	P	P	P	M	P	P		Het	P/P	P/P	Het	P/P	Het	P/P	P/P	P/P	Het	P/P	P/P	P/P	P/P	Het	P/P
LG04A	Chr04	621702	Chr04_621702	T	C	C	T	P	P	M	M	P	M	M	M	M	M	P	M	P	M	P	P	M	P	M	P	P	P	M	P	P		Het	P/P	P/P	Het	P/P	Het	P/P	P/P	P/P	Het	P/P	P/P	P/P	P/P	Het	P/P
LG04A	Chr04	621817	Chr04_621817	T	C	C	T	P	P	M	M	P	M	M	M	M	M	P	M	P	M	P	P	M	P	M	P	P	P	M	P	P		Het	P/P	P/P	Het	P/P	Het	P/P	P/P	P/P	Het	P/P	P/P	P/P	P/P	Het	P/P
LG04A	Chr04	621825	Chr04_621825	C	T	C	T	P	P	M	M	P	M	M	M	M	M	P	M	P	M	P	P	M	P	M	P	P	P	M	P	P		Het	P/P	P/P	Het	P/P	Het	P/P	P/P	P/P	Het	P/P	P/P	P/P	P/P	Het	P/P
LG04A	Chr04	622563	Chr04_622563	C	T	C	T	P	P	M	M	P	M	M	M	M	M	P	M	P	M	P	P	M	P	M	P	P	P	M	P	P		Het	P/P	P/P	Het	P/P	Het	P/P	P/P	P/P	Het	P/P	P/P	P/P	P/P	Het	P/P
LG04A	Chr04	625294	Chr04_625294	T	C	T	C	P	P	M	M	P	M	M	M	M	M	P	M	P	M	P	P	M	P	M	P	P	P	M	P	P		Het	P/P	P/P	Het	P/P	Het	P/P	P/P	P/P	Het	P/P	P/P	P/P	P/P	Het	P/P
LG04A	Chr04	625398	Chr04_625398	T	A	A	T	P	P	M	M	P	M	M	M	M	M	P	M	P	M	P	P	M	P	M	P	P	P	M	P	P		Het	P/P	P/P	Het	P/P	Het	P/P	P/P	P/P	Het	P/P	P/P	P/P	P/P	Het	P/P
LG04A	Chr04	625698	Chr04_625698	C	T	C	T	P	P	M	M	P	M	M	M	M	M	P	M	P	M	P	P	M	P	M	P	P	P	M	P	P		Het	P/P	P/P	Het	P/P	Het	P/P	P/P	P/P	Het	P/P	P/P	P/P	P/P	Het	P/P
LG04A	Chr04	626089	Chr04_626089	A	G	G	A	P	P	M	M	P	M	M	M	M	M	P	M	P	M	P	P	M	P	M	P	P	P	M	P	P		Het	P/P	P/P	Het	P/P	Het	P/P	P/P	P/P	Het	P/P	P/P	P/P	P/P	Het	P/P
LG04A	Chr04	626284	Chr04_626284	T	A	A	T	P	P	M	M	P	M	M	M	M	M	P	M	P	M	P	P	M	P	M	P	P	P	M	P	P		Het	P/P	P/P	Het	P/P	Het	P/P	P/P	P/P	Het	P/P	P/P	P/P	P/P	Het	P/P
LG04A	Chr04	626300	Chr04_626300	G	A	A	G	P	P	M	M	P	M	M	M	M	M	P	M	P	M	P	P	M	P	M	P	P	P	M	P	P		Het	P/P	P/P	Het	P/P	Het	P/P	P/P	P/P	Het	P/P	P/P	P/P	P/P	Het	P/P
LG04A	Chr04	626930	Chr04_626930	A	G	G	A	P	P	M	M	P	M	M	M	M	M	P	M	P	M	P	P	M	P	M	P	P	P	M	P	P		Het	P/P	P/P	Het	P/P	Het	P/P	P/P	P/P	Het	P/P	P/P	P/P	P/P	Het	P/P
LG04A	Chr04	629560	Chr04_629560	A	T	A	T	P	P	M	M	P	M	M	M	M	M	P	M	P	M	P	P	M	P	M	P	P	P	M	P	P		Het	P/P	P/P	Het	P/P	Het	P/P	P/P	P/P	Het	P/P	P/P	P/P	P/P	Het	P/P
LG04A	Chr04	629725	Chr04_629725	G	A	A	G	P	P	M	M	P	M	M	M	M	M	P	M	P	M	P	P	M	P	M	P	P	P	M	P	P		Het	P/P	P/P	Het	P/P	Het	P/P	P/P	P/P	Het	P/P	P/P	P/P	P/P	Het	P/P
LG04A	Chr04	630571	Chr04_630571	G	T	T	G	P	P	M	M	P	M	M	M	M	M	P	M	P	P	P	P	M	P	M	P	P	P	M	P	P		P/P	P/P	P/P	Het	P/P	Het	P/P	P/P	P/P	Het	P/P	P/P	P/P	P/P	Het	P/P
LG04A	Chr04	631842	Chr04_631842	T	C	C	T	P	P	M	M	P	M	M	M	M	M	P	M	P	P	P	P	M	P	M	P	P	P	M	P	P		P/P	P/P	P/P	Het	P/P	Het	P/P	P/P	P/P	Het	P/P	P/P	P/P	P/P	Het	P/P
LG04A	Chr04	636129	Chr04_636129	A	T	T	A	M	P	M	M	P	M	M	M	M	M	P	P	P	P	P	P	P	P	M	P	P	M	M	P	M		Het	Het	Het	Het	Het	M/M	Het	Het	M/M	M/M	Het	M/M	P/P	P/P	P/P	P/P
LG04A	Chr04	636219	Chr04_636219	T	G	G	T	M	P	M	M	P	M	M	M	M	P	P	P	P	P	P	P	P	P	M	P	P	M	M	P	M		Het	Het	Het	Het	Het	M/M	Het	Het	M/M	M/M	Het	M/M	P/P	P/P	P/P	P/P
LG04A	Chr04	636237	Chr04_636237	G	A	G	A	M	P	M	M	P	M	M	M	M	P	P	P	P	P	P	P	P	P	M	P	P	M	M	P	M		Het	Het	Het	Het	Het	M/M	Het	Het	M/M	M/M	Het	M/M	P/P	P/P	P/P	P/P
LG04A	Chr04	636563	Chr04_636563	C	T	T	C	M	P	M	M	P	M	M	M	M	P	P	P	P	P	P	P	P	P	M	P	P	M	M	P	M		Het	Het	Het	Het	Het	M/M	Het	Het	M/M	M/M	Het	M/M	P/P	P/P	P/P	P/P
LG04A	Chr04	636673	Chr04_636673	T	C	T	C	M	P	M	M	P	M	M	M	M	P	P	P	P	P	P	P	P	P	M	P	P	M	M	P	M		Het	Het	Het	Het	Het	M/M	Het	Het	M/M	M/M	Het	M/M	P/P	P/P	P/P	P/P
LG04A	Chr04	636737	Chr04_636737	A	T	A	T	M	P	M	M	P	M	M	M	M	P	P	P	P	P	P	P	P	P	M	P	P	M	M	P	M		Het	Het	Het	Het	Het	M/M	Het	Het	M/M	M/M	Het	M/M	P/P	P/P	P/P	P/P
LG04A	Chr04	637011	Chr04_637011	A	C	A	C	M	P	M	M	P	M	M	M	M	P	P	P	P	P	P	P	P	P	M	P	P	M	M	P	M		Het	Het	Het	Het	Het	M/M	Het	Het	M/M	M/M	Het	M/M	P/P	P/P	P/P	P/P
LG04A	Chr04	637211	Chr04_637211	T	C	T	C	M	P	M	M	P	M	M	M	M	P	P	P	P	P	P	P	P	P	M	P	P	M	M	P	M		Het	Het	Het	Het	Het	M/M	Het	Het	M/M	M/M	Het	M/M	P/P	P/P	P/P	P/P
LG04A	Chr04	639037	Chr04_639037	G	T	G	T	M	P	M	M	P	M	M	M	M	P	P	M	P	P	P	P	P	P	M	P	P	M	M	P	M		Het	Het	Het	Het	Het	M/M	Het	Het	M/M	M/M	Het	M/M	P/P	P/P	P/P	P/P
LG04A	Chr04	639205	Chr04_639205	T	A	T	A	M	P	M	M	P	M	M	M	M	P	P	M	P	P	P	P	P	P	M	P	P	M	M	P	M		Het	Het	Het	Het	Het	M/M	Het	Het	M/M	M/M	Het	M/M	P/P	P/P	P/P	P/P
LG04A	Chr04	639649	Chr04_639649	T	C	T	C	M	P	M	M	P	M	M	M	M	P	P	M	P	P	P	P	P	P	M	P	P	M	M	P	M		Het	Het	Het	Het	Het	M/M	Het	Het	M/M	M/M	Het	M/M	P/P	P/P	P/P	P/P
LG04A	Chr04	640898	Chr04_640898	T	C	T	C	M	P	M	M	P	M	M	M	M	P	P	M	P	P	P	P	P	P	M	P	P	M	M	P	M		Het	Het	Het	Het	Het	M/M	Het	Het	M/M	M/M	Het	M/M	P/P	P/P	P/P	P/P
LG04A	Chr04	641150	Chr04_641150	C	T	T	C	M	P	M	M	P	M	M	M	M	P	P	M	P	P	P	P	P	P	M	P	P	M	M	P	M		Het	Het	Het	Het	Het	M/M	Het	Het	M/M	M/M	Het	M/M	P/P	P/P	P/P	P/P
LG04A	Chr04	641875	Chr04_641875	T	A	T	A	M	P	M	M	P	M	M	M	M	P	P	M	P	P	P	P	P	P	M	P	P	M	M	P	M		Het	Het	Het	Het	Het	M/M	Het	Het	M/M	M/M	Het	M/M	P/P	P/P	P/P	P/P
LG04A	Chr04	642500	Chr04_642500	G	A	G	A	M	P	M	M	P	M	M	M	M	P	P	M	P	P	P	P	P	P	M	P	P	M	M	P	M		Het	Het	Het	Het	Het	M/M	Het	Het	M/M	M/M	Het	M/M	P/P	P/P	P/P	P/P
LG04A	Chr04	643334	Chr04_643334	G	A	G	A	M	P	M	M	P	M	M	M	M	P	P	M	P	P	P	P	P	P	M	P	P	M	M	P	M		Het	Het	Het	Het	Het	M/M	Het	Het	M/M	M/M	Het	M/M	P/P	P/P	P/P	P/P
LG04A	Chr04	669064	Chr04_669064	A	G	A	G	M	P	P	M	P	M	M	M	M	P	P	M	P	P	M	P	P	P	M	P	P	M	M	P	M		Het	M/M	Het	Het	Het	M/M	Het	Het	M/M	M/M	Het	M/M	Het	P/P	P/P	P/P
LG04A	Chr04	678436	Chr04_678436	G	A	A	G	M	P	P	M	P	M	M	P	M	P	P	M	P	P	M	P	P	P	M	P	P	M	M	P	M		Het	M/M	Het	Het	Het	M/M	Het	Het	M/M	M/M	Het	M/M	Het	P/P	P/P	P/P
LG04A	Chr04	678897	Chr04_678897	T	C	C	T	M	P	P	M	P	M	M	P	M	P	P	M	P	P	M	P	P	P	M	P	P	M	M	P	M		Het	M/M	Het	Het	Het	M/M	Het	Het	M/M	M/M	Het	M/M	Het	P/P	P/P	P/P
LG04A	Chr04	678966	Chr04_678966	C	A	A	C	M	P	P	M	P	M	M	P	M	P	P	M	P	P	M	P	P	P	M	P	P	M	M	P	M		Het	M/M	Het	Het	Het	M/M	Het	Het	M/M	M/M	Het	M/M	Het	P/P	P/P	P/P
LG04A	Chr04	679507	Chr04_679507	G	C	C	G	M	P	P	M	P	M	M	P	M	P	P	M	P	P	M	P	P	P	M	M	P	M	M	P	M		Het	M/M	Het	Het	Het	M/M	M/M	Het	M/M	M/M	Het	M/M	Het	P/P	P/P	P/P
LG04A	Chr04	679807	Chr04_679807	C	A	A	C	M	P	P	M	P	M	M	P	M	P	P	M	P	P	M	P	P	P	M	M	P	M	M	P	M		Het	M/M	Het	Het	Het	M/M	M/M	Het	M/M	M/M	Het	M/M	Het	P/P	P/P	P/P
LG04A	Chr04	680157	Chr04_680157	A	G	G	A	M	P	P	M	P	M	M	P	M	P	P	M	P	P	M	P	P	P	M	M	P	M	M	P	M		Het	M/M	Het	Het	Het	M/M	M/M	Het	M/M	M/M	Het	M/M	Het	P/P	P/P	P/P
LG04A	Chr04	680252	Chr04_680252	C	T	C	T	M	P	P	M	P	M	M	P	M	P	P	M	P	P	M	P	P	P	M	M	P	M	M	P	M		Het	M/M	Het	Het	Het	M/M	M/M	Het	M/M	M/M	Het	M/M	Het	P/P	P/P	P/P
LG04A	Chr04	680786	Chr04_680786	G	C	C	G	M	P	P	M	P	M	M	P	M	P	P	M	P	P	M	P	P	P	M	M	P	M	M	P	M		Het	M/M	Het	Het	Het	M/M	M/M	Het	M/M	M/M	Het	M/M	Het	P/P	P/P	P/P
LG04A	Chr04	680857	Chr04_680857	G	T	T	G	M	P	P	M	P	M	M	P	M	P	P	M	P	P	M	P	P	P	M	M	P	M	M	P	M		Het	M/M	Het	Het	Het	M/M	M/M	Het	M/M	M/M	Het	M/M	Het	P/P	P/P	P/P
LG04A	Chr04	680876	Chr04_680876	T	A	A	T	M	P	P	M	P	M	M	P	M	P	P	M	P	P	M	P	P	P	M	M	P	M	M	P	M		Het	M/M	Het	Het	Het	M/M	M/M	Het	M/M	M/M	Het	M/M	Het	P/P	P/P	P/P
LG04A	Chr04	681125	Chr04_681125	A	G	A	G	M	P	P	M	P	M	M	P	M	P	P	M	P	P	M	P	P	P	M	M	P	M	M	P	M		Het	M/M	Het	Het	Het	M/M	M/M	Het	M/M	M/M	Het	M/M	Het	P/P	P/P	P/P
LG04A	Chr04	681417	Chr04_681417	C	T	C	T	M	P	P	M	P	M	M	P	M	P	P	M	P	P	M	P	P	P	M	M	P	M	M	P	M		Het	M/M	Het	Het	Het	M/M	M/M	Het	M/M	M/M	Het	M/M	Het	P/P	P/P	P/P
LG04A	Chr04	681734	Chr04_681734	G	T	G	T	M	P	P	M	P	M	M	P	M	P	P	M	P	P	M	P	P	P	M	M	P	M	M	P	M		Het	M/M	Het	Het	Het	M/M	M/M	Het	M/M	M/M	Het	M/M	Het	P/P	P/P	P/P
LG04A	Chr04	682073	Chr04_682073	G	T	T	G	M	P	P	M	P	M	M	P	M	P	P	M	P	P	M	P	P	P	M	M	P	M	M	P	M		Het	M/M	Het	Het	Het	M/M	M/M	Het	M/M	M/M	Het	M/M	Het	P/P	P/P	P/P
LG04A	Chr04	682165	Chr04_682165	G	A	G	A	M	P	P	M	P	M	M	P	M	P	P	M	P	P	M	P	P	P	M	M	P	M	M	P	M		Het	M/M	Het	Het	Het	M/M	M/M	Het	M/M	M/M	Het	M/M	Het	P/P	P/P	P/P
LG04A	Chr04	682304	Chr04_682304	C	T	C	T	M	P	P	M	P	M	M	P	M	P	P	M	P	P	M	P	P	P	M	M	P	M	M	P	M		Het	M/M	Het	Het	Het	M/M	M/M	Het	M/M	M/M	Het	M/M	Het	P/P	P/P	P/P
LG04A	Chr04	682420	Chr04_682420	G	A	G	A	M	P	P	M	P	M	M	P	M	P	P	M	P	P	M	P	P	P	M	M	P	M	M	P	M		Het	M/M	Het	Het	Het	M/M	M/M	Het	M/M	M/M	Het	M/M	Het	P/P	P/P	P/P
LG04A	Chr04	683812	Chr04_683812	G	A	G	A	M	P	P	M	P	M	M	P	M	P	P	M	P	P	M	P	P	P	M	M	P	M	M	P	M		Het	M/M	Het	Het	Het	M/M	M/M	Het	M/M	M/M	Het	M/M	Het	P/P	P/P	P/P
LG04A	Chr04	684013	Chr04_684013	T	G	T	G	M	P	P	M	P	M	M	P	M	P	P	M	P	P	M	P	P	P	M	M	P	M	M	P	M		Het	M/M	Het	Het	Het	M/M	M/M	Het	M/M	M/M	Het	M/M	Het	P/P	P/P	P/P
LG04A	Chr04	684171	Chr04_684171	C	A	C	A	M	P	P	M	P	M	M	P	M	P	P	M	P	P	M	P	P	P	M	M	P	M	M	P	M		Het	M/M	Het	Het	Het	M/M	M/M	Het	M/M	M/M	Het	M/M	Het	P/P	P/P	P/P
LG04A	Chr04	684985	Chr04_684985	G	A	G	A	M	P	P	M	P	M	M	P	M	P	P	M	P	P	M	P	P	P	M	M	P	M	M	P	M		Het	M/M	Het	Het	Het	M/M	M/M	Het	M/M	M/M	Het	M/M	Het	P/P	P/P	P/P
LG04A	Chr04	685013	Chr04_685013	C	T	T	C	M	P	P	M	P	M	M	P	M	P	P	M	P	P	M	P	P	P	M	M	P	M	M	P	M		Het	M/M	Het	Het	Het	M/M	M/M	Het	M/M	M/M	Het	M/M	Het	P/P	P/P	P/P
LG04A	Chr04	685091	Chr04_685091	A	T	T	A	M	P	P	M	P	M	M	P	M	P	P	M	P	P	M	P	P	P	M	M	P	M	M	P	M		Het	M/M	Het	Het	Het	M/M	M/M	Het	M/M	M/M	Het	M/M	Het	P/P	P/P	P/P
LG04A	Chr04	685189	Chr04_685189	A	T	T	A	M	P	P	M	P	M	M	P	M	P	P	M	P	P	M	P	P	P	M	M	P	M	M	P	M		Het	M/M	Het	Het	Het	M/M	M/M	Het	M/M	M/M	Het	M/M	Het	P/P	P/P	P/P
LG04A	Chr04	685680	Chr04_685680	T	C	T	C	M	P	P	M	P	M	M	P	M	P	P	M	P	P	M	P	P	P	M	M	P	M	M	P	M		Het	M/M	Het	Het	Het	M/M	M/M	Het	M/M	M/M	Het	M/M	Het	P/P	P/P	P/P
LG04A	Chr04	685732	Chr04_685732	C	T	C	T	M	P	P	M	P	M	M	P	M	P	P	M	P	P	M	P	P	P	M	M	P	M	M	P	M		Het	M/M	Het	Het	Het	M/M	M/M	Het	M/M	M/M	Het	M/M	Het	P/P	P/P	P/P
LG04A	Chr04	685796	Chr04_685796	A	T	A	T	M	P	P	M	P	M	M	P	M	P	P	M	P	P	M	P	P	P	M	M	P	M	M	P	M		Het	M/M	Het	Het	Het	M/M	M/M	Het	M/M	M/M	Het	M/M	Het	P/P	P/P	P/P
LG04A	Chr04	686038	Chr04_686038	G	A	G	A	M	P	P	M	P	M	M	P	M	P	P	M	P	P	M	P	P	P	M	M	P	M	M	P	M		Het	M/M	Het	Het	Het	M/M	M/M	Het	M/M	M/M	Het	M/M	Het	P/P	P/P	P/P
LG04A	Chr04	686561	Chr04_686561	A	T	T	A	M	P	P	M	P	M	M	P	M	P	P	M	P	P	M	P	P	P	M	M	P	M	M	P	M		Het	M/M	Het	Het	Het	M/M	M/M	Het	M/M	M/M	Het	M/M	Het	P/P	P/P	P/P
LG04A	Chr04	687623	Chr04_687623	G	A	G	A	M	P	P	M	P	M	M	P	M	P	P	M	P	P	M	P	P	P	M	M	P	M	M	P	M		Het	M/M	Het	Het	Het	M/M	M/M	Het	M/M	M/M	Het	M/M	Het	P/P	P/P	P/P
LG04A	Chr04	687774	Chr04_687774	C	G	C	G	M	P	P	M	P	M	M	P	M	P	P	M	P	P	M	P	P	P	M	M	P	M	M	P	M		Het	M/M	Het	Het	Het	M/M	M/M	Het	M/M	M/M	Het	M/M	Het	P/P	P/P	P/P
LG04A	Chr04	689214	Chr04_689214	T	C	T	C	M	P	P	M	P	M	M	P	M	P	P	M	P	P	M	P	P	P	M	M	P	M	M	P	M		Het	M/M	Het	Het	Het	M/M	M/M	Het	M/M	M/M	Het	M/M	Het	P/P	P/P	P/P
LG04A	Chr04	689315	Chr04_689315	T	C	T	C	M	P	P	M	P	M	M	P	M	P	P	M	P	P	M	P	P	P	M	M	P	M	M	P	M		Het	M/M	Het	Het	Het	M/M	M/M	Het	M/M	M/M	Het	M/M	Het	P/P	P/P	P/P
LG04A	Chr04	689810	Chr04_689810	A	C	A	C	M	P	P	M	P	M	M	P	M	P	P	M	P	P	M	P	P	P	M	M	P	M	M	P	M		Het	M/M	Het	Het	Het	M/M	M/M	Het	M/M	M/M	Het	M/M	Het	P/P	P/P	P/P
LG04A	Chr04	690152	Chr04_690152	C	T	C	T	M	P	P	M	P	M	M	P	M	P	P	M	P	P	M	P	P	P	M	M	P	M	M	P	M		Het	M/M	Het	Het	Het	M/M	M/M	Het	M/M	M/M	Het	M/M	Het	P/P	P/P	P/P
LG04A	Chr04	690212	Chr04_690212	G	A	G	A	M	P	P	M	P	M	M	P	M	P	P	M	P	P	M	P	P	P	M	M	P	M	M	P	M		Het	M/M	Het	Het	Het	M/M	M/M	Het	M/M	M/M	Het	M/M	Het	P/P	P/P	P/P
LG04A	Chr04	691757	Chr04_691757	A	G	G	A	M	P	P	M	P	M	M	P	M	P	P	M	P	P	M	P	P	P	M	M	P	M	M	P	M		Het	M/M	Het	Het	Het	M/M	M/M	Het	M/M	M/M	Het	M/M	Het	P/P	P/P	P/P
LG04A	Chr04	691930	Chr04_691930	T	A	A	T	M	P	P	M	P	M	M	P	M	P	P	M	P	P	M	P	P	P	M	M	P	M	M	P	M		Het	M/M	Het	Het	Het	M/M	M/M	Het	M/M	M/M	Het	M/M	Het	P/P	P/P	P/P
LG04A	Chr04	692015	Chr04_692015	T	C	C	T	M	P	P	M	P	M	M	P	M	P	P	M	P	P	M	P	P	P	M	M	P	M	M	P	M		Het	M/M	Het	Het	Het	M/M	M/M	Het	M/M	M/M	Het	M/M	Het	P/P	P/P	P/P
LG04A	Chr04	692033	Chr04_692033	T	C	C	T	M	P	P	M	P	M	M	P	M	P	P	M	P	P	M	P	P	P	M	M	P	M	M	P	M		Het	M/M	Het	Het	Het	M/M	M/M	Het	M/M	M/M	Het	M/M	Het	P/P	P/P	P/P
LG04A	Chr04	699884	Chr04_699884	T	C	C	T	M	P	P	M	P	M	M	P	M	M	P	M	P	P	M	M	P	P	P	M	P	M	M	P	M		Het	M/M	M/M	Het	Het	Het	M/M	Het	M/M	M/M	Het	M/M	Het	Het	P/P	P/P
LG04A	Chr04	700250	Chr04_700250	G	A	A	G	M	P	P	M	P	M	M	P	M	M	P	M	P	P	M	M	P	P	P	M	P	M	M	P	M		Het	M/M	M/M	Het	Het	Het	M/M	Het	M/M	M/M	Het	M/M	Het	Het	P/P	P/P
LG04A	Chr04	701137	Chr04_701137	G	A	A	G	M	P	P	M	P	M	M	P	M	P	P	M	P	P	M	M	P	P	P	M	P	M	M	P	M		Het	M/M	M/M	Het	Het	Het	M/M	Het	M/M	M/M	Het	M/M	Het	Het	P/P	P/P
LG04A	Chr04	701448	Chr04_701448	T	C	C	T	M	P	P	M	P	M	M	P	M	P	P	M	P	P	M	M	P	P	P	M	P	M	M	P	M		Het	M/M	M/M	Het	Het	Het	M/M	Het	M/M	M/M	Het	M/M	Het	Het	P/P	P/P
LG04A	Chr04	701457	Chr04_701457	G	A	A	G	M	P	P	M	P	M	M	P	M	P	P	M	P	P	M	M	P	P	P	M	P	M	M	P	M		Het	M/M	M/M	Het	Het	Het	M/M	Het	M/M	M/M	Het	M/M	Het	Het	P/P	P/P
LG04A	Chr04	701961	Chr04_701961	C	T	C	T	M	P	P	M	P	M	M	P	M	P	P	M	P	P	M	M	P	P	P	M	P	M	M	P	M		Het	M/M	M/M	Het	Het	Het	M/M	Het	M/M	M/M	Het	M/M	Het	Het	P/P	P/P
LG04A	Chr04	702442	Chr04_702442	T	C	C	T	M	P	P	M	P	M	M	P	M	P	P	M	P	P	M	M	P	P	P	M	P	M	M	P	M		Het	M/M	M/M	Het	Het	Het	M/M	Het	M/M	M/M	Het	M/M	Het	Het	P/P	P/P
LG04A	Chr04	702640	Chr04_702640	A	G	G	A	M	P	P	M	P	M	M	P	M	P	P	M	P	P	M	M	P	P	P	M	P	M	M	P	M		Het	M/M	M/M	Het	Het	Het	M/M	Het	M/M	M/M	Het	M/M	Het	Het	P/P	P/P
LG04A	Chr04	703047	Chr04_703047	C	T	T	C	M	P	P	M	P	M	M	P	M	P	P	M	P	P	M	M	P	P	P	M	P	M	M	P	M		Het	M/M	M/M	Het	Het	Het	M/M	Het	M/M	M/M	Het	M/M	Het	Het	P/P	P/P
LG04A	Chr04	703275	Chr04_703275	A	G	G	A	M	P	P	M	P	M	M	P	M	P	P	M	P	P	M	M	P	P	P	M	P	M	M	P	M		Het	M/M	M/M	Het	Het	Het	M/M	Het	M/M	M/M	Het	M/M	Het	Het	P/P	P/P
LG04A	Chr04	703299	Chr04_703299	C	A	A	C	M	P	P	M	P	M	M	P	M	P	P	M	P	P	M	M	P	P	P	M	P	M	M	P	M		Het	M/M	M/M	Het	Het	Het	M/M	Het	M/M	M/M	Het	M/M	Het	Het	P/P	P/P
LG04A	Chr04	703359	Chr04_703359	G	A	A	G	M	P	P	M	P	M	M	P	M	P	P	M	P	P	M	M	P	P	P	M	P	M	M	P	M		Het	M/M	M/M	Het	Het	Het	M/M	Het	M/M	M/M	Het	M/M	Het	Het	P/P	P/P
LG04A	Chr04	703521	Chr04_703521	G	A	A	G	M	P	P	M	P	M	M	P	M	P	P	M	P	P	M	M	P	P	P	M	P	M	M	P	M		Het	M/M	M/M	Het	Het	Het	M/M	Het	M/M	M/M	Het	M/M	Het	Het	P/P	P/P
LG04A	Chr04	703572	Chr04_703572	G	A	A	G	M	P	P	M	P	M	M	P	M	P	P	M	P	P	M	M	P	P	P	M	P	M	M	P	M		Het	M/M	M/M	Het	Het	Het	M/M	Het	M/M	M/M	Het	M/M	Het	Het	P/P	P/P
LG04A	Chr04	703606	Chr04_703606	T	C	C	T	M	P	P	M	P	M	M	P	M	P	P	M	P	P	M	M	P	P	P	M	P	M	M	P	M		Het	M/M	M/M	Het	Het	Het	M/M	Het	M/M	M/M	Het	M/M	Het	Het	P/P	P/P
LG04A	Chr04	703905	Chr04_703905	C	T	T	C	M	P	P	M	P	M	M	P	M	P	P	M	P	P	M	M	P	P	P	M	P	M	M	P	M		Het	M/M	M/M	Het	Het	Het	M/M	Het	M/M	M/M	Het	M/M	Het	Het	P/P	P/P
LG04A	Chr04	703948	Chr04_703948	G	A	A	G	M	P	P	M	P	M	M	P	M	P	P	M	P	P	M	M	P	P	P	M	P	M	M	P	M		Het	M/M	M/M	Het	Het	Het	M/M	Het	M/M	M/M	Het	M/M	Het	Het	P/P	P/P
LG04A	Chr04	704645	Chr04_704645	A	G	G	A	M	P	P	M	P	M	M	P	M	P	P	M	P	P	M	M	P	P	P	M	P	M	M	P	M		Het	M/M	M/M	Het	Het	Het	M/M	Het	M/M	M/M	Het	M/M	Het	Het	P/P	P/P
LG04A	Chr04	704796	Chr04_704796	G	A	A	G	M	P	P	M	P	M	M	P	M	P	P	M	P	P	M	M	P	P	P	M	P	M	M	P	M		Het	M/M	M/M	Het	Het	Het	M/M	Het	M/M	M/M	Het	M/M	Het	Het	P/P	P/P
LG04A	Chr04	704894	Chr04_704894	G	A	A	G	M	P	P	M	P	M	M	P	M	P	P	M	P	P	M	M	P	P	P	M	P	M	M	P	M		Het	M/M	M/M	Het	Het	Het	M/M	Het	M/M	M/M	Het	M/M	Het	Het	P/P	P/P
LG04A	Chr04	705251	Chr04_705251	G	A	A	G	M	P	P	M	P	M	M	P	M	P	P	M	P	P	M	M	P	P	P	M	P	M	M	P	M		Het	M/M	M/M	Het	Het	Het	M/M	Het	M/M	M/M	Het	M/M	Het	Het	P/P	P/P
LG04A	Chr04	705440	Chr04_705440	C	A	A	C	M	P	P	M	P	M	M	P	M	P	P	M	P	P	M	M	P	P	P	M	P	M	M	P	M		Het	M/M	M/M	Het	Het	Het	M/M	Het	M/M	M/M	Het	M/M	Het	Het	P/P	P/P
LG04A	Chr04	705783	Chr04_705783	C	A	A	C	M	P	P	M	P	M	M	P	M	P	P	M	P	P	M	M	P	P	P	M	P	M	M	P	M		Het	M/M	M/M	Het	Het	Het	M/M	Het	M/M	M/M	Het	M/M	Het	Het	P/P	P/P
LG04A	Chr04	705944	Chr04_705944	G	A	A	G	M	P	P	M	P	M	M	P	M	P	P	M	P	P	M	M	P	P	P	M	P	M	M	P	M		Het	M/M	M/M	Het	Het	Het	M/M	Het	M/M	M/M	Het	M/M	Het	Het	P/P	P/P
LG04A	Chr04	706037	Chr04_706037	C	T	T	C	M	P	P	M	P	M	M	P	M	P	P	M	P	P	M	M	P	P	P	M	P	M	M	P	M		Het	M/M	M/M	Het	Het	Het	M/M	Het	M/M	M/M	Het	M/M	Het	Het	P/P	P/P
LG04A	Chr04	706046	Chr04_706046	T	C	C	T	M	P	P	M	P	M	M	P	M	P	P	M	P	P	M	M	P	P	P	M	P	M	M	P	M		Het	M/M	M/M	Het	Het	Het	M/M	Het	M/M	M/M	Het	M/M	Het	Het	P/P	P/P
LG04A	Chr04	706571	Chr04_706571	T	C	C	T	M	P	P	M	P	M	M	P	M	P	P	M	P	P	M	M	P	P	P	M	P	M	M	P	M		Het	M/M	M/M	Het	Het	Het	M/M	Het	M/M	M/M	Het	M/M	Het	Het	P/P	P/P
LG04A	Chr04	706949	Chr04_706949	G	T	T	G	M	P	P	M	P	M	M	P	M	P	P	M	P	P	M	M	P	P	P	M	P	M	M	P	M		Het	M/M	M/M	Het	Het	Het	M/M	Het	M/M	M/M	Het	M/M	Het	Het	P/P	P/P
LG04A	Chr04	707117	Chr04_707117	T	C	C	T	M	P	P	M	P	M	M	M	M	P	P	M	P	P	M	M	P	P	P	M	P	M	M	P	M		Het	M/M	M/M	Het	Het	Het	M/M	Het	M/M	M/M	Het	M/M	Het	Het	P/P	P/P
LG04A	Chr04	707213	Chr04_707213	C	T	C	T	M	P	P	M	P	M	M	M	M	P	P	M	P	P	M	M	P	P	P	M	P	M	M	P	M		Het	M/M	M/M	Het	Het	Het	M/M	Het	M/M	M/M	Het	M/M	Het	Het	P/P	P/P
LG04A	Chr04	707648	Chr04_707648	G	A	A	G	M	P	P	M	P	M	M	M	M	P	P	M	P	P	M	M	P	P	P	M	P	M	M	P	M		Het	M/M	M/M	Het	Het	Het	M/M	Het	M/M	M/M	Het	M/M	Het	Het	P/P	P/P
LG04A	Chr04	707900	Chr04_707900	A	T	T	A	M	P	P	M	P	M	M	M	M	P	P	M	P	P	M	M	P	P	P	M	P	M	M	P	M		Het	M/M	M/M	Het	Het	Het	M/M	Het	M/M	M/M	Het	M/M	Het	Het	P/P	P/P
LG04A	Chr04	707969	Chr04_707969	C	T	T	C	M	P	P	M	P	M	M	M	M	P	P	M	P	P	M	M	P	P	P	M	P	M	M	P	M		Het	M/M	M/M	Het	Het	Het	M/M	Het	M/M	M/M	Het	M/M	Het	Het	P/P	P/P
LG04A	Chr04	708005	Chr04_708005	A	C	C	A	M	P	P	M	P	M	M	M	M	P	P	M	P	P	M	M	P	P	P	M	P	M	M	P	M		Het	M/M	M/M	Het	Het	Het	M/M	Het	M/M	M/M	Het	M/M	Het	Het	P/P	P/P
LG04A	Chr04	708254	Chr04_708254	T	C	C	T	M	P	P	M	P	M	M	M	M	P	P	M	P	P	M	M	P	P	P	M	P	M	M	P	M		Het	M/M	M/M	Het	Het	Het	M/M	Het	M/M	M/M	Het	M/M	Het	Het	P/P	P/P
LG04A	Chr04	708341	Chr04_708341	T	C	C	T	M	P	P	M	P	M	M	M	M	P	P	M	P	P	M	M	P	P	P	M	P	M	M	P	M		Het	M/M	M/M	Het	Het	Het	M/M	Het	M/M	M/M	Het	M/M	Het	Het	P/P	P/P
LG04A	Chr04	708344	Chr04_708344	C	T	T	C	M	P	P	M	P	M	M	M	M	P	P	M	P	P	M	M	P	P	P	M	P	M	M	P	M		Het	M/M	M/M	Het	Het	Het	M/M	Het	M/M	M/M	Het	M/M	Het	Het	P/P	P/P
LG04A	Chr04	709060	Chr04_709060	T	C	C	T	M	P	P	M	P	M	M	M	M	P	P	M	P	P	M	M	P	P	P	M	P	M	M	P	M		Het	M/M	M/M	Het	Het	Het	M/M	Het	M/M	M/M	Het	M/M	Het	Het	P/P	P/P
LG04A	Chr04	709210	Chr04_709210	G	C	C	G	M	P	P	M	P	M	M	M	M	P	P	M	P	P	M	M	P	P	P	M	P	M	M	P	M		Het	M/M	M/M	Het	Het	Het	M/M	Het	M/M	M/M	Het	M/M	Het	Het	P/P	P/P
LG04A	Chr04	709261	Chr04_709261	A	C	C	A	M	P	P	M	P	M	M	M	M	P	P	M	P	P	M	M	P	P	P	M	P	M	M	P	M		Het	M/M	M/M	Het	Het	Het	M/M	Het	M/M	M/M	Het	M/M	Het	Het	P/P	P/P
LG04A	Chr04	709314	Chr04_709314	A	T	T	A	M	P	P	M	P	M	M	M	M	P	P	M	P	P	M	M	P	P	P	M	P	M	M	P	M		Het	M/M	M/M	Het	Het	Het	M/M	Het	M/M	M/M	Het	M/M	Het	Het	P/P	P/P
LG04A	Chr04	709330	Chr04_709330	G	A	A	G	M	P	P	M	P	M	M	M	M	P	P	M	P	P	M	M	P	P	P	M	P	M	M	P	M		Het	M/M	M/M	Het	Het	Het	M/M	Het	M/M	M/M	Het	M/M	Het	Het	P/P	P/P
LG04A	Chr04	709623	Chr04_709623	T	C	C	T	M	P	P	M	P	M	M	M	M	P	P	M	P	P	M	M	P	P	P	M	P	M	M	P	M		Het	M/M	M/M	Het	Het	Het	M/M	Het	M/M	M/M	Het	M/M	Het	Het	P/P	P/P
LG04A	Chr04	709686	Chr04_709686	T	C	C	T	M	P	P	M	P	M	M	M	M	P	P	M	P	P	M	M	P	P	P	M	P	M	M	P	M		Het	M/M	M/M	Het	Het	Het	M/M	Het	M/M	M/M	Het	M/M	Het	Het	P/P	P/P
LG04A	Chr04	709887	Chr04_709887	C	T	T	C	M	P	P	M	P	M	M	M	M	P	P	M	P	P	M	M	P	P	P	M	P	M	M	P	M		Het	M/M	M/M	Het	Het	Het	M/M	Het	M/M	M/M	Het	M/M	Het	Het	P/P	P/P
LG04A	Chr04	710025	Chr04_710025	T	G	G	T	M	P	P	M	P	M	M	M	M	P	P	M	P	P	M	M	P	P	P	M	P	M	M	P	M		Het	M/M	M/M	Het	Het	Het	M/M	Het	M/M	M/M	Het	M/M	Het	Het	P/P	P/P
LG04A	Chr04	710100	Chr04_710100	G	A	A	G	M	P	P	M	P	M	M	M	M	P	P	M	P	P	M	M	P	P	P	M	P	M	M	P	M		Het	M/M	M/M	Het	Het	Het	M/M	Het	M/M	M/M	Het	M/M	Het	Het	P/P	P/P
LG04A	Chr04	710415	Chr04_710415	G	A	A	G	M	P	P	M	P	M	M	M	M	P	P	M	P	P	M	M	P	P	P	M	P	M	M	P	M		Het	M/M	M/M	Het	Het	Het	M/M	Het	M/M	M/M	Het	M/M	Het	Het	P/P	P/P
LG04A	Chr04	710478	Chr04_710478	A	G	G	A	M	P	P	M	P	M	M	M	M	P	P	M	P	P	M	M	P	P	P	M	P	M	M	P	M		Het	M/M	M/M	Het	Het	Het	M/M	Het	M/M	M/M	Het	M/M	Het	Het	P/P	P/P
LG04A	Chr04	710492	Chr04_710492	G	A	A	G	M	P	P	M	P	M	M	M	M	P	P	M	P	P	M	M	P	P	P	M	P	M	M	P	M		Het	M/M	M/M	Het	Het	Het	M/M	Het	M/M	M/M	Het	M/M	Het	Het	P/P	P/P
LG04A	Chr04	710526	Chr04_710526	G	A	A	G	M	P	P	M	P	M	M	M	M	P	P	M	P	P	M	M	P	P	P	M	P	M	M	P	M		Het	M/M	M/M	Het	Het	Het	M/M	Het	M/M	M/M	Het	M/M	Het	Het	P/P	P/P
LG04A	Chr04	710652	Chr04_710652	C	T	T	C	M	P	P	M	P	M	M	M	M	P	P	M	P	P	M	M	P	P	P	M	P	M	M	P	M		Het	M/M	M/M	Het	Het	Het	M/M	Het	M/M	M/M	Het	M/M	Het	Het	P/P	P/P
LG04A	Chr04	710689	Chr04_710689	A	G	G	A	M	P	P	M	P	M	M	M	M	P	P	M	P	P	M	M	P	P	P	M	P	M	M	P	M		Het	M/M	M/M	Het	Het	Het	M/M	Het	M/M	M/M	Het	M/M	Het	Het	P/P	P/P
LG04A	Chr04	712086	Chr04_712086	C	T	T	C	M	P	P	M	P	M	M	M	M	P	P	M	P	P	M	M	P	P	P	M	P	M	M	P	M		Het	M/M	M/M	Het	Het	Het	M/M	Het	M/M	M/M	Het	M/M	Het	Het	P/P	P/P
LG04A	Chr04	712089	Chr04_712089	T	C	C	T	M	P	P	M	P	M	M	M	M	P	P	M	P	P	M	M	P	P	P	M	P	M	M	P	M		Het	M/M	M/M	Het	Het	Het	M/M	Het	M/M	M/M	Het	M/M	Het	Het	P/P	P/P
LG04A	Chr04	712092	Chr04_712092	C	T	T	C	M	P	P	M	P	M	M	M	M	P	P	M	P	P	M	M	P	P	P	M	P	M	M	P	M		Het	M/M	M/M	Het	Het	Het	M/M	Het	M/M	M/M	Het	M/M	Het	Het	P/P	P/P
LG04A	Chr04	712111	Chr04_712111	A	G	G	A	M	P	P	M	P	M	M	M	M	P	P	M	P	P	M	M	P	P	P	M	P	M	M	P	M		Het	M/M	M/M	Het	Het	Het	M/M	Het	M/M	M/M	Het	M/M	Het	Het	P/P	P/P
LG04A	Chr04	712130	Chr04_712130	A	T	A	T	M	P	P	M	P	M	M	M	M	P	P	M	P	P	M	M	P	P	P	M	P	M	M	P	M		Het	M/M	M/M	Het	Het	Het	M/M	Het	M/M	M/M	Het	M/M	Het	Het	P/P	P/P
LG04A	Chr04	712188	Chr04_712188	C	T	T	C	M	P	P	M	P	M	M	M	M	P	P	M	P	P	M	M	P	P	P	M	P	M	M	P	M		Het	M/M	M/M	Het	Het	Het	M/M	Het	M/M	M/M	Het	M/M	Het	Het	P/P	P/P
LG04A	Chr04	712215	Chr04_712215	A	G	G	A	M	P	P	M	P	M	M	M	M	P	P	M	P	P	M	M	P	P	P	M	P	M	M	P	M		Het	M/M	M/M	Het	Het	Het	M/M	Het	M/M	M/M	Het	M/M	Het	Het	P/P	P/P
LG04A	Chr04	712545	Chr04_712545	C	T	T	C	M	P	P	M	P	M	M	M	M	P	P	M	P	P	M	M	P	P	P	M	P	M	M	P	M		Het	M/M	M/M	Het	Het	Het	M/M	Het	M/M	M/M	Het	M/M	Het	Het	P/P	P/P
LG04A	Chr04	712825	Chr04_712825	T	C	C	T	M	P	P	M	P	M	M	M	M	P	P	M	P	P	M	M	P	P	P	M	P	M	M	P	M		Het	M/M	M/M	Het	Het	Het	M/M	Het	M/M	M/M	Het	M/M	Het	Het	P/P	P/P
LG04A	Chr04	712857	Chr04_712857	A	G	G	A	M	P	P	M	P	M	M	M	M	P	P	M	P	P	M	M	P	P	P	M	P	M	M	P	M		Het	M/M	M/M	Het	Het	Het	M/M	Het	M/M	M/M	Het	M/M	Het	Het	P/P	P/P
LG04A	Chr04	712914	Chr04_712914	G	A	G	A	M	P	P	M	P	M	M	M	M	P	P	M	P	P	M	M	P	P	P	M	P	M	M	P	M		Het	M/M	M/M	Het	Het	Het	M/M	Het	M/M	M/M	Het	M/M	Het	Het	P/P	P/P
LG04A	Chr04	712924	Chr04_712924	A	T	A	T	M	P	P	M	P	M	M	M	M	P	P	M	P	P	M	M	P	P	P	M	P	M	M	P	M		Het	M/M	M/M	Het	Het	Het	M/M	Het	M/M	M/M	Het	M/M	Het	Het	P/P	P/P
LG04A	Chr04	713079	Chr04_713079	A	G	A	G	M	P	P	M	P	M	M	M	M	P	P	M	P	P	M	M	P	P	P	M	P	M	M	P	M		Het	M/M	M/M	Het	Het	Het	M/M	Het	M/M	M/M	Het	M/M	Het	Het	P/P	P/P
LG04A	Chr04	715627	Chr04_715627	C	T	T	C	M	P	P	M	P	M	M	M	M	P	P	M	P	P	M	M	P	P	P	M	P	M	M	P	M		Het	M/M	M/M	Het	Het	Het	M/M	Het	M/M	M/M	Het	M/M	Het	Het	P/P	P/P
LG04A	Chr04	715629	Chr04_715629	A	G	G	A	M	P	P	M	P	M	M	M	M	P	P	M	P	P	M	M	P	P	P	M	P	M	M	P	M		Het	M/M	M/M	Het	Het	Het	M/M	Het	M/M	M/M	Het	M/M	Het	Het	P/P	P/P
LG04A	Chr04	715691	Chr04_715691	G	A	A	G	M	P	P	M	P	M	M	M	M	P	P	M	P	P	M	M	P	P	P	M	P	M	M	P	M		Het	M/M	M/M	Het	Het	Het	M/M	Het	M/M	M/M	Het	M/M	Het	Het	P/P	P/P
LG04A	Chr04	715715	Chr04_715715	T	A	A	T	M	P	P	M	P	M	M	M	M	P	P	M	P	P	M	M	P	P	P	M	P	M	M	P	M		Het	M/M	M/M	Het	Het	Het	M/M	Het	M/M	M/M	Het	M/M	Het	Het	P/P	P/P
LG04A	Chr04	717634	Chr04_717634	C	A	A	C	M	P	P	M	P	M	M	M	M	P	P	M	P	P	M	M	P	P	P	M	P	P	M	P	M		Het	M/M	M/M	Het	Het	Het	M/M	Het	Het	M/M	Het	M/M	Het	Het	P/P	P/P
LG04A	Chr04	718467	Chr04_718467	G	A	A	G	M	P	P	M	P	M	M	M	M	P	P	M	P	P	M	M	P	P	P	M	P	P	M	P	M		Het	M/M	M/M	Het	Het	Het	M/M	Het	Het	M/M	Het	M/M	Het	Het	P/P	P/P
LG04A	Chr04	721577	Chr04_721577	A	T	T	A	M	P	P	M	P	M	M	M	M	P	P	M	P	P	M	M	P	M	P	M	P	P	M	P	M		Het	M/M	M/M	Het	M/M	Het	M/M	Het	Het	M/M	Het	M/M	Het	Het	P/P	Het
LG04A	Chr04	722348	Chr04_722348	A	G	G	A	M	P	P	M	P	M	M	M	M	P	P	M	P	P	M	M	P	M	P	M	P	P	M	P	M		Het	M/M	M/M	Het	M/M	Het	M/M	Het	Het	M/M	Het	M/M	Het	Het	P/P	Het
LG04A	Chr04	722407	Chr04_722407	A	G	G	A	M	P	P	M	P	M	M	M	M	P	P	M	P	P	M	M	P	M	P	M	P	P	M	P	M		Het	M/M	M/M	Het	M/M	Het	M/M	Het	Het	M/M	Het	M/M	Het	Het	P/P	Het
LG04A	Chr04	722585	Chr04_722585	C	T	T	C	M	P	P	M	P	M	M	M	M	P	P	M	P	P	M	M	P	M	P	M	P	P	M	P	M		Het	M/M	M/M	Het	M/M	Het	M/M	Het	Het	M/M	Het	M/M	Het	Het	P/P	Het
LG04A	Chr04	722672	Chr04_722672	T	C	C	T	M	P	P	M	P	M	M	M	M	P	P	M	P	P	M	M	P	M	P	M	P	P	M	P	M		Het	M/M	M/M	Het	M/M	Het	M/M	Het	Het	M/M	Het	M/M	Het	Het	P/P	Het
LG04A	Chr04	722840	Chr04_722840	A	C	C	A	M	P	P	M	P	M	M	M	M	P	P	M	P	P	M	M	P	M	P	M	P	P	M	P	M		Het	M/M	M/M	Het	M/M	Het	M/M	Het	Het	M/M	Het	M/M	Het	Het	P/P	Het
LG04A	Chr04	722922	Chr04_722922	A	G	G	A	M	P	P	M	P	M	M	M	M	P	P	M	P	P	M	M	P	M	P	M	P	P	M	P	M		Het	M/M	M/M	Het	M/M	Het	M/M	Het	Het	M/M	Het	M/M	Het	Het	P/P	Het
LG04A	Chr04	722977	Chr04_722977	G	A	A	G	M	P	P	M	P	M	M	M	M	P	P	M	P	P	M	M	P	M	P	M	P	P	M	P	M		Het	M/M	M/M	Het	M/M	Het	M/M	Het	Het	M/M	Het	M/M	Het	Het	P/P	Het
LG04A	Chr04	723133	Chr04_723133	G	A	A	G	M	P	P	M	P	M	M	M	M	P	P	M	P	P	M	M	P	M	P	M	P	P	M	P	M		Het	M/M	M/M	Het	M/M	Het	M/M	Het	Het	M/M	Het	M/M	Het	Het	P/P	Het
LG04A	Chr04	723157	Chr04_723157	C	T	T	C	M	P	P	M	P	M	M	M	M	P	P	M	P	P	M	M	P	M	P	M	P	P	M	P	M		Het	M/M	M/M	Het	M/M	Het	M/M	Het	Het	M/M	Het	M/M	Het	Het	P/P	Het
LG04A	Chr04	723163	Chr04_723163	G	A	A	G	M	P	P	M	P	M	M	M	M	P	P	M	P	P	M	M	P	M	P	M	P	P	M	P	M		Het	M/M	M/M	Het	M/M	Het	M/M	Het	Het	M/M	Het	M/M	Het	Het	P/P	Het
LG04A	Chr04	731928	Chr04_731928	T	C	C	T	M	P	P	M	P	M	M	M	M	P	P	M	P	P	M	M	P	M	P	M	M	P	M	P	M		Het	M/M	M/M	Het	M/M	Het	M/M	M/M	Het	M/M	Het	M/M	Het	Het	P/P	Het
LG04A	Chr04	732240	Chr04_732240	G	A	A	G	M	P	P	M	P	M	M	M	M	P	P	M	P	P	M	M	P	M	P	M	M	P	M	P	M		Het	M/M	M/M	Het	M/M	Het	M/M	M/M	Het	M/M	Het	M/M	Het	Het	P/P	Het
LG04A	Chr04	732272	Chr04_732272	T	C	C	T	M	P	P	M	P	M	M	M	M	P	P	M	P	P	M	M	P	M	P	M	M	P	M	P	M		Het	M/M	M/M	Het	M/M	Het	M/M	M/M	Het	M/M	Het	M/M	Het	Het	P/P	Het
LG04A	Chr04	732993	Chr04_732993	C	T	T	C	M	P	P	M	P	M	M	M	M	P	P	M	P	P	M	M	P	M	P	M	M	P	M	P	M		Het	M/M	M/M	Het	M/M	Het	M/M	M/M	Het	M/M	Het	M/M	Het	Het	P/P	Het
LG04A	Chr04	733147	Chr04_733147	G	T	T	G	M	P	P	M	P	M	M	M	M	P	P	M	P	P	M	M	P	M	P	M	M	P	M	P	M		Het	M/M	M/M	Het	M/M	Het	M/M	M/M	Het	M/M	Het	M/M	Het	Het	P/P	Het
LG04A	Chr04	733459	Chr04_733459	A	C	C	A	M	P	P	M	P	M	M	M	M	P	P	M	P	P	M	M	P	M	P	M	M	P	M	P	M		Het	M/M	M/M	Het	M/M	Het	M/M	M/M	Het	M/M	Het	M/M	Het	Het	P/P	Het
LG04A	Chr04	733614	Chr04_733614	G	C	C	G	M	P	P	M	P	M	M	M	M	P	P	M	P	P	M	M	P	M	P	M	M	P	M	P	M		Het	M/M	M/M	Het	M/M	Het	M/M	M/M	Het	M/M	Het	M/M	Het	Het	P/P	Het
LG04A	Chr04	733663	Chr04_733663	C	T	T	C	M	P	P	M	P	M	M	M	M	P	P	M	P	P	M	M	P	M	P	M	M	P	M	P	M		Het	M/M	M/M	Het	M/M	Het	M/M	M/M	Het	M/M	Het	M/M	Het	Het	P/P	Het
LG04A	Chr04	734411	Chr04_734411	T	C	C	T	M	P	P	M	P	M	M	M	M	P	P	M	P	P	M	M	P	M	P	M	M	P	M	P	M		Het	M/M	M/M	Het	M/M	Het	M/M	M/M	Het	M/M	Het	M/M	Het	Het	P/P	Het
LG04A	Chr04	734760	Chr04_734760	A	T	A	T	M	P	P	M	P	M	M	M	M	P	P	M	P	P	M	M	P	M	P	M	M	P	M	P	M		Het	M/M	M/M	Het	M/M	Het	M/M	M/M	Het	M/M	Het	M/M	Het	Het	P/P	Het
LG04A	Chr04	734832	Chr04_734832	G	A	A	G	M	P	P	M	P	M	M	M	M	P	P	M	P	P	M	M	P	M	P	M	M	P	M	P	M		Het	M/M	M/M	Het	M/M	Het	M/M	M/M	Het	M/M	Het	M/M	Het	Het	P/P	Het
LG04A	Chr04	734833	Chr04_734833	A	T	T	A	M	P	P	M	P	M	M	M	M	P	P	M	P	P	M	M	P	M	P	M	M	P	M	P	M		Het	M/M	M/M	Het	M/M	Het	M/M	M/M	Het	M/M	Het	M/M	Het	Het	P/P	Het
LG04A	Chr04	735402	Chr04_735402	C	T	T	C	M	P	P	M	P	M	M	M	M	P	P	M	P	P	M	M	P	M	P	M	M	P	M	P	M		Het	M/M	M/M	Het	M/M	Het	M/M	M/M	Het	M/M	Het	M/M	Het	Het	P/P	Het
LG04A	Chr04	735567	Chr04_735567	A	T	T	A	M	P	P	M	P	M	M	M	M	P	P	M	P	P	M	M	P	M	P	M	M	P	M	P	M		Het	M/M	M/M	Het	M/M	Het	M/M	M/M	Het	M/M	Het	M/M	Het	Het	P/P	Het
LG04A	Chr04	736692	Chr04_736692	C	T	T	C	M	P	P	M	P	M	M	M	M	P	P	M	P	P	M	M	P	M	P	M	M	P	M	P	M		Het	M/M	M/M	Het	M/M	Het	M/M	M/M	Het	M/M	Het	M/M	Het	Het	P/P	Het
LG04A	Chr04	736713	Chr04_736713	G	A	A	G	M	P	P	M	P	M	M	M	M	P	P	M	P	P	M	M	P	M	P	M	M	P	M	P	M		Het	M/M	M/M	Het	M/M	Het	M/M	M/M	Het	M/M	Het	M/M	Het	Het	P/P	Het
LG04A	Chr04	736769	Chr04_736769	G	A	A	G	M	P	P	M	P	M	M	M	M	P	P	M	P	P	M	M	P	M	P	M	M	P	M	P	M		Het	M/M	M/M	Het	M/M	Het	M/M	M/M	Het	M/M	Het	M/M	Het	Het	P/P	Het
LG04A	Chr04	736908	Chr04_736908	T	C	C	T	M	P	P	M	P	M	M	M	M	P	P	M	P	P	M	M	P	M	P	M	M	P	M	P	M		Het	M/M	M/M	Het	M/M	Het	M/M	M/M	Het	M/M	Het	M/M	Het	Het	P/P	Het
LG04A	Chr04	739050	Chr04_739050	C	T	T	C	M	P	P	M	P	M	M	M	M	P	P	M	P	P	M	M	P	M	P	M	M	P	M	P	M		Het	M/M	M/M	Het	M/M	Het	M/M	M/M	Het	M/M	Het	M/M	Het	Het	P/P	Het
LG04A	Chr04	740178	Chr04_740178	C	T	C	T	M	P	P	M	P	M	M	M	M	P	P	M	P	P	M	M	P	M	P	M	M	P	M	P	M		Het	M/M	M/M	Het	M/M	Het	M/M	M/M	Het	M/M	Het	M/M	Het	Het	P/P	Het
LG04A	Chr04	740249	Chr04_740249	T	A	T	A	M	P	P	M	P	M	M	M	M	P	P	M	P	P	M	M	P	M	P	M	M	P	M	P	M		Het	M/M	M/M	Het	M/M	Het	M/M	M/M	Het	M/M	Het	M/M	Het	Het	P/P	Het
LG04A	Chr04	740275	Chr04_740275	T	A	T	A	M	P	P	M	P	M	M	M	M	P	P	M	P	P	M	M	P	M	P	M	M	P	M	P	M		Het	M/M	M/M	Het	M/M	Het	M/M	M/M	Het	M/M	Het	M/M	Het	Het	P/P	Het
LG04A	Chr04	740635	Chr04_740635	T	G	T	G	M	P	P	M	P	M	M	M	M	P	P	M	P	P	M	M	P	M	P	M	M	P	M	P	M		Het	M/M	M/M	Het	M/M	Het	M/M	M/M	Het	M/M	Het	M/M	Het	Het	P/P	Het
LG04A	Chr04	740795	Chr04_740795	A	G	A	G	M	P	P	M	P	M	M	M	M	P	P	M	P	P	M	M	P	M	P	M	M	P	M	P	M		Het	M/M	M/M	Het	M/M	Het	M/M	M/M	Het	M/M	Het	M/M	Het	Het	P/P	Het
LG04A	Chr04	740853	Chr04_740853	T	G	G	T	M	P	P	M	P	M	M	M	M	P	P	M	P	P	M	M	P	M	P	M	M	P	M	P	M		Het	M/M	M/M	Het	M/M	Het	M/M	M/M	Het	M/M	Het	M/M	Het	Het	P/P	Het
LG04A	Chr04	744206	Chr04_744206	A	G	G	A	M	P	P	M	P	M	M	M	M	P	P	M	P	P	M	M	P	M	P	M	M	P	M	P	M		Het	M/M	M/M	Het	M/M	Het	M/M	M/M	Het	M/M	Het	M/M	Het	Het	P/P	Het
LG04A	Chr04	744218	Chr04_744218	G	A	A	G	M	P	P	M	P	M	M	M	M	P	P	M	P	P	M	M	P	M	P	M	M	P	M	P	M		Het	M/M	M/M	Het	M/M	Het	M/M	M/M	Het	M/M	Het	M/M	Het	Het	P/P	Het
LG04A	Chr04	744290	Chr04_744290	T	C	C	T	M	P	P	M	P	M	M	M	M	P	P	M	P	P	M	M	P	M	P	M	M	P	M	P	M		Het	M/M	M/M	Het	M/M	Het	M/M	M/M	Het	M/M	Het	M/M	Het	Het	P/P	Het
LG04A	Chr04	744306	Chr04_744306	A	C	C	A	M	P	P	M	P	M	M	M	M	P	P	M	P	P	M	M	P	M	P	M	M	P	M	P	M		Het	M/M	M/M	Het	M/M	Het	M/M	M/M	Het	M/M	Het	M/M	Het	Het	P/P	Het
LG04A	Chr04	744309	Chr04_744309	T	C	C	T	M	P	P	M	P	M	M	M	M	P	P	M	P	P	M	M	P	M	P	M	M	P	M	P	M		Het	M/M	M/M	Het	M/M	Het	M/M	M/M	Het	M/M	Het	M/M	Het	Het	P/P	Het
LG04A	Chr04	744329	Chr04_744329	A	T	A	T	M	P	P	M	P	M	M	M	M	P	P	M	P	P	M	M	P	M	P	M	M	P	M	P	M		Het	M/M	M/M	Het	M/M	Het	M/M	M/M	Het	M/M	Het	M/M	Het	Het	P/P	Het
LG04A	Chr04	744344	Chr04_744344	G	A	A	G	M	P	P	M	P	M	M	M	M	P	P	M	P	P	M	M	P	M	P	M	M	P	M	P	M		Het	M/M	M/M	Het	M/M	Het	M/M	M/M	Het	M/M	Het	M/M	Het	Het	P/P	Het
LG04A	Chr04	744456	Chr04_744456	G	T	T	G	M	P	P	M	P	M	M	M	M	P	P	M	P	P	M	M	P	M	P	M	M	P	M	P	M		Het	M/M	M/M	Het	M/M	Het	M/M	M/M	Het	M/M	Het	M/M	Het	Het	P/P	Het
LG04A	Chr04	744457	Chr04_744457	A	G	G	A	M	P	P	M	P	M	M	M	M	P	P	M	P	P	M	M	P	M	P	M	M	P	M	P	M		Het	M/M	M/M	Het	M/M	Het	M/M	M/M	Het	M/M	Het	M/M	Het	Het	P/P	Het
LG04A	Chr04	745106	Chr04_745106	A	G	A	G	M	P	P	M	P	M	M	M	M	P	P	M	P	P	M	M	P	M	P	M	M	P	M	P	M		Het	M/M	M/M	Het	M/M	Het	M/M	M/M	Het	M/M	Het	M/M	Het	Het	P/P	Het
LG04A	Chr04	745712	Chr04_745712	T	C	C	T	M	P	P	M	P	M	M	M	M	P	P	M	P	P	M	M	P	M	P	M	M	P	M	P	M		Het	M/M	M/M	Het	M/M	Het	M/M	M/M	Het	M/M	Het	M/M	Het	Het	P/P	Het
LG04A	Chr04	745913	Chr04_745913	C	T	C	T	M	P	P	M	P	M	M	M	M	P	P	M	P	P	M	M	P	M	P	M	M	P	M	P	M		Het	M/M	M/M	Het	M/M	Het	M/M	M/M	Het	M/M	Het	M/M	Het	Het	P/P	Het
LG04A	Chr04	745922	Chr04_745922	C	T	T	C	M	P	P	M	P	M	M	M	M	P	P	M	P	P	M	M	P	M	P	M	M	P	M	P	M		Het	M/M	M/M	Het	M/M	Het	M/M	M/M	Het	M/M	Het	M/M	Het	Het	P/P	Het
LG04A	Chr04	746034	Chr04_746034	C	T	C	T	M	P	P	M	P	M	M	M	M	P	P	M	P	P	M	M	P	M	P	M	M	P	M	P	M		Het	M/M	M/M	Het	M/M	Het	M/M	M/M	Het	M/M	Het	M/M	Het	Het	P/P	Het
LG04A	Chr04	746218	Chr04_746218	G	A	A	G	M	P	P	M	P	M	M	M	M	P	P	M	P	P	M	M	P	M	P	M	M	P	M	P	M		Het	M/M	M/M	Het	M/M	Het	M/M	M/M	Het	M/M	Het	M/M	Het	Het	P/P	Het
LG04A	Chr04	746245	Chr04_746245	T	A	T	A	M	P	P	M	P	M	M	M	M	P	P	M	P	P	M	M	P	M	P	M	M	P	M	P	M		Het	M/M	M/M	Het	M/M	Het	M/M	M/M	Het	M/M	Het	M/M	Het	Het	P/P	Het
LG04A	Chr04	747043	Chr04_747043	T	C	T	C	M	P	P	M	P	M	M	M	M	P	P	M	P	P	M	M	P	M	P	M	M	P	M	P	M		Het	M/M	M/M	Het	M/M	Het	M/M	M/M	Het	M/M	Het	M/M	Het	Het	P/P	Het
LG04A	Chr04	747916	Chr04_747916	C	A	C	A	M	P	P	M	P	M	M	M	M	P	P	M	P	P	M	M	P	M	P	M	M	P	M	P	M		Het	M/M	M/M	Het	M/M	Het	M/M	M/M	Het	M/M	Het	M/M	Het	Het	P/P	Het
LG04A	Chr04	748297	Chr04_748297	T	C	T	C	M	P	P	M	P	M	M	M	M	P	P	M	P	P	M	M	P	M	P	M	M	P	M	P	M		Het	M/M	M/M	Het	M/M	Het	M/M	M/M	Het	M/M	Het	M/M	Het	Het	P/P	Het
LG04A	Chr04	748321	Chr04_748321	T	C	C	T	M	P	P	M	P	M	M	M	M	P	P	M	P	P	M	M	P	M	P	M	M	P	M	P	M		Het	M/M	M/M	Het	M/M	Het	M/M	M/M	Het	M/M	Het	M/M	Het	Het	P/P	Het
LG04A	Chr04	748386	Chr04_748386	A	G	G	A	M	P	P	M	P	M	M	M	M	P	P	M	P	P	M	M	P	M	P	M	M	P	M	P	M		Het	M/M	M/M	Het	M/M	Het	M/M	M/M	Het	M/M	Het	M/M	Het	Het	P/P	Het
LG04A	Chr04	749759	Chr04_749759	A	G	A	G	M	P	P	M	P	M	M	M	M	P	P	P	P	P	M	M	P	M	P	M	M	P	M	P	M		Het	M/M	M/M	Het	M/M	Het	M/M	M/M	Het	M/M	Het	M/M	Het	Het	P/P	Het
LG04A	Chr04	749852	Chr04_749852	G	A	G	A	M	P	P	M	P	M	M	M	M	P	P	P	P	P	M	M	P	M	P	M	M	P	M	P	M		Het	M/M	M/M	Het	M/M	Het	M/M	M/M	Het	M/M	Het	M/M	Het	Het	P/P	Het
LG04A	Chr04	750778	Chr04_750778	T	C	T	C	M	P	P	M	P	M	M	M	M	P	P	P	P	P	M	M	P	M	P	M	M	P	M	P	M		Het	M/M	M/M	Het	M/M	Het	M/M	M/M	Het	M/M	Het	M/M	Het	Het	P/P	Het
LG04A	Chr04	750897	Chr04_750897	A	G	G	A	M	P	P	M	P	M	M	M	M	P	P	P	P	P	M	M	P	M	P	M	M	P	M	P	M		Het	M/M	M/M	Het	M/M	Het	M/M	M/M	Het	M/M	Het	M/M	Het	Het	P/P	Het
LG04A	Chr04	751115	Chr04_751115	A	T	A	T	M	P	P	M	P	M	M	M	M	P	P	P	P	P	M	M	P	M	P	M	M	P	M	P	M		Het	M/M	M/M	Het	M/M	Het	M/M	M/M	Het	M/M	Het	M/M	Het	Het	P/P	Het
LG04A	Chr04	751328	Chr04_751328	T	C	T	C	M	P	P	M	P	M	M	M	M	P	P	P	P	P	M	M	P	M	P	M	M	P	M	P	M		Het	M/M	M/M	Het	M/M	Het	M/M	M/M	Het	M/M	Het	M/M	Het	Het	P/P	Het
LG04A	Chr04	752041	Chr04_752041	G	A	A	G	M	P	P	M	P	M	M	M	M	P	P	P	P	P	M	M	P	M	P	M	M	P	M	P	M		Het	M/M	M/M	Het	M/M	Het	M/M	M/M	Het	M/M	Het	M/M	Het	Het	P/P	Het
LG04A	Chr04	752584	Chr04_752584	T	A	A	T	M	P	P	M	P	M	M	M	M	P	P	P	P	P	M	M	P	M	P	M	M	P	M	P	M		Het	M/M	M/M	Het	M/M	Het	M/M	M/M	Het	M/M	Het	M/M	Het	Het	P/P	Het
LG04A	Chr04	752872	Chr04_752872	A	G	G	A	M	P	P	M	P	M	M	M	M	P	P	P	P	P	M	M	P	M	P	M	M	P	M	P	M		Het	M/M	M/M	Het	M/M	Het	M/M	M/M	Het	M/M	Het	M/M	Het	Het	P/P	Het
LG04A	Chr04	752978	Chr04_752978	C	A	A	C	M	P	P	M	P	M	M	M	M	P	P	P	P	P	M	M	P	M	P	M	M	P	M	P	M		Het	M/M	M/M	Het	M/M	Het	M/M	M/M	Het	M/M	Het	M/M	Het	Het	P/P	Het
LG04A	Chr04	753858	Chr04_753858	G	A	A	G	M	P	P	M	P	M	M	M	M	P	P	P	P	P	M	M	P	M	P	M	M	P	M	P	M		Het	M/M	M/M	Het	M/M	Het	M/M	M/M	Het	M/M	Het	M/M	Het	Het	P/P	Het
LG04A	Chr04	754044	Chr04_754044	G	T	T	G	M	P	P	M	P	M	M	M	M	P	P	P	P	P	M	M	P	M	P	M	M	P	M	P	M		Het	M/M	M/M	Het	M/M	Het	M/M	M/M	Het	M/M	Het	M/M	Het	Het	P/P	Het
LG04A	Chr04	754308	Chr04_754308	C	G	G	C	M	P	P	M	P	M	M	M	M	P	P	P	P	P	M	M	P	M	P	M	M	P	M	P	M		Het	M/M	M/M	Het	M/M	Het	M/M	M/M	Het	M/M	Het	M/M	Het	Het	P/P	Het
LG04A	Chr04	754344	Chr04_754344	G	A	A	G	M	P	P	M	P	M	M	M	M	P	P	P	P	P	M	M	P	M	P	M	M	P	M	P	M		Het	M/M	M/M	Het	M/M	Het	M/M	M/M	Het	M/M	Het	M/M	Het	Het	P/P	Het
LG04A	Chr04	755101	Chr04_755101	T	C	C	T	M	P	P	M	P	M	M	M	M	P	P	P	P	P	M	M	P	M	P	M	M	P	M	P	M		Het	M/M	M/M	Het	M/M	Het	M/M	M/M	Het	M/M	Het	M/M	Het	Het	P/P	Het
LG04A	Chr04	755551	Chr04_755551	G	A	A	G	M	P	P	M	P	M	M	M	M	P	P	P	P	P	M	M	P	M	P	M	M	P	M	P	M		Het	M/M	M/M	Het	M/M	Het	M/M	M/M	Het	M/M	Het	M/M	Het	Het	P/P	Het
LG04A	Chr04	756056	Chr04_756056	T	C	C	T	M	P	P	M	P	M	M	M	M	P	P	P	P	P	M	M	P	M	P	M	M	P	M	P	M		Het	M/M	M/M	Het	M/M	Het	M/M	M/M	Het	M/M	Het	M/M	Het	Het	P/P	Het
LG04A	Chr04	756572	Chr04_756572	C	A	A	C	M	P	P	M	P	M	M	M	M	P	P	P	P	P	M	M	P	M	P	M	M	P	M	P	M		Het	M/M	M/M	Het	M/M	Het	M/M	M/M	Het	M/M	Het	M/M	Het	Het	P/P	Het
LG04A	Chr04	756878	Chr04_756878	T	C	C	T	M	P	P	M	P	M	M	M	M	P	P	P	P	P	M	M	P	M	P	M	M	P	M	P	M		Het	M/M	M/M	Het	M/M	Het	M/M	M/M	Het	M/M	Het	M/M	Het	Het	P/P	Het
LG04A	Chr04	757001	Chr04_757001	A	T	T	A	M	P	P	M	P	M	M	M	M	P	P	P	P	P	M	M	P	M	P	M	M	P	M	P	M		Het	M/M	M/M	Het	M/M	Het	M/M	M/M	Het	M/M	Het	M/M	Het	Het	P/P	Het
LG04A	Chr04	757337	Chr04_757337	A	G	A	G	M	P	P	M	P	M	M	M	M	P	P	P	P	P	M	M	P	M	P	M	M	P	M	P	M		Het	M/M	M/M	Het	M/M	Het	M/M	M/M	Het	M/M	Het	M/M	Het	Het	P/P	Het
LG04A	Chr04	759765	Chr04_759765	T	C	T	C	M	P	P	M	P	M	M	M	M	P	P	P	P	P	M	M	P	M	P	M	M	P	M	P	M		Het	M/M	M/M	Het	M/M	Het	M/M	M/M	Het	M/M	Het	M/M	Het	Het	P/P	Het
LG04A	Chr04	759999	Chr04_759999	C	T	C	T	M	P	P	M	P	M	M	M	M	P	P	P	P	P	M	M	P	M	P	M	M	P	M	P	M		Het	M/M	M/M	Het	M/M	Het	M/M	M/M	Het	M/M	Het	M/M	Het	Het	P/P	Het
LG04A	Chr04	760163	Chr04_760163	C	T	C	T	M	P	P	M	P	M	M	M	M	P	P	P	P	P	M	M	P	M	P	M	M	P	M	P	M		Het	M/M	M/M	Het	M/M	Het	M/M	M/M	Het	M/M	Het	M/M	Het	Het	P/P	Het
LG04A	Chr04	760275	Chr04_760275	G	C	C	G	M	P	P	M	P	M	M	M	M	P	P	P	P	P	M	M	P	M	P	M	M	P	M	P	M		Het	M/M	M/M	Het	M/M	Het	M/M	M/M	Het	M/M	Het	M/M	Het	Het	P/P	Het
LG04A	Chr04	760351	Chr04_760351	C	G	C	G	M	P	P	M	P	M	M	M	M	P	P	P	P	P	M	M	P	M	P	M	M	P	M	P	M		Het	M/M	M/M	Het	M/M	Het	M/M	M/M	Het	M/M	Het	M/M	Het	Het	P/P	Het
LG04A	Chr04	760700	Chr04_760700	A	G	A	G	M	P	P	M	P	M	M	M	M	P	P	P	P	P	M	M	P	M	P	M	M	P	M	P	M		Het	M/M	M/M	Het	M/M	Het	M/M	M/M	Het	M/M	Het	M/M	Het	Het	P/P	Het
LG04A	Chr04	760803	Chr04_760803	G	A	G	A	M	P	P	M	P	M	M	M	M	P	P	P	P	P	M	M	P	M	P	M	M	P	M	P	M		Het	M/M	M/M	Het	M/M	Het	M/M	M/M	Het	M/M	Het	M/M	Het	Het	P/P	Het
LG04A	Chr04	760958	Chr04_760958	T	C	T	C	M	P	P	M	P	M	M	M	M	P	P	P	P	P	M	M	P	M	P	M	M	P	M	P	M		Het	M/M	M/M	Het	M/M	Het	M/M	M/M	Het	M/M	Het	M/M	Het	Het	P/P	Het
LG04A	Chr04	761797	Chr04_761797	C	T	T	C	M	P	P	M	P	M	M	M	M	P	P	P	P	P	M	M	P	M	P	M	M	P	M	P	M		Het	M/M	M/M	Het	M/M	Het	M/M	M/M	Het	M/M	Het	M/M	Het	Het	P/P	Het
LG04A	Chr04	762272	Chr04_762272	C	A	A	C	M	P	P	M	P	M	M	M	M	P	P	P	P	P	M	M	P	M	P	M	M	P	M	P	M		Het	M/M	M/M	Het	M/M	Het	M/M	M/M	Het	M/M	Het	M/M	Het	Het	P/P	Het
LG04A	Chr04	762283	Chr04_762283	C	T	T	C	M	P	P	M	P	M	M	M	M	P	P	P	P	P	M	M	P	M	P	M	M	P	M	P	M		Het	M/M	M/M	Het	M/M	Het	M/M	M/M	Het	M/M	Het	M/M	Het	Het	P/P	Het
LG04A	Chr04	762896	Chr04_762896	T	A	A	T	M	P	P	M	P	M	M	M	M	P	P	P	P	P	M	M	P	M	P	M	M	P	M	P	M		Het	M/M	M/M	Het	M/M	Het	M/M	M/M	Het	M/M	Het	M/M	Het	Het	P/P	Het
LG04A	Chr04	763076	Chr04_763076	A	T	T	A	M	P	P	M	P	M	M	M	M	P	P	P	P	P	M	M	P	M	P	M	M	P	M	P	M		Het	M/M	M/M	Het	M/M	Het	M/M	M/M	Het	M/M	Het	M/M	Het	Het	P/P	Het
LG04A	Chr04	763280	Chr04_763280	T	C	C	T	M	P	P	M	P	M	M	M	M	P	P	P	P	P	M	M	P	M	P	M	M	P	M	P	M		Het	M/M	M/M	Het	M/M	Het	M/M	M/M	Het	M/M	Het	M/M	Het	Het	P/P	Het
LG04A	Chr04	764157	Chr04_764157	A	G	A	G	M	P	P	M	P	M	M	M	M	P	P	P	P	P	M	M	P	M	P	M	M	P	M	P	M		Het	M/M	M/M	Het	M/M	Het	M/M	M/M	Het	M/M	Het	M/M	Het	Het	P/P	Het
LG04A	Chr04	764301	Chr04_764301	C	G	C	G	M	P	P	M	P	M	M	M	M	P	P	P	P	P	M	M	P	M	P	M	M	P	M	P	M		Het	M/M	M/M	Het	M/M	Het	M/M	M/M	Het	M/M	Het	M/M	Het	Het	P/P	Het
LG04A	Chr04	764724	Chr04_764724	G	A	G	A	M	P	P	M	P	M	M	M	M	P	P	P	P	P	M	M	P	M	P	M	M	P	M	P	M		Het	M/M	M/M	Het	M/M	Het	M/M	M/M	Het	M/M	Het	M/M	Het	Het	P/P	Het
LG04A	Chr04	764817	Chr04_764817	A	G	G	A	M	P	P	M	P	M	M	M	M	P	P	P	P	P	M	M	P	M	P	M	M	P	M	P	M		Het	M/M	M/M	Het	M/M	Het	M/M	M/M	Het	M/M	Het	M/M	Het	Het	P/P	Het
LG04A	Chr04	764981	Chr04_764981	C	G	C	G	M	P	P	M	P	M	M	M	M	P	P	P	P	P	M	M	P	M	P	M	M	P	M	P	M		Het	M/M	M/M	Het	M/M	Het	M/M	M/M	Het	M/M	Het	M/M	Het	Het	P/P	Het
LG04A	Chr04	765234	Chr04_765234	T	C	T	C	M	P	P	M	P	M	M	M	M	P	P	P	P	P	M	M	P	M	P	M	M	P	M	P	M		Het	M/M	M/M	Het	M/M	Het	M/M	M/M	Het	M/M	Het	M/M	Het	Het	P/P	Het
LG04A	Chr04	765398	Chr04_765398	T	A	A	T	M	P	P	M	P	M	M	M	M	P	P	P	P	P	M	M	P	M	P	M	M	P	M	P	M		Het	M/M	M/M	Het	M/M	Het	M/M	M/M	Het	M/M	Het	M/M	Het	Het	P/P	Het
LG04A	Chr04	765622	Chr04_765622	A	G	A	G	M	P	P	M	P	M	M	M	M	P	P	P	P	P	M	M	P	M	P	M	M	P	M	P	M		Het	M/M	M/M	Het	M/M	Het	M/M	M/M	Het	M/M	Het	M/M	Het	Het	P/P	Het
LG04A	Chr04	765892	Chr04_765892	T	C	C	T	M	P	P	M	P	M	M	M	M	P	P	P	P	P	M	M	P	M	P	M	M	P	M	P	M		Het	M/M	M/M	Het	M/M	Het	M/M	M/M	Het	M/M	Het	M/M	Het	Het	P/P	Het
LG04A	Chr04	766047	Chr04_766047	A	C	C	A	M	P	P	M	P	M	M	M	M	P	P	P	P	P	M	M	P	M	P	M	M	P	M	P	M		Het	M/M	M/M	Het	M/M	Het	M/M	M/M	Het	M/M	Het	M/M	Het	Het	P/P	Het
LG04A	Chr04	766084	Chr04_766084	A	T	A	T	M	P	P	M	P	M	M	M	M	P	P	P	P	P	M	M	P	M	P	M	M	P	M	P	M		Het	M/M	M/M	Het	M/M	Het	M/M	M/M	Het	M/M	Het	M/M	Het	Het	P/P	Het
LG04A	Chr04	766688	Chr04_766688	T	G	G	T	M	P	P	M	P	M	M	M	M	P	P	P	P	P	P	M	P	M	P	M	M	P	M	P	M		Het	Het	M/M	Het	M/M	Het	M/M	M/M	Het	M/M	Het	M/M	P/P	Het	P/P	Het
LG04A	Chr04	767007	Chr04_767007	C	T	T	C	M	P	P	M	P	M	M	M	M	P	P	P	P	P	P	M	P	M	P	M	M	P	M	P	M		Het	Het	M/M	Het	M/M	Het	M/M	M/M	Het	M/M	Het	M/M	P/P	Het	P/P	Het
LG04A	Chr04	767128	Chr04_767128	T	G	G	T	M	P	P	M	P	M	M	M	M	P	P	P	P	P	P	M	P	M	P	M	M	P	M	P	M		Het	Het	M/M	Het	M/M	Het	M/M	M/M	Het	M/M	Het	M/M	P/P	Het	P/P	Het
LG04A	Chr04	767552	Chr04_767552	G	A	A	G	M	P	P	M	P	M	M	M	M	P	P	P	P	P	P	M	P	M	P	M	M	P	M	P	M		Het	Het	M/M	Het	M/M	Het	M/M	M/M	Het	M/M	Het	M/M	P/P	Het	P/P	Het
LG04A	Chr04	767675	Chr04_767675	C	T	T	C	M	P	P	M	P	M	M	M	M	P	P	P	P	P	P	M	P	M	P	M	M	P	M	P	M		Het	Het	M/M	Het	M/M	Het	M/M	M/M	Het	M/M	Het	M/M	P/P	Het	P/P	Het
LG04A	Chr04	770352	Chr04_770352	C	T	C	T	P	P	P	M	P	M	M	M	M	P	P	P	M	P	P	M	P	M	P	M	M	P	M	P	M		P/P	P/P	Het	P/P	Het	P/P	Het	Het	P/P	Het	P/P	Het	P/P	Het	P/P	Het
LG04A	Chr04	773623	Chr04_773623	T	C	C	T	P	P	P	M	P	M	M	M	M	P	P	P	M	P	P	M	P	M	P	M	M	P	M	P	M		P/P	P/P	Het	P/P	Het	P/P	Het	Het	P/P	Het	P/P	Het	P/P	Het	P/P	Het
LG04A	Chr04	773868	Chr04_773868	T	C	C	T	P	P	P	M	P	M	M	M	M	P	P	P	M	P	P	M	P	M	P	M	M	P	M	P	M		P/P	P/P	Het	P/P	Het	P/P	Het	Het	P/P	Het	P/P	Het	P/P	Het	P/P	Het
LG04A	Chr04	774079	Chr04_774079	G	A	A	G	P	P	P	M	P	M	M	M	M	P	P	P	M	P	P	M	P	M	P	M	M	P	M	P	M		P/P	P/P	Het	P/P	Het	P/P	Het	Het	P/P	Het	P/P	Het	P/P	Het	P/P	Het
LG04A	Chr04	774091	Chr04_774091	G	A	A	G	P	P	P	M	P	M	M	M	M	P	P	P	M	P	P	M	P	M	P	M	M	P	M	P	M		P/P	P/P	Het	P/P	Het	P/P	Het	Het	P/P	Het	P/P	Het	P/P	Het	P/P	Het
LG04A	Chr04	775956	Chr04_775956	A	G	G	A	P	P	P	M	P	M	M	M	M	P	P	P	M	P	P	M	P	M	P	M	M	P	M	P	M		P/P	P/P	Het	P/P	Het	P/P	Het	Het	P/P	Het	P/P	Het	P/P	Het	P/P	Het
LG04A	Chr04	776115	Chr04_776115	G	A	A	G	P	P	P	M	P	M	M	M	M	P	P	P	M	P	P	M	P	M	P	M	M	P	M	P	M		P/P	P/P	Het	P/P	Het	P/P	Het	Het	P/P	Het	P/P	Het	P/P	Het	P/P	Het
LG04A	Chr04	776259	Chr04_776259	C	A	A	C	P	P	P	M	P	M	M	M	M	P	P	P	M	P	P	M	P	M	P	M	M	P	M	P	M		P/P	P/P	Het	P/P	Het	P/P	Het	Het	P/P	Het	P/P	Het	P/P	Het	P/P	Het
LG04A	Chr04	778607	Chr04_778607	G	A	A	G	P	P	P	M	P	M	M	M	M	P	P	P	M	P	P	M	P	M	P	M	M	P	M	P	M		P/P	P/P	Het	P/P	Het	P/P	Het	Het	P/P	Het	P/P	Het	P/P	Het	P/P	Het
LG04A	Chr04	778643	Chr04_778643	A	G	G	A	P	P	P	M	P	M	M	M	M	P	P	P	M	P	P	M	P	M	P	M	M	P	M	P	M		P/P	P/P	Het	P/P	Het	P/P	Het	Het	P/P	Het	P/P	Het	P/P	Het	P/P	Het
LG04A	Chr04	779352	Chr04_779352	A	C	A	C	P	P	P	M	P	M	M	M	M	P	P	P	M	P	P	M	P	M	P	M	M	P	M	P	M		P/P	P/P	Het	P/P	Het	P/P	Het	Het	P/P	Het	P/P	Het	P/P	Het	P/P	Het
LG04A	Chr04	784724	Chr04_784724	C	T	C	T	P	P	P	M	P	M	M	M	M	P	P	P	M	P	P	M	P	M	P	M	M	P	M	P	M		P/P	P/P	Het	P/P	Het	P/P	Het	Het	P/P	Het	P/P	Het	P/P	Het	P/P	Het
LG04A	Chr04	785617	Chr04_785617	T	C	T	C	P	P	P	M	P	M	M	M	M	P	P	P	M	P	P	M	P	M	P	M	M	P	M	P	M		P/P	P/P	Het	P/P	Het	P/P	Het	Het	P/P	Het	P/P	Het	P/P	Het	P/P	Het
LG04A	Chr04	786128	Chr04_786128	T	C	T	C	P	P	P	M	P	M	M	M	M	P	P	P	M	P	P	M	P	M	P	M	M	P	M	P	M		P/P	P/P	Het	P/P	Het	P/P	Het	Het	P/P	Het	P/P	Het	P/P	Het	P/P	Het
LG04A	Chr04	786657	Chr04_786657	T	C	T	C	P	P	P	M	P	M	M	M	M	P	P	P	M	P	P	M	P	M	P	M	M	P	M	P	M		P/P	P/P	Het	P/P	Het	P/P	Het	Het	P/P	Het	P/P	Het	P/P	Het	P/P	Het
LG04A	Chr04	787025	Chr04_787025	T	C	T	C	P	P	P	M	P	M	M	M	M	P	P	P	M	P	P	M	P	M	P	M	M	P	M	P	M		P/P	P/P	Het	P/P	Het	P/P	Het	Het	P/P	Het	P/P	Het	P/P	Het	P/P	Het
LG04A	Chr04	787254	Chr04_787254	T	C	T	C	P	P	P	M	P	M	M	M	M	P	P	P	M	P	P	M	P	M	P	M	M	P	M	P	M		P/P	P/P	Het	P/P	Het	P/P	Het	Het	P/P	Het	P/P	Het	P/P	Het	P/P	Het
LG04A	Chr04	787523	Chr04_787523	C	T	C	T	P	P	P	M	P	M	M	M	M	P	P	P	M	P	P	M	P	M	P	M	M	P	M	P	M		P/P	P/P	Het	P/P	Het	P/P	Het	Het	P/P	Het	P/P	Het	P/P	Het	P/P	Het
LG04A	Chr04	787605	Chr04_787605	G	A	G	A	P	P	P	M	P	M	M	M	M	P	P	P	M	P	P	M	P	M	P	M	M	P	M	P	M		P/P	P/P	Het	P/P	Het	P/P	Het	Het	P/P	Het	P/P	Het	P/P	Het	P/P	Het
LG04A	Chr04	787632	Chr04_787632	T	C	T	C	P	P	P	M	P	M	M	M	M	P	P	P	M	P	P	M	P	M	P	M	M	P	M	P	M		P/P	P/P	Het	P/P	Het	P/P	Het	Het	P/P	Het	P/P	Het	P/P	Het	P/P	Het
LG04A	Chr04	787649	Chr04_787649	A	G	A	G	P	P	P	M	P	M	M	M	M	P	P	P	M	P	P	M	P	M	P	M	M	P	M	P	M		P/P	P/P	Het	P/P	Het	P/P	Het	Het	P/P	Het	P/P	Het	P/P	Het	P/P	Het
LG04A	Chr04	788146	Chr04_788146	G	T	T	G	P	P	P	M	P	M	M	M	M	P	P	P	M	P	P	M	P	M	P	M	M	P	M	P	M		P/P	P/P	Het	P/P	Het	P/P	Het	Het	P/P	Het	P/P	Het	P/P	Het	P/P	Het
LG04A	Chr04	788247	Chr04_788247	C	T	C	T	P	P	P	M	P	M	M	M	M	P	P	P	M	P	P	M	P	M	P	M	M	P	M	P	M		P/P	P/P	Het	P/P	Het	P/P	Het	Het	P/P	Het	P/P	Het	P/P	Het	P/P	Het
LG04A	Chr04	788889	Chr04_788889	G	A	G	A	P	P	P	M	P	M	M	M	M	P	P	P	M	P	P	M	P	M	P	M	M	P	M	P	M		P/P	P/P	Het	P/P	Het	P/P	Het	Het	P/P	Het	P/P	Het	P/P	Het	P/P	Het
LG04A	Chr04	789368	Chr04_789368	T	A	T	A	P	P	P	M	P	M	M	M	M	P	P	P	M	P	P	M	P	M	P	M	M	P	M	P	M		P/P	P/P	Het	P/P	Het	P/P	Het	Het	P/P	Het	P/P	Het	P/P	Het	P/P	Het
LG04A	Chr04	790182	Chr04_790182	C	T	C	T	P	P	P	M	P	M	M	M	M	P	P	P	M	P	P	M	P	M	P	M	M	P	M	P	M		P/P	P/P	Het	P/P	Het	P/P	Het	Het	P/P	Het	P/P	Het	P/P	Het	P/P	Het
LG04A	Chr04	790489	Chr04_790489	A	G	A	G	P	P	P	M	P	M	M	M	M	P	P	P	M	P	P	M	P	M	P	M	M	P	M	P	M		P/P	P/P	Het	P/P	Het	P/P	Het	Het	P/P	Het	P/P	Het	P/P	Het	P/P	Het
LG04A	Chr04	791704	Chr04_791704	A	G	A	G	P	P	P	M	P	M	M	M	M	P	P	P	M	P	P	M	P	M	P	M	M	P	M	P	M		P/P	P/P	Het	P/P	Het	P/P	Het	Het	P/P	Het	P/P	Het	P/P	Het	P/P	Het
LG04A	Chr04	792003	Chr04_792003	T	C	T	C	P	P	P	M	P	M	M	M	M	P	P	P	M	P	P	M	P	M	P	M	M	P	M	P	M		P/P	P/P	Het	P/P	Het	P/P	Het	Het	P/P	Het	P/P	Het	P/P	Het	P/P	Het
LG04A	Chr04	792541	Chr04_792541	G	A	G	A	P	P	P	M	P	M	M	M	M	P	P	P	M	P	P	M	P	M	P	M	M	P	M	P	M		P/P	P/P	Het	P/P	Het	P/P	Het	Het	P/P	Het	P/P	Het	P/P	Het	P/P	Het
LG04A	Chr04	792642	Chr04_792642	C	G	C	G	P	P	P	M	P	M	M	M	M	P	P	P	M	P	P	M	P	M	P	M	M	P	M	P	M		P/P	P/P	Het	P/P	Het	P/P	Het	Het	P/P	Het	P/P	Het	P/P	Het	P/P	Het
LG04A	Chr04	793089	Chr04_793089	C	T	C	T	P	P	P	M	P	M	M	M	M	P	P	P	M	P	P	M	P	M	P	M	M	P	M	P	M		P/P	P/P	Het	P/P	Het	P/P	Het	Het	P/P	Het	P/P	Het	P/P	Het	P/P	Het
LG04A	Chr04	793254	Chr04_793254	T	C	T	C	P	P	P	M	P	M	M	M	M	P	P	P	M	P	P	M	P	M	P	M	M	P	M	P	M		P/P	P/P	Het	P/P	Het	P/P	Het	Het	P/P	Het	P/P	Het	P/P	Het	P/P	Het
LG04A	Chr04	793664	Chr04_793664	C	T	C	T	P	P	P	M	P	M	M	M	M	P	P	P	M	P	P	M	P	M	P	M	M	P	M	P	M		P/P	P/P	Het	P/P	Het	P/P	Het	Het	P/P	Het	P/P	Het	P/P	Het	P/P	Het
LG04A	Chr04	794057	Chr04_794057	T	C	T	C	P	P	P	M	P	M	M	M	M	P	P	P	M	P	P	M	P	M	P	M	M	P	M	P	M		P/P	P/P	Het	P/P	Het	P/P	Het	Het	P/P	Het	P/P	Het	P/P	Het	P/P	Het
LG04A	Chr04	795038	Chr04_795038	C	T	C	T	P	P	P	M	P	M	M	M	M	P	P	P	M	P	P	M	P	M	P	M	M	P	M	P	M		P/P	P/P	Het	P/P	Het	P/P	Het	Het	P/P	Het	P/P	Het	P/P	Het	P/P	Het
LG04A	Chr04	795041	Chr04_795041	G	C	G	C	P	P	P	M	P	M	M	M	M	P	P	P	M	P	P	M	P	M	P	M	M	P	M	P	M		P/P	P/P	Het	P/P	Het	P/P	Het	Het	P/P	Het	P/P	Het	P/P	Het	P/P	Het
LG04A	Chr04	795421	Chr04_795421	T	G	T	G	P	P	P	M	P	M	M	M	M	P	P	P	M	P	P	M	P	M	P	M	M	P	M	P	M		P/P	P/P	Het	P/P	Het	P/P	Het	Het	P/P	Het	P/P	Het	P/P	Het	P/P	Het
LG04A	Chr04	795466	Chr04_795466	T	C	T	C	P	P	P	M	P	M	M	M	M	P	P	P	M	P	P	M	P	M	P	M	M	P	M	P	M		P/P	P/P	Het	P/P	Het	P/P	Het	Het	P/P	Het	P/P	Het	P/P	Het	P/P	Het
LG04A	Chr04	795469	Chr04_795469	C	T	C	T	P	P	P	M	P	M	M	M	M	P	P	P	M	P	P	M	P	M	P	M	M	P	M	P	M		P/P	P/P	Het	P/P	Het	P/P	Het	Het	P/P	Het	P/P	Het	P/P	Het	P/P	Het
LG04A	Chr04	795559	Chr04_795559	T	C	T	C	P	P	P	M	P	M	M	M	M	P	P	P	M	P	P	M	P	M	P	M	M	P	M	P	M		P/P	P/P	Het	P/P	Het	P/P	Het	Het	P/P	Het	P/P	Het	P/P	Het	P/P	Het
LG04A	Chr04	795652	Chr04_795652	G	A	G	A	P	P	P	M	P	M	M	M	M	P	P	P	M	P	P	M	P	M	P	M	M	P	M	P	M		P/P	P/P	Het	P/P	Het	P/P	Het	Het	P/P	Het	P/P	Het	P/P	Het	P/P	Het
LG04A	Chr04	795663	Chr04_795663	G	A	G	A	P	P	P	M	P	M	M	M	M	P	P	P	M	P	P	M	P	M	P	M	M	P	M	P	M		P/P	P/P	Het	P/P	Het	P/P	Het	Het	P/P	Het	P/P	Het	P/P	Het	P/P	Het
LG04A	Chr04	795676	Chr04_795676	G	A	G	A	P	P	P	M	P	M	M	M	M	P	P	P	M	P	P	M	P	M	P	M	M	P	M	P	M		P/P	P/P	Het	P/P	Het	P/P	Het	Het	P/P	Het	P/P	Het	P/P	Het	P/P	Het
LG04A	Chr04	795696	Chr04_795696	A	T	A	T	P	P	P	M	P	M	M	M	M	P	P	P	M	P	P	M	P	M	P	M	M	P	M	P	M		P/P	P/P	Het	P/P	Het	P/P	Het	Het	P/P	Het	P/P	Het	P/P	Het	P/P	Het
LG04A	Chr04	795718	Chr04_795718	T	C	T	C	P	P	P	M	P	M	M	M	M	P	P	P	M	P	P	M	P	M	P	M	M	P	M	P	M		P/P	P/P	Het	P/P	Het	P/P	Het	Het	P/P	Het	P/P	Het	P/P	Het	P/P	Het
LG04A	Chr04	795883	Chr04_795883	G	A	A	G	P	P	P	M	P	M	M	M	M	P	P	P	M	P	P	M	P	M	P	M	M	P	M	P	M		P/P	P/P	Het	P/P	Het	P/P	Het	Het	P/P	Het	P/P	Het	P/P	Het	P/P	Het
LG04A	Chr04	795893	Chr04_795893	G	A	A	G	P	P	P	M	P	M	M	M	M	P	P	P	M	P	P	M	P	M	P	M	M	P	M	P	M		P/P	P/P	Het	P/P	Het	P/P	Het	Het	P/P	Het	P/P	Het	P/P	Het	P/P	Het
LG05A	Chr05	9566	Chr05_9566	T	C	C	T	M	M	P	M	M	P	M	P	M	M	P	M	M	P	P	M	M	P	M	M	P	M	M	P	P		Het	Het	M/M	M/M	Het	M/M	M/M	Het	M/M	M/M	Het	Het	Het	M/M	M/M	Het
LG05A	Chr05	11575	Chr05_11575	A	G	G	A	M	M	P	M	M	P	M	P	M	M	P	M	M	P	P	M	M	P	M	M	P	M	M	P	P		Het	Het	M/M	M/M	Het	M/M	M/M	Het	M/M	M/M	Het	Het	Het	M/M	M/M	Het
LG05A	Chr05	12182	Chr05_12182	T	C	C	T	M	M	P	M	M	P	M	P	M	M	P	M	M	P	P	M	M	P	M	M	P	M	M	P	P		Het	Het	M/M	M/M	Het	M/M	M/M	Het	M/M	M/M	Het	Het	Het	M/M	M/M	Het
LG05A	Chr05	12946	Chr05_12946	A	C	A	C	M	M	P	M	M	P	M	P	M	M	P	M	M	P	P	M	M	P	M	M	P	M	M	P	P		Het	Het	M/M	M/M	Het	M/M	M/M	Het	M/M	M/M	Het	Het	Het	M/M	M/M	Het
LG05A	Chr05	12949	Chr05_12949	G	C	C	G	M	M	P	M	M	P	M	P	M	M	P	M	M	P	P	M	M	P	M	M	P	M	M	P	P		Het	Het	M/M	M/M	Het	M/M	M/M	Het	M/M	M/M	Het	Het	Het	M/M	M/M	Het
LG05A	Chr05	13139	Chr05_13139	C	A	A	C	M	M	P	M	M	P	M	P	M	M	P	M	M	P	P	M	M	P	M	M	P	M	M	P	P		Het	Het	M/M	M/M	Het	M/M	M/M	Het	M/M	M/M	Het	Het	Het	M/M	M/M	Het
LG05A	Chr05	13639	Chr05_13639	C	T	T	C	M	M	P	M	M	P	M	P	M	M	P	M	M	P	P	M	M	P	M	M	P	M	M	P	P		Het	Het	M/M	M/M	Het	M/M	M/M	Het	M/M	M/M	Het	Het	Het	M/M	M/M	Het
LG05A	Chr05	13812	Chr05_13812	T	C	T	C	M	M	P	M	M	P	M	P	M	M	P	M	M	P	P	M	M	P	M	M	P	M	M	P	P		Het	Het	M/M	M/M	Het	M/M	M/M	Het	M/M	M/M	Het	Het	Het	M/M	M/M	Het
LG05A	Chr05	14344	Chr05_14344	G	A	A	G	M	M	P	M	M	P	M	P	M	M	P	M	M	P	P	M	M	P	M	M	P	M	M	P	P		Het	Het	M/M	M/M	Het	M/M	M/M	Het	M/M	M/M	Het	Het	Het	M/M	M/M	Het
LG05A	Chr05	14407	Chr05_14407	A	T	T	A	M	M	P	M	M	P	M	P	M	M	P	M	M	P	P	M	M	P	M	M	P	M	M	P	P		Het	Het	M/M	M/M	Het	M/M	M/M	Het	M/M	M/M	Het	Het	Het	M/M	M/M	Het
LG05A	Chr05	14414	Chr05_14414	A	G	G	A	M	M	P	M	M	P	M	P	M	M	P	M	M	P	P	M	M	P	M	M	P	M	M	P	P		Het	Het	M/M	M/M	Het	M/M	M/M	Het	M/M	M/M	Het	Het	Het	M/M	M/M	Het
LG05A	Chr05	14426	Chr05_14426	C	T	T	C	M	M	P	M	M	P	M	P	M	M	P	M	M	P	P	M	M	P	M	M	P	M	M	P	P		Het	Het	M/M	M/M	Het	M/M	M/M	Het	M/M	M/M	Het	Het	Het	M/M	M/M	Het
LG05A	Chr05	14453	Chr05_14453	T	C	T	C	M	M	P	M	M	P	M	P	M	M	P	M	M	P	P	M	M	P	M	M	P	M	M	P	P		Het	Het	M/M	M/M	Het	M/M	M/M	Het	M/M	M/M	Het	Het	Het	M/M	M/M	Het
LG05A	Chr05	18400	Chr05_18400	T	C	C	T	M	M	P	M	M	P	M	P	M	M	P	M	M	P	P	M	M	P	M	M	P	M	M	P	P		Het	Het	M/M	M/M	Het	M/M	M/M	Het	M/M	M/M	Het	Het	Het	M/M	M/M	Het
LG05A	Chr05	18516	Chr05_18516	A	G	G	A	M	M	P	M	M	P	M	P	M	M	P	M	M	P	P	M	M	P	M	M	P	M	M	P	P		Het	Het	M/M	M/M	Het	M/M	M/M	Het	M/M	M/M	Het	Het	Het	M/M	M/M	Het
LG05A	Chr05	19158	Chr05_19158	T	C	T	C	M	M	P	M	M	P	M	P	M	M	P	M	M	P	P	M	M	P	M	M	P	M	M	P	P		Het	Het	M/M	M/M	Het	M/M	M/M	Het	M/M	M/M	Het	Het	Het	M/M	M/M	Het
LG05A	Chr05	19159	Chr05_19159	C	T	C	T	M	M	P	M	M	P	M	P	M	M	P	M	M	P	P	M	M	P	M	M	P	M	M	P	P		Het	Het	M/M	M/M	Het	M/M	M/M	Het	M/M	M/M	Het	Het	Het	M/M	M/M	Het
LG05A	Chr05	22067	Chr05_22067	C	A	A	C	M	M	P	M	M	P	M	P	M	M	P	M	M	P	P	M	M	P	M	M	P	M	M	P	P		Het	Het	M/M	M/M	Het	M/M	M/M	Het	M/M	M/M	Het	Het	Het	M/M	M/M	Het
LG05A	Chr05	22101	Chr05_22101	A	T	T	A	M	M	P	M	M	P	M	P	M	M	P	M	M	P	P	M	M	P	M	M	P	M	M	P	P		Het	Het	M/M	M/M	Het	M/M	M/M	Het	M/M	M/M	Het	Het	Het	M/M	M/M	Het
LG05A	Chr05	24222	Chr05_24222	A	T	T	A	M	M	P	M	M	P	M	P	M	M	P	M	M	P	P	M	M	P	M	M	P	M	M	P	P		Het	Het	M/M	M/M	Het	M/M	M/M	Het	M/M	M/M	Het	Het	Het	M/M	M/M	Het
LG05A	Chr05	24356	Chr05_24356	C	A	A	C	M	M	P	M	M	P	M	P	M	M	P	M	M	P	P	M	M	P	M	M	P	M	M	P	P		Het	Het	M/M	M/M	Het	M/M	M/M	Het	M/M	M/M	Het	Het	Het	M/M	M/M	Het
LG05A	Chr05	29567	Chr05_29567	A	G	A	G	M	M	P	M	P	P	M	P	M	M	P	M	P	P	P	M	M	M	P	P	P	M	M	P	P		Het	Het	M/M	M/M	M/M	Het	Het	Het	M/M	M/M	Het	Het	Het	M/M	M/M	M/M
LG05A	Chr05	30054	Chr05_30054	T	C	C	T	M	M	P	M	P	P	M	P	M	M	P	M	P	P	P	M	M	M	P	P	P	M	M	P	P		Het	Het	M/M	M/M	M/M	Het	Het	Het	M/M	M/M	Het	Het	Het	M/M	M/M	M/M
LG05A	Chr05	30595	Chr05_30595	T	C	T	C	M	M	P	M	P	P	M	P	M	M	P	M	P	P	P	M	M	M	P	P	P	M	M	P	P		Het	Het	M/M	M/M	M/M	Het	Het	Het	M/M	M/M	Het	Het	Het	M/M	M/M	M/M
LG05A	Chr05	30640	Chr05_30640	G	A	G	A	M	M	P	M	P	P	M	P	M	M	P	M	P	P	P	M	M	M	P	P	P	M	M	P	P		Het	Het	M/M	M/M	M/M	Het	Het	Het	M/M	M/M	Het	Het	Het	M/M	M/M	M/M
LG05A	Chr05	30772	Chr05_30772	A	G	A	G	M	M	P	M	P	P	M	P	M	M	P	M	P	P	P	M	M	M	P	P	P	M	M	P	P		Het	Het	M/M	M/M	M/M	Het	Het	Het	M/M	M/M	Het	Het	Het	M/M	M/M	M/M
LG05A	Chr05	30805	Chr05_30805	C	T	C	T	M	M	P	M	P	P	M	P	M	M	P	M	P	P	P	M	M	M	P	P	P	M	M	P	P		Het	Het	M/M	M/M	M/M	Het	Het	Het	M/M	M/M	Het	Het	Het	M/M	M/M	M/M
LG05A	Chr05	31133	Chr05_31133	T	C	T	C	M	M	P	M	P	P	M	P	M	M	P	M	P	P	P	M	M	M	P	P	P	M	M	P	P		Het	Het	M/M	M/M	M/M	Het	Het	Het	M/M	M/M	Het	Het	Het	M/M	M/M	M/M
LG05A	Chr05	31311	Chr05_31311	T	C	T	C	M	M	P	M	P	P	M	P	M	M	P	M	P	P	P	M	M	M	P	P	P	M	M	P	P		Het	Het	M/M	M/M	M/M	Het	Het	Het	M/M	M/M	Het	Het	Het	M/M	M/M	M/M
LG05A	Chr05	31512	Chr05_31512	T	C	T	C	M	M	P	M	P	P	M	P	M	M	P	M	P	P	P	M	M	M	P	P	P	M	M	P	P		Het	Het	M/M	M/M	M/M	Het	Het	Het	M/M	M/M	Het	Het	Het	M/M	M/M	M/M
LG05A	Chr05	31535	Chr05_31535	C	A	C	A	M	M	P	M	P	P	M	P	M	M	P	M	P	P	P	M	M	M	P	P	P	M	M	P	P		Het	Het	M/M	M/M	M/M	Het	Het	Het	M/M	M/M	Het	Het	Het	M/M	M/M	M/M
LG05A	Chr05	31538	Chr05_31538	G	A	G	A	M	M	P	M	P	P	M	P	M	M	P	M	P	P	P	M	M	M	P	P	P	M	M	P	P		Het	Het	M/M	M/M	M/M	Het	Het	Het	M/M	M/M	Het	Het	Het	M/M	M/M	M/M
LG05A	Chr05	31539	Chr05_31539	A	T	A	T	M	M	P	M	P	P	M	P	M	M	P	M	P	P	P	M	M	M	P	P	P	M	M	P	P		Het	Het	M/M	M/M	M/M	Het	Het	Het	M/M	M/M	Het	Het	Het	M/M	M/M	M/M
LG05A	Chr05	31623	Chr05_31623	G	C	G	C	M	M	P	M	P	P	M	P	M	M	P	M	P	P	P	M	M	M	P	P	P	M	M	P	P		Het	Het	M/M	M/M	M/M	Het	Het	Het	M/M	M/M	Het	Het	Het	M/M	M/M	M/M
LG05A	Chr05	31651	Chr05_31651	G	A	G	A	M	M	P	M	P	P	M	P	M	M	P	M	P	P	P	M	M	M	P	P	P	M	M	P	P		Het	Het	M/M	M/M	M/M	Het	Het	Het	M/M	M/M	Het	Het	Het	M/M	M/M	M/M
LG05A	Chr05	31790	Chr05_31790	G	A	A	G	M	M	P	M	P	P	M	P	M	M	P	M	P	P	P	M	M	M	P	P	P	M	M	P	P		Het	Het	M/M	M/M	M/M	Het	Het	Het	M/M	M/M	Het	Het	Het	M/M	M/M	M/M
LG05A	Chr05	31867	Chr05_31867	T	C	C	T	M	M	P	M	P	P	M	P	M	M	P	M	P	P	P	M	M	M	P	P	P	M	M	P	P		Het	Het	M/M	M/M	M/M	Het	Het	Het	M/M	M/M	Het	Het	Het	M/M	M/M	M/M
LG05A	Chr05	32015	Chr05_32015	A	G	A	G	M	M	P	M	P	P	M	P	M	M	P	M	P	P	P	M	M	M	P	P	P	M	M	P	P		Het	Het	M/M	M/M	M/M	Het	Het	Het	M/M	M/M	Het	Het	Het	M/M	M/M	M/M
LG05A	Chr05	33814	Chr05_33814	A	G	A	G	M	M	P	M	P	P	M	P	M	M	P	M	P	P	P	M	M	M	P	P	P	M	M	P	P		Het	Het	M/M	M/M	M/M	Het	Het	Het	M/M	M/M	Het	Het	Het	M/M	M/M	M/M
LG05A	Chr05	41357	Chr05_41357	G	A	G	A	M	M	P	M	P	P	M	P	M	M	P	M	P	P	P	M	M	M	P	P	P	M	M	P	P		Het	Het	M/M	M/M	M/M	Het	Het	Het	M/M	M/M	Het	Het	Het	M/M	M/M	M/M
LG05A	Chr05	41366	Chr05_41366	G	A	G	A	M	M	P	M	P	P	M	P	M	M	P	M	P	P	P	M	M	M	P	P	P	M	M	P	P		Het	Het	M/M	M/M	M/M	Het	Het	Het	M/M	M/M	Het	Het	Het	M/M	M/M	M/M
LG05A	Chr05	41462	Chr05_41462	G	A	A	G	M	M	P	M	P	P	M	P	M	M	P	M	P	P	P	M	M	M	P	P	P	M	M	P	P		Het	Het	M/M	M/M	M/M	Het	Het	Het	M/M	M/M	Het	Het	Het	M/M	M/M	M/M
LG05A	Chr05	41638	Chr05_41638	G	A	A	G	M	M	P	M	P	P	M	P	M	M	P	M	P	P	P	M	M	M	P	P	P	M	M	P	P		Het	Het	M/M	M/M	M/M	Het	Het	Het	M/M	M/M	Het	Het	Het	M/M	M/M	M/M
LG05A	Chr05	42903	Chr05_42903	G	A	A	G	M	M	P	M	P	P	M	P	M	M	P	M	P	P	P	M	M	M	P	P	P	M	M	P	P		Het	Het	M/M	M/M	M/M	Het	Het	Het	M/M	M/M	Het	Het	Het	M/M	M/M	M/M
LG05A	Chr05	43019	Chr05_43019	G	A	A	G	M	M	P	M	P	P	M	P	M	M	P	M	P	P	P	M	M	M	P	P	P	M	M	P	P		Het	Het	M/M	M/M	M/M	Het	Het	Het	M/M	M/M	Het	Het	Het	M/M	M/M	M/M
LG05A	Chr05	43143	Chr05_43143	G	T	G	T	M	M	P	M	P	P	M	P	M	M	P	M	P	P	P	M	M	M	P	P	P	M	M	P	P		Het	Het	M/M	M/M	M/M	Het	Het	Het	M/M	M/M	Het	Het	Het	M/M	M/M	M/M
LG05A	Chr05	43290	Chr05_43290	T	C	C	T	M	M	P	M	P	P	M	P	M	M	P	M	P	P	P	M	M	M	P	P	P	M	M	P	P		Het	Het	M/M	M/M	M/M	Het	Het	Het	M/M	M/M	Het	Het	Het	M/M	M/M	M/M
LG05A	Chr05	44853	Chr05_44853	G	T	T	G	M	M	P	M	P	P	M	P	M	M	P	M	P	P	P	M	M	M	P	P	P	M	M	P	P		Het	Het	M/M	M/M	M/M	Het	Het	Het	M/M	M/M	Het	Het	Het	M/M	M/M	M/M
LG05A	Chr05	44860	Chr05_44860	A	G	A	G	M	M	P	M	P	P	M	P	M	M	P	M	P	P	P	M	M	M	P	P	P	M	M	P	P		Het	Het	M/M	M/M	M/M	Het	Het	Het	M/M	M/M	Het	Het	Het	M/M	M/M	M/M
LG05A	Chr05	45606	Chr05_45606	C	T	C	T	M	M	P	M	P	P	M	P	M	M	P	M	P	P	P	M	M	M	P	P	P	M	M	P	P		Het	Het	M/M	M/M	M/M	Het	Het	Het	M/M	M/M	Het	Het	Het	M/M	M/M	M/M
LG05A	Chr05	45710	Chr05_45710	A	G	G	A	M	M	P	M	P	P	M	P	M	M	P	M	P	P	P	M	M	M	P	P	P	M	M	P	P		Het	Het	M/M	M/M	M/M	Het	Het	Het	M/M	M/M	Het	Het	Het	M/M	M/M	M/M
LG05A	Chr05	45866	Chr05_45866	A	G	G	A	M	M	P	M	P	P	M	P	M	M	P	M	P	P	P	M	M	M	P	P	P	M	M	P	P		Het	Het	M/M	M/M	M/M	Het	Het	Het	M/M	M/M	Het	Het	Het	M/M	M/M	M/M
LG05A	Chr05	46022	Chr05_46022	C	T	C	T	M	M	P	M	P	P	M	P	M	M	P	M	P	P	P	M	M	M	P	P	P	M	M	P	P		Het	Het	M/M	M/M	M/M	Het	Het	Het	M/M	M/M	Het	Het	Het	M/M	M/M	M/M
LG05A	Chr05	46030	Chr05_46030	C	G	C	G	M	M	P	M	P	P	M	P	M	M	P	M	P	P	P	M	M	M	P	P	P	M	M	P	P		Het	Het	M/M	M/M	M/M	Het	Het	Het	M/M	M/M	Het	Het	Het	M/M	M/M	M/M
LG05A	Chr05	46142	Chr05_46142	T	C	T	C	M	M	P	M	P	P	M	P	M	M	P	M	P	P	P	M	M	M	P	P	P	M	M	P	P		Het	Het	M/M	M/M	M/M	Het	Het	Het	M/M	M/M	Het	Het	Het	M/M	M/M	M/M
LG05A	Chr05	46329	Chr05_46329	C	T	C	T	M	M	P	M	P	P	M	P	M	M	P	M	P	P	P	M	M	M	P	P	P	M	M	P	P		Het	Het	M/M	M/M	M/M	Het	Het	Het	M/M	M/M	Het	Het	Het	M/M	M/M	M/M
LG05A	Chr05	46348	Chr05_46348	C	T	C	T	M	M	P	M	P	P	M	P	M	M	P	M	P	P	P	M	M	M	P	P	P	M	M	P	P		Het	Het	M/M	M/M	M/M	Het	Het	Het	M/M	M/M	Het	Het	Het	M/M	M/M	M/M
LG05A	Chr05	46574	Chr05_46574	A	G	A	G	M	M	P	M	P	P	M	P	M	M	P	M	P	P	P	M	M	M	P	P	P	M	M	P	P		Het	Het	M/M	M/M	M/M	Het	Het	Het	M/M	M/M	Het	Het	Het	M/M	M/M	M/M
LG05A	Chr05	46835	Chr05_46835	A	G	G	A	M	M	P	M	P	P	M	P	M	M	P	M	P	P	P	M	M	M	P	P	P	M	M	P	P		Het	Het	M/M	M/M	M/M	Het	Het	Het	M/M	M/M	Het	Het	Het	M/M	M/M	M/M
LG05A	Chr05	47037	Chr05_47037	C	G	G	C	M	M	P	M	P	P	M	P	M	M	P	M	P	P	P	M	M	M	P	P	P	M	M	P	P		Het	Het	M/M	M/M	M/M	Het	Het	Het	M/M	M/M	Het	Het	Het	M/M	M/M	M/M
LG05A	Chr05	47091	Chr05_47091	A	G	A	G	M	M	P	M	P	P	M	P	M	M	P	M	P	P	P	M	M	M	P	P	P	M	M	P	P		Het	Het	M/M	M/M	M/M	Het	Het	Het	M/M	M/M	Het	Het	Het	M/M	M/M	M/M
LG05A	Chr05	47746	Chr05_47746	C	T	T	C	M	M	P	M	P	P	M	P	M	M	P	M	P	P	P	M	M	M	P	P	P	M	M	P	P		Het	Het	M/M	M/M	M/M	Het	Het	Het	M/M	M/M	Het	Het	Het	M/M	M/M	M/M
LG05A	Chr05	48016	Chr05_48016	C	T	C	T	M	M	P	M	P	P	M	P	M	M	P	M	P	P	P	M	M	M	P	P	P	M	M	P	P		Het	Het	M/M	M/M	M/M	Het	Het	Het	M/M	M/M	Het	Het	Het	M/M	M/M	M/M
LG05A	Chr05	48081	Chr05_48081	C	G	C	G	M	M	P	M	P	P	M	P	M	M	P	M	P	P	P	M	M	M	P	P	P	M	M	P	P		Het	Het	M/M	M/M	M/M	Het	Het	Het	M/M	M/M	Het	Het	Het	M/M	M/M	M/M
LG05A	Chr05	48099	Chr05_48099	T	C	T	C	M	M	P	M	P	P	M	P	M	M	P	M	P	P	P	M	M	M	P	P	P	M	M	P	P		Het	Het	M/M	M/M	M/M	Het	Het	Het	M/M	M/M	Het	Het	Het	M/M	M/M	M/M
LG05A	Chr05	48112	Chr05_48112	G	A	G	A	M	M	P	M	P	P	M	P	M	M	P	M	P	P	P	M	M	M	P	P	P	M	M	P	P		Het	Het	M/M	M/M	M/M	Het	Het	Het	M/M	M/M	Het	Het	Het	M/M	M/M	M/M
LG05A	Chr05	48175	Chr05_48175	C	T	C	T	M	M	P	M	P	P	M	P	M	M	P	M	P	P	P	M	M	M	P	P	P	M	M	P	P		Het	Het	M/M	M/M	M/M	Het	Het	Het	M/M	M/M	Het	Het	Het	M/M	M/M	M/M
LG05A	Chr05	48289	Chr05_48289	A	G	A	G	M	M	P	M	P	P	M	P	M	M	P	M	P	P	P	M	M	M	P	P	P	M	M	P	P		Het	Het	M/M	M/M	M/M	Het	Het	Het	M/M	M/M	Het	Het	Het	M/M	M/M	M/M
LG05A	Chr05	48555	Chr05_48555	T	C	T	C	M	M	P	M	P	P	M	P	M	M	P	M	P	P	P	M	M	M	P	P	P	M	M	P	P		Het	Het	M/M	M/M	M/M	Het	Het	Het	M/M	M/M	Het	Het	Het	M/M	M/M	M/M
LG05A	Chr05	48609	Chr05_48609	G	A	G	A	M	M	P	M	P	P	M	P	M	M	P	M	P	P	P	M	M	M	P	P	P	M	M	P	P		Het	Het	M/M	M/M	M/M	Het	Het	Het	M/M	M/M	Het	Het	Het	M/M	M/M	M/M
LG05A	Chr05	48636	Chr05_48636	C	T	C	T	M	M	P	M	P	P	M	P	M	M	P	M	P	P	P	M	M	M	P	P	P	M	M	P	P		Het	Het	M/M	M/M	M/M	Het	Het	Het	M/M	M/M	Het	Het	Het	M/M	M/M	M/M
LG05A	Chr05	48663	Chr05_48663	G	A	G	A	M	M	P	M	P	P	M	P	M	M	P	M	P	P	P	M	M	M	P	P	P	M	M	P	P		Het	Het	M/M	M/M	M/M	Het	Het	Het	M/M	M/M	Het	Het	Het	M/M	M/M	M/M
LG05A	Chr05	48745	Chr05_48745	A	G	A	G	M	M	P	M	P	P	M	P	M	M	P	M	P	P	P	M	M	M	P	P	P	M	M	P	P		Het	Het	M/M	M/M	M/M	Het	Het	Het	M/M	M/M	Het	Het	Het	M/M	M/M	M/M
LG05A	Chr05	48831	Chr05_48831	A	G	A	G	M	M	P	M	P	P	M	P	M	M	P	M	P	P	P	M	M	M	P	P	P	M	M	P	P		Het	Het	M/M	M/M	M/M	Het	Het	Het	M/M	M/M	Het	Het	Het	M/M	M/M	M/M
LG05A	Chr05	48849	Chr05_48849	T	C	T	C	M	M	P	M	P	P	M	P	M	M	P	M	P	P	P	M	M	M	P	P	P	M	M	P	P		Het	Het	M/M	M/M	M/M	Het	Het	Het	M/M	M/M	Het	Het	Het	M/M	M/M	M/M
LG05A	Chr05	48856	Chr05_48856	A	G	A	G	M	M	P	M	P	P	M	P	M	M	P	M	P	P	P	M	M	M	P	P	P	M	M	P	P		Het	Het	M/M	M/M	M/M	Het	Het	Het	M/M	M/M	Het	Het	Het	M/M	M/M	M/M
LG05A	Chr05	48897	Chr05_48897	T	C	T	C	M	M	P	M	P	P	M	P	M	M	P	M	P	P	P	M	M	M	P	P	P	M	M	P	P		Het	Het	M/M	M/M	M/M	Het	Het	Het	M/M	M/M	Het	Het	Het	M/M	M/M	M/M
LG05A	Chr05	48972	Chr05_48972	G	A	G	A	M	M	P	M	P	P	M	P	M	M	P	M	P	P	P	M	M	M	P	P	P	M	M	P	P		Het	Het	M/M	M/M	M/M	Het	Het	Het	M/M	M/M	Het	Het	Het	M/M	M/M	M/M
LG05A	Chr05	49043	Chr05_49043	T	G	T	G	M	M	P	M	P	P	M	P	M	M	P	M	P	P	P	M	M	M	P	P	P	M	M	P	P		Het	Het	M/M	M/M	M/M	Het	Het	Het	M/M	M/M	Het	Het	Het	M/M	M/M	M/M
LG05A	Chr05	49044	Chr05_49044	C	T	C	T	M	M	P	M	P	P	M	P	M	M	P	M	P	P	P	M	M	M	P	P	P	M	M	P	P		Het	Het	M/M	M/M	M/M	Het	Het	Het	M/M	M/M	Het	Het	Het	M/M	M/M	M/M
LG05A	Chr05	49185	Chr05_49185	G	A	G	A	M	M	P	M	P	P	M	P	M	M	P	M	P	P	P	M	M	M	P	P	P	M	M	P	P		Het	Het	M/M	M/M	M/M	Het	Het	Het	M/M	M/M	Het	Het	Het	M/M	M/M	M/M
LG05A	Chr05	49411	Chr05_49411	T	G	T	G	M	M	P	M	P	P	M	P	M	M	P	M	P	P	P	M	M	M	P	P	P	M	M	P	P		Het	Het	M/M	M/M	M/M	Het	Het	Het	M/M	M/M	Het	Het	Het	M/M	M/M	M/M
LG05A	Chr05	49751	Chr05_49751	C	T	C	T	M	M	P	M	P	P	M	P	M	M	P	M	P	P	P	M	M	M	P	P	P	M	M	P	P		Het	Het	M/M	M/M	M/M	Het	Het	Het	M/M	M/M	Het	Het	Het	M/M	M/M	M/M
LG05A	Chr05	50218	Chr05_50218	A	G	A	G	M	M	P	M	P	P	M	P	M	M	P	M	P	P	P	M	M	M	P	P	P	M	M	P	P		Het	Het	M/M	M/M	M/M	Het	Het	Het	M/M	M/M	Het	Het	Het	M/M	M/M	M/M
LG05A	Chr05	50427	Chr05_50427	A	G	G	A	M	M	P	M	P	P	M	P	M	M	P	M	P	P	P	M	M	M	P	P	P	M	M	P	P		Het	Het	M/M	M/M	M/M	Het	Het	Het	M/M	M/M	Het	Het	Het	M/M	M/M	M/M
LG05A	Chr05	50835	Chr05_50835	C	T	C	T	M	M	P	M	P	P	M	P	M	M	P	M	P	P	P	M	M	M	P	P	P	M	M	P	P		Het	Het	M/M	M/M	M/M	Het	Het	Het	M/M	M/M	Het	Het	Het	M/M	M/M	M/M
LG05A	Chr05	50838	Chr05_50838	C	T	T	C	M	M	P	M	P	P	M	P	M	M	P	M	P	P	P	M	M	M	P	P	P	M	M	P	P		Het	Het	M/M	M/M	M/M	Het	Het	Het	M/M	M/M	Het	Het	Het	M/M	M/M	M/M
LG05A	Chr05	51087	Chr05_51087	T	C	T	C	M	M	P	M	P	P	M	P	M	M	P	M	P	P	P	M	M	M	P	P	P	M	M	P	P		Het	Het	M/M	M/M	M/M	Het	Het	Het	M/M	M/M	Het	Het	Het	M/M	M/M	M/M
LG05A	Chr05	51366	Chr05_51366	G	A	G	A	M	M	P	M	P	P	M	P	M	M	P	M	P	P	P	M	M	M	P	P	P	M	M	P	P		Het	Het	M/M	M/M	M/M	Het	Het	Het	M/M	M/M	Het	Het	Het	M/M	M/M	M/M
LG05A	Chr05	51423	Chr05_51423	G	A	G	A	M	M	P	M	P	P	M	P	M	M	P	M	P	P	P	M	M	M	P	P	P	M	M	P	P		Het	Het	M/M	M/M	M/M	Het	Het	Het	M/M	M/M	Het	Het	Het	M/M	M/M	M/M
LG05A	Chr05	51487	Chr05_51487	C	T	C	T	M	M	P	M	P	P	M	P	M	M	P	M	P	P	P	M	M	M	P	P	P	M	M	P	P		Het	Het	M/M	M/M	M/M	Het	Het	Het	M/M	M/M	Het	Het	Het	M/M	M/M	M/M
LG05A	Chr05	51959	Chr05_51959	C	T	C	T	M	M	P	M	P	P	M	P	M	M	P	M	P	P	P	M	M	M	P	P	P	M	M	P	P		Het	Het	M/M	M/M	M/M	Het	Het	Het	M/M	M/M	Het	Het	Het	M/M	M/M	M/M
LG05A	Chr05	52028	Chr05_52028	C	T	C	T	M	M	P	M	P	P	M	P	M	M	P	M	P	P	P	M	M	M	P	P	P	M	M	P	P		Het	Het	M/M	M/M	M/M	Het	Het	Het	M/M	M/M	Het	Het	Het	M/M	M/M	M/M
LG05A	Chr05	52092	Chr05_52092	G	T	G	T	M	M	P	M	P	P	M	P	M	M	P	M	P	P	P	M	M	M	P	P	P	M	M	P	P		Het	Het	M/M	M/M	M/M	Het	Het	Het	M/M	M/M	Het	Het	Het	M/M	M/M	M/M
LG05A	Chr05	52350	Chr05_52350	A	T	T	A	M	M	P	M	P	P	M	P	M	M	P	M	P	P	P	M	M	M	P	P	P	M	M	P	P		Het	Het	M/M	M/M	M/M	Het	Het	Het	M/M	M/M	Het	Het	Het	M/M	M/M	M/M
LG05A	Chr05	53345	Chr05_53345	A	T	T	A	M	M	P	M	P	P	M	P	M	M	P	M	P	P	P	M	M	M	P	P	P	M	M	P	P		Het	Het	M/M	M/M	M/M	Het	Het	Het	M/M	M/M	Het	Het	Het	M/M	M/M	M/M
LG05A	Chr05	53685	Chr05_53685	A	G	G	A	M	M	P	M	P	P	M	P	M	M	P	M	P	P	P	M	M	M	P	P	P	M	M	P	P		Het	Het	M/M	M/M	M/M	Het	Het	Het	M/M	M/M	Het	Het	Het	M/M	M/M	M/M
LG05A	Chr05	59099	Chr05_59099	C	G	C	G	M	M	P	M	P	P	M	P	M	M	P	M	P	P	P	M	M	M	P	P	P	M	M	P	P		Het	Het	M/M	M/M	M/M	Het	Het	Het	M/M	M/M	Het	Het	Het	M/M	M/M	M/M
LG05A	Chr05	59632	Chr05_59632	G	A	A	G	M	M	P	M	P	P	M	P	M	M	P	M	P	P	P	M	M	M	P	P	P	M	M	P	P		Het	Het	M/M	M/M	M/M	Het	Het	Het	M/M	M/M	Het	Het	Het	M/M	M/M	M/M
LG05A	Chr05	60045	Chr05_60045	A	T	T	A	M	M	P	M	P	P	M	P	M	M	P	M	P	P	P	M	M	M	P	P	P	M	M	P	P		Het	Het	M/M	M/M	M/M	Het	Het	Het	M/M	M/M	Het	Het	Het	M/M	M/M	M/M
LG05A	Chr05	60920	Chr05_60920	A	G	G	A	M	M	P	M	P	P	M	P	M	M	P	M	P	P	P	M	M	M	P	P	P	M	M	P	P		Het	Het	M/M	M/M	M/M	Het	Het	Het	M/M	M/M	Het	Het	Het	M/M	M/M	M/M
LG05A	Chr05	61089	Chr05_61089	T	C	C	T	M	M	P	M	P	P	M	P	M	M	P	M	P	P	P	M	M	M	P	P	P	M	M	P	P		Het	Het	M/M	M/M	M/M	Het	Het	Het	M/M	M/M	Het	Het	Het	M/M	M/M	M/M
LG05A	Chr05	61280	Chr05_61280	C	T	T	C	M	M	P	M	P	P	M	P	M	M	P	M	P	P	P	M	M	M	P	P	P	M	M	P	P		Het	Het	M/M	M/M	M/M	Het	Het	Het	M/M	M/M	Het	Het	Het	M/M	M/M	M/M
LG05A	Chr05	61456	Chr05_61456	A	G	G	A	M	M	P	M	P	P	M	P	M	M	P	M	P	P	P	M	M	M	P	P	P	M	M	P	P		Het	Het	M/M	M/M	M/M	Het	Het	Het	M/M	M/M	Het	Het	Het	M/M	M/M	M/M
LG05A	Chr05	61507	Chr05_61507	C	T	T	C	M	M	P	M	P	P	M	P	M	M	P	M	P	P	P	M	M	M	P	P	P	M	M	P	P		Het	Het	M/M	M/M	M/M	Het	Het	Het	M/M	M/M	Het	Het	Het	M/M	M/M	M/M
LG05A	Chr05	61562	Chr05_61562	A	G	G	A	M	M	P	M	P	P	M	P	M	M	P	M	P	P	P	M	M	M	P	P	P	M	M	P	P		Het	Het	M/M	M/M	M/M	Het	Het	Het	M/M	M/M	Het	Het	Het	M/M	M/M	M/M
LG05A	Chr05	61822	Chr05_61822	A	G	G	A	M	M	P	M	P	P	M	P	M	M	P	M	P	P	P	M	M	M	P	P	P	M	M	P	P		Het	Het	M/M	M/M	M/M	Het	Het	Het	M/M	M/M	Het	Het	Het	M/M	M/M	M/M
LG05A	Chr05	61999	Chr05_61999	G	T	T	G	M	M	P	M	P	P	M	P	M	M	P	M	P	P	P	M	M	M	P	P	P	M	M	P	P		Het	Het	M/M	M/M	M/M	Het	Het	Het	M/M	M/M	Het	Het	Het	M/M	M/M	M/M
LG05A	Chr05	62523	Chr05_62523	G	A	A	G	M	M	P	M	P	P	M	P	M	M	P	M	P	P	P	M	M	M	P	P	P	M	M	P	P		Het	Het	M/M	M/M	M/M	Het	Het	Het	M/M	M/M	Het	Het	Het	M/M	M/M	M/M
LG05A	Chr05	62547	Chr05_62547	A	T	T	A	M	M	P	M	P	P	M	P	M	M	P	M	P	P	P	M	M	M	P	P	P	M	M	P	P		Het	Het	M/M	M/M	M/M	Het	Het	Het	M/M	M/M	Het	Het	Het	M/M	M/M	M/M
LG05A	Chr05	63369	Chr05_63369	C	T	C	T	M	M	P	M	P	P	M	P	M	M	P	M	P	P	P	M	M	M	P	P	P	M	M	P	P		Het	Het	M/M	M/M	M/M	Het	Het	Het	M/M	M/M	Het	Het	Het	M/M	M/M	M/M
LG05A	Chr05	63695	Chr05_63695	T	C	C	T	M	M	P	M	P	P	M	P	M	M	P	M	P	P	P	M	M	M	P	P	P	M	M	P	P		Het	Het	M/M	M/M	M/M	Het	Het	Het	M/M	M/M	Het	Het	Het	M/M	M/M	M/M
LG05A	Chr05	63847	Chr05_63847	A	C	C	A	M	M	P	M	P	P	M	P	M	M	P	M	P	P	P	M	M	M	P	P	P	M	M	P	P		Het	Het	M/M	M/M	M/M	Het	Het	Het	M/M	M/M	Het	Het	Het	M/M	M/M	M/M
LG05A	Chr05	63886	Chr05_63886	C	T	C	T	M	M	P	M	P	P	M	P	M	M	P	M	P	P	P	M	M	M	P	P	P	M	M	P	P		Het	Het	M/M	M/M	M/M	Het	Het	Het	M/M	M/M	Het	Het	Het	M/M	M/M	M/M
LG05A	Chr05	63970	Chr05_63970	T	C	T	C	M	M	P	M	P	P	M	P	M	M	P	M	P	P	P	M	M	M	P	P	P	M	P	P	P		Het	Het	M/M	M/M	M/M	Het	Het	Het	M/M	Het	Het	Het	Het	M/M	M/M	M/M
LG05A	Chr05	64237	Chr05_64237	C	T	T	C	M	M	P	M	P	P	M	P	M	M	P	M	P	P	P	M	M	M	P	P	P	M	M	P	P		Het	Het	M/M	M/M	M/M	Het	Het	Het	M/M	M/M	Het	Het	Het	M/M	M/M	M/M
LG05A	Chr05	64329	Chr05_64329	G	A	G	A	M	M	P	M	P	P	M	P	M	M	P	M	P	P	P	M	M	M	P	P	P	M	M	P	P		Het	Het	M/M	M/M	M/M	Het	Het	Het	M/M	M/M	Het	Het	Het	M/M	M/M	M/M
LG05A	Chr05	64421	Chr05_64421	A	T	T	A	M	M	P	M	P	P	M	P	M	M	P	M	P	P	P	M	M	M	P	P	P	M	M	P	P		Het	Het	M/M	M/M	M/M	Het	Het	Het	M/M	M/M	Het	Het	Het	M/M	M/M	M/M
LG05A	Chr05	69459	Chr05_69459	C	T	C	T	M	M	P	M	P	P	M	P	M	M	P	M	P	P	P	M	M	M	P	P	P	M	P	P	P		Het	Het	M/M	M/M	M/M	Het	Het	Het	M/M	Het	Het	Het	Het	M/M	M/M	M/M
LG05A	Chr05	69468	Chr05_69468	T	C	T	C	M	M	P	M	P	P	M	P	M	M	P	M	P	P	P	M	M	M	P	P	P	M	P	P	P		Het	Het	M/M	M/M	M/M	Het	Het	Het	M/M	Het	Het	Het	Het	M/M	M/M	M/M
LG05A	Chr05	69568	Chr05_69568	T	G	T	G	M	M	P	M	P	P	M	P	M	M	P	M	P	P	P	M	M	M	P	P	P	M	P	P	P		Het	Het	M/M	M/M	M/M	Het	Het	Het	M/M	Het	Het	Het	Het	M/M	M/M	M/M
LG05A	Chr05	69584	Chr05_69584	C	T	C	T	M	M	P	M	P	P	M	P	M	M	P	M	P	P	P	M	M	M	P	P	P	M	P	P	P		Het	Het	M/M	M/M	M/M	Het	Het	Het	M/M	Het	Het	Het	Het	M/M	M/M	M/M
LG05A	Chr05	69592	Chr05_69592	G	C	G	C	M	M	P	M	P	P	M	P	M	M	P	M	P	P	P	M	M	M	P	P	P	M	P	P	P		Het	Het	M/M	M/M	M/M	Het	Het	Het	M/M	Het	Het	Het	Het	M/M	M/M	M/M
LG05A	Chr05	69766	Chr05_69766	A	G	A	G	M	M	P	M	P	P	M	P	M	M	P	M	P	P	P	M	M	M	P	P	P	M	P	P	P		Het	Het	M/M	M/M	M/M	Het	Het	Het	M/M	Het	Het	Het	Het	M/M	M/M	M/M
LG05A	Chr05	69939	Chr05_69939	A	G	A	G	M	M	P	M	P	P	M	P	M	M	P	M	P	P	P	M	M	M	P	P	P	M	P	P	P		Het	Het	M/M	M/M	M/M	Het	Het	Het	M/M	Het	Het	Het	Het	M/M	M/M	M/M
LG05A	Chr05	74994	Chr05_74994	T	C	C	T	M	M	P	P	P	P	M	P	M	M	M	M	P	P	M	M	M	M	P	P	P	M	P	P	P		Het	M/M	M/M	M/M	M/M	Het	Het	Het	M/M	Het	Het	Het	M/M	M/M	M/M	M/M
LG05A	Chr05	77002	Chr05_77002	G	A	G	A	M	M	P	P	P	P	M	P	M	M	M	M	P	P	M	M	M	M	P	P	P	M	P	P	P		Het	M/M	M/M	M/M	M/M	Het	Het	Het	M/M	Het	Het	Het	M/M	M/M	M/M	M/M
LG05A	Chr05	77032	Chr05_77032	A	G	G	A	M	M	P	P	P	P	M	P	M	M	M	M	P	P	M	M	M	M	P	P	P	M	P	P	P		Het	M/M	M/M	M/M	M/M	Het	Het	Het	M/M	Het	Het	Het	M/M	M/M	M/M	M/M
LG05A	Chr05	77253	Chr05_77253	C	T	C	T	M	M	P	P	P	P	M	P	M	M	M	M	P	P	M	M	M	M	P	P	P	M	P	P	P		Het	M/M	M/M	M/M	M/M	Het	Het	Het	M/M	Het	Het	Het	M/M	M/M	M/M	M/M
LG05A	Chr05	77423	Chr05_77423	G	T	T	G	M	M	P	P	P	P	M	P	M	M	M	M	P	P	M	M	M	M	P	P	P	M	P	P	P		Het	M/M	M/M	M/M	M/M	Het	Het	Het	M/M	Het	Het	Het	M/M	M/M	M/M	M/M
LG05A	Chr05	77484	Chr05_77484	G	A	G	A	M	M	P	P	P	P	M	P	M	M	M	M	P	P	M	M	M	M	P	P	P	M	P	P	P		Het	M/M	M/M	M/M	M/M	Het	Het	Het	M/M	Het	Het	Het	M/M	M/M	M/M	M/M
LG05A	Chr05	78310	Chr05_78310	G	A	A	G	M	M	P	P	P	P	M	P	M	M	M	M	P	P	M	M	M	M	P	P	P	M	P	P	P		Het	M/M	M/M	M/M	M/M	Het	Het	Het	M/M	Het	Het	Het	M/M	M/M	M/M	M/M
LG05A	Chr05	80037	Chr05_80037	C	T	C	T	M	M	P	P	P	P	M	P	M	M	M	M	P	P	M	M	M	M	P	P	P	M	P	P	P		Het	M/M	M/M	M/M	M/M	Het	Het	Het	M/M	Het	Het	Het	M/M	M/M	M/M	M/M
LG05A	Chr05	83890	Chr05_83890	G	A	G	A	M	M	P	P	P	P	M	P	M	M	M	M	P	P	M	M	M	P	P	P	P	M	P	P	P		Het	M/M	M/M	M/M	Het	Het	Het	Het	M/M	Het	Het	Het	M/M	M/M	M/M	Het
LG05A	Chr05	84400	Chr05_84400	G	A	G	A	M	M	P	P	P	P	M	P	M	M	M	M	P	P	M	M	M	P	P	P	P	M	P	P	P		Het	M/M	M/M	M/M	Het	Het	Het	Het	M/M	Het	Het	Het	M/M	M/M	M/M	Het
LG05A	Chr05	84615	Chr05_84615	T	C	T	C	M	M	P	P	P	P	M	P	M	M	M	M	P	P	M	M	M	P	P	P	P	M	P	P	P		Het	M/M	M/M	M/M	Het	Het	Het	Het	M/M	Het	Het	Het	M/M	M/M	M/M	Het
LG05A	Chr05	84904	Chr05_84904	A	G	A	G	M	M	P	P	P	P	M	P	M	M	M	M	P	P	M	M	M	P	P	P	P	M	P	P	P		Het	M/M	M/M	M/M	Het	Het	Het	Het	M/M	Het	Het	Het	M/M	M/M	M/M	Het
LG05A	Chr05	85009	Chr05_85009	G	A	G	A	M	M	P	P	P	P	M	P	M	M	M	M	P	P	M	M	M	P	P	P	P	M	P	P	P		Het	M/M	M/M	M/M	Het	Het	Het	Het	M/M	Het	Het	Het	M/M	M/M	M/M	Het
LG05A	Chr05	85107	Chr05_85107	G	A	G	A	M	M	P	P	P	P	M	P	M	M	M	M	P	P	M	M	M	P	P	P	P	M	P	P	P		Het	M/M	M/M	M/M	Het	Het	Het	Het	M/M	Het	Het	Het	M/M	M/M	M/M	Het
LG05A	Chr05	85196	Chr05_85196	A	G	A	G	M	M	P	P	P	P	M	P	M	M	M	M	P	P	M	M	M	P	P	P	P	M	P	P	P		Het	M/M	M/M	M/M	Het	Het	Het	Het	M/M	Het	Het	Het	M/M	M/M	M/M	Het
LG05A	Chr05	85221	Chr05_85221	T	A	T	A	M	M	P	P	P	P	M	P	M	M	M	M	P	P	M	M	M	P	P	P	P	M	P	P	P		Het	M/M	M/M	M/M	Het	Het	Het	Het	M/M	Het	Het	Het	M/M	M/M	M/M	Het
LG05A	Chr05	85246	Chr05_85246	G	A	G	A	M	M	P	P	P	P	M	P	M	M	M	M	P	P	M	M	M	P	P	P	P	M	P	P	P		Het	M/M	M/M	M/M	Het	Het	Het	Het	M/M	Het	Het	Het	M/M	M/M	M/M	Het
LG05A	Chr05	85251	Chr05_85251	A	G	A	G	M	M	P	P	P	P	M	P	M	M	M	M	P	P	M	M	M	P	P	P	P	M	P	P	P		Het	M/M	M/M	M/M	Het	Het	Het	Het	M/M	Het	Het	Het	M/M	M/M	M/M	Het
LG05A	Chr05	85295	Chr05_85295	A	G	A	G	M	M	P	P	P	P	M	P	M	M	M	M	P	P	M	M	M	P	P	P	P	M	P	P	P		Het	M/M	M/M	M/M	Het	Het	Het	Het	M/M	Het	Het	Het	M/M	M/M	M/M	Het
LG05A	Chr05	85315	Chr05_85315	G	T	G	T	M	M	P	P	P	P	M	P	M	M	M	M	P	P	M	M	M	P	P	P	P	M	P	P	P		Het	M/M	M/M	M/M	Het	Het	Het	Het	M/M	Het	Het	Het	M/M	M/M	M/M	Het
LG05A	Chr05	85565	Chr05_85565	A	C	A	C	M	M	P	P	P	P	M	P	M	M	M	M	P	P	M	M	M	P	P	P	P	M	P	P	P		Het	M/M	M/M	M/M	Het	Het	Het	Het	M/M	Het	Het	Het	M/M	M/M	M/M	Het
LG05A	Chr05	85816	Chr05_85816	T	C	T	C	M	M	P	P	P	P	M	P	M	M	M	M	P	P	M	M	M	P	P	P	P	M	P	P	P		Het	M/M	M/M	M/M	Het	Het	Het	Het	M/M	Het	Het	Het	M/M	M/M	M/M	Het
LG05A	Chr05	85822	Chr05_85822	T	C	T	C	M	M	P	P	P	P	M	P	M	M	M	M	P	P	M	M	M	P	P	P	P	M	P	P	P		Het	M/M	M/M	M/M	Het	Het	Het	Het	M/M	Het	Het	Het	M/M	M/M	M/M	Het
LG05A	Chr05	86053	Chr05_86053	T	C	T	C	M	M	P	P	P	P	M	P	M	M	M	M	P	P	M	M	M	P	P	P	P	M	P	P	P		Het	M/M	M/M	M/M	Het	Het	Het	Het	M/M	Het	Het	Het	M/M	M/M	M/M	Het
LG05A	Chr05	86835	Chr05_86835	T	G	T	G	M	M	P	P	P	P	M	P	M	M	M	M	P	P	M	M	M	P	P	P	P	M	P	P	P		Het	M/M	M/M	M/M	Het	Het	Het	Het	M/M	Het	Het	Het	M/M	M/M	M/M	Het
LG05A	Chr05	86901	Chr05_86901	C	T	C	T	M	M	P	P	P	P	M	P	M	M	M	M	P	P	M	M	M	P	P	P	P	M	P	P	P		Het	M/M	M/M	M/M	Het	Het	Het	Het	M/M	Het	Het	Het	M/M	M/M	M/M	Het
LG05A	Chr05	86904	Chr05_86904	T	G	T	G	M	M	P	P	P	P	M	P	M	M	M	M	P	P	M	M	M	P	P	P	P	M	P	P	P		Het	M/M	M/M	M/M	Het	Het	Het	Het	M/M	Het	Het	Het	M/M	M/M	M/M	Het
LG05A	Chr05	86950	Chr05_86950	C	T	T	C	M	M	P	P	P	P	M	P	M	M	M	M	P	P	M	M	M	P	P	P	P	M	P	P	P		Het	M/M	M/M	M/M	Het	Het	Het	Het	M/M	Het	Het	Het	M/M	M/M	M/M	Het
LG05A	Chr05	87044	Chr05_87044	C	T	C	T	M	M	P	P	P	P	M	P	M	M	M	M	P	P	M	M	M	P	P	P	P	M	P	P	P		Het	M/M	M/M	M/M	Het	Het	Het	Het	M/M	Het	Het	Het	M/M	M/M	M/M	Het
LG05A	Chr05	87095	Chr05_87095	G	A	G	A	M	M	P	P	P	P	M	P	M	M	M	M	P	P	M	M	M	P	P	P	P	M	P	P	P		Het	M/M	M/M	M/M	Het	Het	Het	Het	M/M	Het	Het	Het	M/M	M/M	M/M	Het
LG05A	Chr05	87130	Chr05_87130	A	G	A	G	M	M	P	P	P	P	M	P	M	M	M	M	P	P	M	M	M	P	P	P	P	M	P	P	P		Het	M/M	M/M	M/M	Het	Het	Het	Het	M/M	Het	Het	Het	M/M	M/M	M/M	Het
LG05A	Chr05	87195	Chr05_87195	A	G	A	G	M	M	P	P	P	P	M	P	M	M	M	M	P	P	M	M	M	P	P	P	P	M	P	P	P		Het	M/M	M/M	M/M	Het	Het	Het	Het	M/M	Het	Het	Het	M/M	M/M	M/M	Het
LG05A	Chr05	88121	Chr05_88121	T	C	T	C	M	M	P	P	P	P	M	P	M	M	M	M	P	P	M	M	M	P	P	P	P	M	P	P	P		Het	M/M	M/M	M/M	Het	Het	Het	Het	M/M	Het	Het	Het	M/M	M/M	M/M	Het
LG05A	Chr05	88286	Chr05_88286	G	A	A	G	M	M	P	P	P	P	M	P	M	M	M	M	P	P	M	M	M	P	P	P	P	M	P	P	P		Het	M/M	M/M	M/M	Het	Het	Het	Het	M/M	Het	Het	Het	M/M	M/M	M/M	Het
LG05A	Chr05	88403	Chr05_88403	A	T	A	T	M	M	P	P	P	P	M	P	M	M	M	M	P	P	M	M	M	P	P	P	P	M	P	P	P		Het	M/M	M/M	M/M	Het	Het	Het	Het	M/M	Het	Het	Het	M/M	M/M	M/M	Het
LG05A	Chr05	88481	Chr05_88481	C	G	C	G	M	M	P	P	P	P	M	P	M	M	M	M	P	P	M	M	M	P	P	P	P	M	P	P	P		Het	M/M	M/M	M/M	Het	Het	Het	Het	M/M	Het	Het	Het	M/M	M/M	M/M	Het
LG05A	Chr05	88547	Chr05_88547	C	T	C	T	M	M	P	P	P	P	M	P	M	M	M	M	P	P	M	M	M	P	P	P	P	M	P	P	P		Het	M/M	M/M	M/M	Het	Het	Het	Het	M/M	Het	Het	Het	M/M	M/M	M/M	Het
LG05A	Chr05	88583	Chr05_88583	G	A	A	G	M	M	P	P	P	P	M	P	M	M	M	M	P	P	M	M	M	P	P	P	P	M	P	P	P		Het	M/M	M/M	M/M	Het	Het	Het	Het	M/M	Het	Het	Het	M/M	M/M	M/M	Het
LG05A	Chr05	88595	Chr05_88595	C	T	T	C	M	M	P	P	P	P	M	P	M	M	M	M	P	P	M	M	M	P	P	P	P	M	P	P	P		Het	M/M	M/M	M/M	Het	Het	Het	Het	M/M	Het	Het	Het	M/M	M/M	M/M	Het
LG05A	Chr05	88664	Chr05_88664	T	C	T	C	M	M	P	P	P	P	M	P	M	M	M	M	P	P	M	M	M	P	P	P	P	M	P	P	P		Het	M/M	M/M	M/M	Het	Het	Het	Het	M/M	Het	Het	Het	M/M	M/M	M/M	Het
LG05A	Chr05	88700	Chr05_88700	A	G	A	G	M	M	P	P	P	P	M	P	M	M	M	M	P	P	M	M	M	P	P	P	P	M	P	P	P		Het	M/M	M/M	M/M	Het	Het	Het	Het	M/M	Het	Het	Het	M/M	M/M	M/M	Het
LG05A	Chr05	89321	Chr05_89321	T	C	T	C	M	M	P	P	P	P	M	P	M	M	M	M	P	P	M	M	M	P	P	P	P	M	P	P	P		Het	M/M	M/M	M/M	Het	Het	Het	Het	M/M	Het	Het	Het	M/M	M/M	M/M	Het
LG05A	Chr05	89503	Chr05_89503	A	G	A	G	M	M	P	P	P	P	M	P	M	M	M	M	P	P	M	M	M	P	P	P	P	M	P	P	P		Het	M/M	M/M	M/M	Het	Het	Het	Het	M/M	Het	Het	Het	M/M	M/M	M/M	Het
LG05A	Chr05	89595	Chr05_89595	G	A	G	A	M	M	P	P	P	P	M	P	M	M	M	M	P	P	M	M	M	P	P	P	P	M	P	P	P		Het	M/M	M/M	M/M	Het	Het	Het	Het	M/M	Het	Het	Het	M/M	M/M	M/M	Het
LG05A	Chr05	89881	Chr05_89881	C	G	C	G	M	M	P	P	P	P	M	P	M	M	M	M	P	P	M	M	M	P	P	P	P	M	P	P	P		Het	M/M	M/M	M/M	Het	Het	Het	Het	M/M	Het	Het	Het	M/M	M/M	M/M	Het
LG05A	Chr05	90028	Chr05_90028	T	C	T	C	M	M	P	P	P	P	M	P	M	M	M	M	P	P	M	M	M	P	P	P	P	M	P	P	P		Het	M/M	M/M	M/M	Het	Het	Het	Het	M/M	Het	Het	Het	M/M	M/M	M/M	Het
LG05A	Chr05	90059	Chr05_90059	T	C	T	C	M	M	P	P	P	P	M	P	M	M	M	M	P	P	M	M	M	P	P	P	P	M	P	P	P		Het	M/M	M/M	M/M	Het	Het	Het	Het	M/M	Het	Het	Het	M/M	M/M	M/M	Het
LG05A	Chr05	90239	Chr05_90239	G	A	G	A	M	M	P	P	P	P	M	P	M	M	M	M	P	P	M	M	M	P	P	P	P	M	P	P	P		Het	M/M	M/M	M/M	Het	Het	Het	Het	M/M	Het	Het	Het	M/M	M/M	M/M	Het
LG05A	Chr05	90283	Chr05_90283	G	A	G	A	M	M	P	P	P	P	M	P	M	M	M	M	P	P	M	M	M	P	P	P	P	M	P	P	P		Het	M/M	M/M	M/M	Het	Het	Het	Het	M/M	Het	Het	Het	M/M	M/M	M/M	Het
LG05A	Chr05	90720	Chr05_90720	C	T	T	C	M	M	P	P	P	P	M	P	M	M	M	M	P	P	M	M	M	P	P	P	P	M	P	P	P		Het	M/M	M/M	M/M	Het	Het	Het	Het	M/M	Het	Het	Het	M/M	M/M	M/M	Het
LG05A	Chr05	91205	Chr05_91205	G	A	G	A	M	M	P	P	P	P	M	P	M	M	M	M	P	P	M	M	M	P	P	P	P	M	P	P	P		Het	M/M	M/M	M/M	Het	Het	Het	Het	M/M	Het	Het	Het	M/M	M/M	M/M	Het
LG05A	Chr05	91237	Chr05_91237	A	G	A	G	M	M	P	P	P	P	M	P	M	M	M	M	P	P	M	M	M	P	P	P	P	M	P	P	P		Het	M/M	M/M	M/M	Het	Het	Het	Het	M/M	Het	Het	Het	M/M	M/M	M/M	Het
LG05A	Chr05	91322	Chr05_91322	G	A	A	G	M	M	P	P	P	P	M	P	M	M	M	M	P	P	M	M	M	P	P	P	P	M	P	P	P		Het	M/M	M/M	M/M	Het	Het	Het	Het	M/M	Het	Het	Het	M/M	M/M	M/M	Het
LG05A	Chr05	91352	Chr05_91352	C	T	C	T	M	M	P	P	P	P	M	P	M	M	M	M	P	P	M	M	M	P	P	P	P	M	P	P	P		Het	M/M	M/M	M/M	Het	Het	Het	Het	M/M	Het	Het	Het	M/M	M/M	M/M	Het
LG05A	Chr05	91418	Chr05_91418	C	T	C	T	M	M	P	P	P	P	M	P	M	M	M	M	P	P	M	M	M	P	P	P	P	M	P	P	P		Het	M/M	M/M	M/M	Het	Het	Het	Het	M/M	Het	Het	Het	M/M	M/M	M/M	Het
LG05A	Chr05	91473	Chr05_91473	T	C	T	C	M	M	P	P	P	P	M	P	M	M	M	M	P	P	M	M	M	P	P	P	P	M	P	P	P		Het	M/M	M/M	M/M	Het	Het	Het	Het	M/M	Het	Het	Het	M/M	M/M	M/M	Het
LG05A	Chr05	98040	Chr05_98040	A	G	G	A	M	M	P	P	P	P	M	P	M	M	M	M	P	P	M	M	M	P	P	P	P	M	P	P	P		Het	M/M	M/M	M/M	Het	Het	Het	Het	M/M	Het	Het	Het	M/M	M/M	M/M	Het
LG05A	Chr05	98565	Chr05_98565	C	T	T	C	M	M	P	P	P	P	M	P	M	M	M	M	P	P	M	M	M	P	P	P	P	M	P	P	P		Het	M/M	M/M	M/M	Het	Het	Het	Het	M/M	Het	Het	Het	M/M	M/M	M/M	Het
LG05A	Chr05	116577	Chr05_116577	G	A	A	G	M	M	P	P	P	P	M	P	M	M	M	M	P	P	M	M	M	P	P	P	P	P	P	P	P		Het	M/M	M/M	M/M	Het	Het	Het	Het	Het	Het	Het	Het	M/M	M/M	M/M	Het
LG05A	Chr05	117288	Chr05_117288	T	C	C	T	M	M	P	P	P	P	M	P	M	M	M	M	P	P	M	M	M	P	P	P	P	P	P	P	P		Het	M/M	M/M	M/M	Het	Het	Het	Het	Het	Het	Het	Het	M/M	M/M	M/M	Het
LG05A	Chr05	117318	Chr05_117318	C	T	T	C	M	M	P	P	P	P	M	P	M	M	M	M	P	P	M	M	M	P	P	P	P	P	P	P	P		Het	M/M	M/M	M/M	Het	Het	Het	Het	Het	Het	Het	Het	M/M	M/M	M/M	Het
LG05A	Chr05	118286	Chr05_118286	T	C	C	T	M	M	P	P	P	P	M	P	M	M	M	M	P	P	M	M	M	P	P	P	P	P	P	P	P		Het	M/M	M/M	M/M	Het	Het	Het	Het	Het	Het	Het	Het	M/M	M/M	M/M	Het
LG05A	Chr05	118301	Chr05_118301	G	A	A	G	M	M	P	P	P	P	M	P	M	M	M	M	P	P	M	M	M	P	P	P	P	P	P	P	P		Het	M/M	M/M	M/M	Het	Het	Het	Het	Het	Het	Het	Het	M/M	M/M	M/M	Het
LG05A	Chr05	118421	Chr05_118421	T	C	C	T	M	M	P	P	P	P	M	P	M	M	M	M	P	P	M	M	M	P	P	P	P	P	P	P	P		Het	M/M	M/M	M/M	Het	Het	Het	Het	Het	Het	Het	Het	M/M	M/M	M/M	Het
LG05A	Chr05	119151	Chr05_119151	A	G	A	G	M	M	P	P	P	P	M	P	M	M	M	M	P	P	M	M	M	P	P	P	P	P	P	P	P		Het	M/M	M/M	M/M	Het	Het	Het	Het	Het	Het	Het	Het	M/M	M/M	M/M	Het
LG05A	Chr05	119201	Chr05_119201	C	T	T	C	M	M	P	P	P	P	M	P	M	M	M	M	P	P	M	M	M	P	P	P	P	P	P	P	P		Het	M/M	M/M	M/M	Het	Het	Het	Het	Het	Het	Het	Het	M/M	M/M	M/M	Het
LG05A	Chr05	119295	Chr05_119295	A	T	A	T	M	M	P	P	P	P	M	P	M	M	M	M	P	P	M	M	M	P	P	P	P	P	P	P	P		Het	M/M	M/M	M/M	Het	Het	Het	Het	Het	Het	Het	Het	M/M	M/M	M/M	Het
LG05A	Chr05	119334	Chr05_119334	C	T	T	C	M	M	P	P	P	P	M	P	M	M	M	M	P	P	M	M	M	P	P	P	P	P	P	P	P		Het	M/M	M/M	M/M	Het	Het	Het	Het	Het	Het	Het	Het	M/M	M/M	M/M	Het
LG05A	Chr05	119379	Chr05_119379	A	G	G	A	M	M	P	P	P	P	M	P	M	M	M	M	P	P	M	M	M	P	P	P	P	P	P	P	P		Het	M/M	M/M	M/M	Het	Het	Het	Het	Het	Het	Het	Het	M/M	M/M	M/M	Het
LG05A	Chr05	119394	Chr05_119394	G	A	A	G	M	M	P	P	P	P	M	P	M	M	M	M	P	P	M	M	M	P	P	P	P	P	P	P	P		Het	M/M	M/M	M/M	Het	Het	Het	Het	Het	Het	Het	Het	M/M	M/M	M/M	Het
LG05A	Chr05	119407	Chr05_119407	G	A	A	G	M	M	P	P	P	P	M	P	M	M	M	M	P	P	M	M	M	P	P	P	P	P	P	P	P		Het	M/M	M/M	M/M	Het	Het	Het	Het	Het	Het	Het	Het	M/M	M/M	M/M	Het
LG05A	Chr05	119409	Chr05_119409	A	G	G	A	M	M	P	P	P	P	M	P	M	M	M	M	P	P	M	M	M	P	P	P	P	P	P	P	P		Het	M/M	M/M	M/M	Het	Het	Het	Het	Het	Het	Het	Het	M/M	M/M	M/M	Het
LG05A	Chr05	119432	Chr05_119432	C	T	C	T	M	M	P	P	P	P	M	P	M	M	M	M	P	P	M	M	M	P	P	P	P	P	P	P	P		Het	M/M	M/M	M/M	Het	Het	Het	Het	Het	Het	Het	Het	M/M	M/M	M/M	Het
LG05A	Chr05	119453	Chr05_119453	T	C	C	T	M	M	P	P	P	P	M	P	M	M	M	M	P	P	M	M	M	P	P	P	P	P	P	P	P		Het	M/M	M/M	M/M	Het	Het	Het	Het	Het	Het	Het	Het	M/M	M/M	M/M	Het
LG05A	Chr05	119517	Chr05_119517	T	C	C	T	M	M	P	P	P	P	M	P	M	M	M	M	P	P	M	M	M	P	P	P	P	P	P	P	P		Het	M/M	M/M	M/M	Het	Het	Het	Het	Het	Het	Het	Het	M/M	M/M	M/M	Het
LG05A	Chr05	119706	Chr05_119706	G	A	A	G	M	M	P	P	P	P	M	P	M	M	M	M	P	P	M	M	M	P	P	P	P	P	P	P	P		Het	M/M	M/M	M/M	Het	Het	Het	Het	Het	Het	Het	Het	M/M	M/M	M/M	Het
LG05A	Chr05	120129	Chr05_120129	A	G	G	A	M	M	P	P	P	P	M	P	M	M	M	M	P	P	M	M	M	P	P	P	P	P	P	P	P		Het	M/M	M/M	M/M	Het	Het	Het	Het	Het	Het	Het	Het	M/M	M/M	M/M	Het
LG05A	Chr05	120324	Chr05_120324	G	T	T	G	M	M	P	P	P	P	M	P	M	M	M	M	P	P	M	M	M	P	P	P	P	P	P	P	P		Het	M/M	M/M	M/M	Het	Het	Het	Het	Het	Het	Het	Het	M/M	M/M	M/M	Het
LG05A	Chr05	122096	Chr05_122096	G	T	G	T	M	M	P	P	P	P	M	P	M	M	M	M	P	P	M	M	M	P	P	P	P	P	P	P	P		Het	M/M	M/M	M/M	Het	Het	Het	Het	Het	Het	Het	Het	M/M	M/M	M/M	Het
LG05A	Chr05	183172	Chr05_183172	C	T	C	T	P	M	P	P	P	P	M	P	M	M	M	P	M	P	M	M	M	P	P	M	P	P	P	M	M		P/P	Het	Het	Het	P/P	P/P	Het	P/P	P/P	P/P	Het	Het	M/M	M/M	M/M	Het
LG05A	Chr05	183479	Chr05_183479	A	G	A	G	P	M	P	P	P	P	M	P	M	M	M	P	M	P	M	M	M	P	P	M	P	P	P	M	M		P/P	Het	Het	Het	P/P	P/P	Het	P/P	P/P	P/P	Het	Het	M/M	M/M	M/M	Het
LG05A	Chr05	184245	Chr05_184245	C	T	C	T	P	M	P	P	P	P	M	P	M	M	M	P	M	P	M	M	M	P	P	M	P	P	P	M	M		P/P	Het	Het	Het	P/P	P/P	Het	P/P	P/P	P/P	Het	Het	M/M	M/M	M/M	Het
LG05A	Chr05	184536	Chr05_184536	G	A	G	A	P	M	P	P	P	P	M	P	M	M	M	P	M	P	M	M	M	P	P	M	P	P	P	M	M		P/P	Het	Het	Het	P/P	P/P	Het	P/P	P/P	P/P	Het	Het	M/M	M/M	M/M	Het
LG05A	Chr05	184759	Chr05_184759	G	A	G	A	P	M	P	P	P	P	M	P	M	M	M	P	M	P	M	M	M	P	P	M	P	P	P	M	M		P/P	Het	Het	Het	P/P	P/P	Het	P/P	P/P	P/P	Het	Het	M/M	M/M	M/M	Het
LG05A	Chr05	184887	Chr05_184887	C	T	C	T	P	M	P	P	P	P	M	P	M	M	M	P	M	P	M	M	M	P	P	M	P	P	P	M	M		P/P	Het	Het	Het	P/P	P/P	Het	P/P	P/P	P/P	Het	Het	M/M	M/M	M/M	Het
LG05A	Chr05	184915	Chr05_184915	G	A	G	A	P	M	P	P	P	P	M	P	M	M	M	P	M	P	M	M	M	P	P	M	P	P	P	M	M		P/P	Het	Het	Het	P/P	P/P	Het	P/P	P/P	P/P	Het	Het	M/M	M/M	M/M	Het
LG05A	Chr05	185023	Chr05_185023	C	T	C	T	P	M	P	P	P	P	M	P	M	M	M	P	M	P	M	M	M	P	P	M	P	P	P	M	M		P/P	Het	Het	Het	P/P	P/P	Het	P/P	P/P	P/P	Het	Het	M/M	M/M	M/M	Het
LG05A	Chr05	185341	Chr05_185341	C	A	C	A	P	M	P	P	P	P	M	P	M	M	M	P	M	P	M	M	M	P	P	M	P	P	P	M	M		P/P	Het	Het	Het	P/P	P/P	Het	P/P	P/P	P/P	Het	Het	M/M	M/M	M/M	Het
LG05A	Chr05	185443	Chr05_185443	T	C	T	C	P	M	P	P	P	P	M	P	M	M	M	P	M	P	M	M	M	P	P	M	P	P	P	M	M		P/P	Het	Het	Het	P/P	P/P	Het	P/P	P/P	P/P	Het	Het	M/M	M/M	M/M	Het
LG05A	Chr05	185479	Chr05_185479	T	C	T	C	P	M	P	P	P	P	M	P	M	M	M	P	M	P	M	M	M	P	P	M	P	P	P	M	M		P/P	Het	Het	Het	P/P	P/P	Het	P/P	P/P	P/P	Het	Het	M/M	M/M	M/M	Het
LG05A	Chr05	186760	Chr05_186760	G	A	G	A	P	M	P	P	P	P	M	P	M	M	M	P	M	P	M	M	M	P	P	M	P	P	P	M	M		P/P	Het	Het	Het	P/P	P/P	Het	P/P	P/P	P/P	Het	Het	M/M	M/M	M/M	Het
LG05A	Chr05	186802	Chr05_186802	C	T	C	T	P	M	P	P	P	P	M	P	M	M	M	P	M	P	M	M	M	P	P	M	P	P	P	M	M		P/P	Het	Het	Het	P/P	P/P	Het	P/P	P/P	P/P	Het	Het	M/M	M/M	M/M	Het
LG05A	Chr05	187027	Chr05_187027	T	C	T	C	P	M	P	P	P	P	M	P	M	M	M	P	M	P	M	M	M	P	P	M	P	P	P	M	M		P/P	Het	Het	Het	P/P	P/P	Het	P/P	P/P	P/P	Het	Het	M/M	M/M	M/M	Het
LG05A	Chr05	187041	Chr05_187041	G	A	G	A	P	M	P	P	P	P	M	P	M	M	M	P	M	P	M	M	M	P	P	M	P	P	P	M	M		P/P	Het	Het	Het	P/P	P/P	Het	P/P	P/P	P/P	Het	Het	M/M	M/M	M/M	Het
LG05A	Chr05	187059	Chr05_187059	A	G	A	G	P	M	P	P	P	P	M	P	M	M	M	P	M	P	M	M	M	P	P	M	P	P	P	M	M		P/P	Het	Het	Het	P/P	P/P	Het	P/P	P/P	P/P	Het	Het	M/M	M/M	M/M	Het
LG05A	Chr05	187071	Chr05_187071	G	T	G	T	P	M	P	P	P	P	M	P	M	M	M	P	M	P	M	M	M	P	P	M	P	P	P	M	M		P/P	Het	Het	Het	P/P	P/P	Het	P/P	P/P	P/P	Het	Het	M/M	M/M	M/M	Het
LG05A	Chr05	187085	Chr05_187085	G	A	G	A	P	M	P	P	P	P	M	P	M	M	M	P	M	P	M	M	M	P	P	M	P	P	P	M	M		P/P	Het	Het	Het	P/P	P/P	Het	P/P	P/P	P/P	Het	Het	M/M	M/M	M/M	Het
LG05A	Chr05	187123	Chr05_187123	G	A	G	A	P	M	P	P	P	P	M	P	M	M	M	P	M	P	M	M	M	P	P	M	P	P	P	M	M		P/P	Het	Het	Het	P/P	P/P	Het	P/P	P/P	P/P	Het	Het	M/M	M/M	M/M	Het
LG05A	Chr05	187309	Chr05_187309	A	C	A	C	P	M	P	P	P	P	M	P	M	M	M	P	M	P	M	M	M	P	P	M	P	P	P	M	M		P/P	Het	Het	Het	P/P	P/P	Het	P/P	P/P	P/P	Het	Het	M/M	M/M	M/M	Het
LG05A	Chr05	187357	Chr05_187357	G	A	G	A	P	M	P	P	P	P	M	P	M	M	M	P	M	P	M	M	M	P	P	M	P	P	P	M	M		P/P	Het	Het	Het	P/P	P/P	Het	P/P	P/P	P/P	Het	Het	M/M	M/M	M/M	Het
LG05A	Chr05	187426	Chr05_187426	A	G	A	G	P	M	P	P	P	P	M	P	M	M	M	P	M	P	M	M	M	P	P	M	P	P	P	M	M		P/P	Het	Het	Het	P/P	P/P	Het	P/P	P/P	P/P	Het	Het	M/M	M/M	M/M	Het
LG05A	Chr05	187486	Chr05_187486	C	T	C	T	P	M	P	P	P	P	M	P	M	M	M	P	M	P	M	M	M	P	P	M	P	P	P	M	M		P/P	Het	Het	Het	P/P	P/P	Het	P/P	P/P	P/P	Het	Het	M/M	M/M	M/M	Het
LG05A	Chr05	187611	Chr05_187611	A	G	A	G	P	M	P	P	P	P	M	P	M	M	M	P	M	P	M	M	M	P	P	M	P	P	P	M	M		P/P	Het	Het	Het	P/P	P/P	Het	P/P	P/P	P/P	Het	Het	M/M	M/M	M/M	Het
LG05A	Chr05	187631	Chr05_187631	A	G	A	G	P	M	P	P	P	P	M	P	M	M	M	P	M	P	M	M	M	P	P	M	P	P	P	M	M		P/P	Het	Het	Het	P/P	P/P	Het	P/P	P/P	P/P	Het	Het	M/M	M/M	M/M	Het
LG05A	Chr05	187642	Chr05_187642	T	C	T	C	P	M	P	P	P	P	M	P	M	M	M	P	M	P	M	M	M	P	P	M	P	P	P	M	M		P/P	Het	Het	Het	P/P	P/P	Het	P/P	P/P	P/P	Het	Het	M/M	M/M	M/M	Het
LG05A	Chr05	187648	Chr05_187648	G	A	G	A	P	M	P	P	P	P	M	P	M	M	M	P	M	P	M	M	M	P	P	M	P	P	P	M	M		P/P	Het	Het	Het	P/P	P/P	Het	P/P	P/P	P/P	Het	Het	M/M	M/M	M/M	Het
LG05A	Chr05	187679	Chr05_187679	C	T	C	T	P	M	P	P	P	P	M	P	M	M	M	P	M	P	M	M	M	P	P	M	P	P	P	M	M		P/P	Het	Het	Het	P/P	P/P	Het	P/P	P/P	P/P	Het	Het	M/M	M/M	M/M	Het
LG05A	Chr05	187705	Chr05_187705	A	G	A	G	P	M	P	P	P	P	M	P	M	M	M	P	M	P	M	M	M	P	P	M	P	P	P	M	M		P/P	Het	Het	Het	P/P	P/P	Het	P/P	P/P	P/P	Het	Het	M/M	M/M	M/M	Het
LG05A	Chr05	187805	Chr05_187805	C	T	C	T	P	M	P	P	P	P	M	P	M	M	M	P	M	P	M	M	M	P	P	M	P	P	P	M	M		P/P	Het	Het	Het	P/P	P/P	Het	P/P	P/P	P/P	Het	Het	M/M	M/M	M/M	Het
LG05A	Chr05	187817	Chr05_187817	T	A	T	A	P	M	P	P	P	P	M	P	M	M	M	P	M	P	M	M	M	P	P	M	P	P	P	M	M		P/P	Het	Het	Het	P/P	P/P	Het	P/P	P/P	P/P	Het	Het	M/M	M/M	M/M	Het
LG05A	Chr05	187824	Chr05_187824	C	G	C	G	P	M	P	P	P	P	M	P	M	M	M	P	M	P	M	M	M	P	P	M	P	P	P	M	M		P/P	Het	Het	Het	P/P	P/P	Het	P/P	P/P	P/P	Het	Het	M/M	M/M	M/M	Het
LG05A	Chr05	187885	Chr05_187885	T	C	T	C	P	M	P	P	P	P	M	P	M	M	M	P	M	P	M	M	M	P	P	M	P	P	P	M	M		P/P	Het	Het	Het	P/P	P/P	Het	P/P	P/P	P/P	Het	Het	M/M	M/M	M/M	Het
LG05A	Chr05	187939	Chr05_187939	A	G	A	G	P	M	P	P	P	P	M	P	M	M	M	P	M	P	M	M	M	P	P	M	P	P	P	M	M		P/P	Het	Het	Het	P/P	P/P	Het	P/P	P/P	P/P	Het	Het	M/M	M/M	M/M	Het
LG05A	Chr05	188018	Chr05_188018	T	C	T	C	P	M	P	P	P	P	M	P	M	M	M	P	M	P	M	M	M	P	P	M	P	P	P	M	M		P/P	Het	Het	Het	P/P	P/P	Het	P/P	P/P	P/P	Het	Het	M/M	M/M	M/M	Het
LG05A	Chr05	188040	Chr05_188040	G	A	G	A	P	M	P	P	P	P	M	P	M	M	M	P	M	P	M	M	M	P	P	M	P	P	P	M	M		P/P	Het	Het	Het	P/P	P/P	Het	P/P	P/P	P/P	Het	Het	M/M	M/M	M/M	Het
LG05A	Chr05	188051	Chr05_188051	C	T	C	T	P	M	P	P	P	P	M	P	M	M	M	P	M	P	M	M	M	P	P	M	P	P	P	M	M		P/P	Het	Het	Het	P/P	P/P	Het	P/P	P/P	P/P	Het	Het	M/M	M/M	M/M	Het
LG05A	Chr05	188224	Chr05_188224	T	C	T	C	P	M	P	P	P	P	M	P	M	M	M	P	M	P	M	M	M	P	P	M	P	P	P	M	M		P/P	Het	Het	Het	P/P	P/P	Het	P/P	P/P	P/P	Het	Het	M/M	M/M	M/M	Het
LG05A	Chr05	188435	Chr05_188435	A	G	A	G	P	M	P	P	P	P	M	P	M	M	M	P	M	P	M	M	M	P	P	M	P	P	P	M	M		P/P	Het	Het	Het	P/P	P/P	Het	P/P	P/P	P/P	Het	Het	M/M	M/M	M/M	Het
LG05A	Chr05	188757	Chr05_188757	G	A	G	A	P	M	P	P	P	P	M	P	M	M	M	P	M	P	M	M	M	P	P	M	P	P	P	M	M		P/P	Het	Het	Het	P/P	P/P	Het	P/P	P/P	P/P	Het	Het	M/M	M/M	M/M	Het
LG05A	Chr05	188774	Chr05_188774	G	A	G	A	P	M	P	P	P	P	M	P	M	M	M	P	M	P	M	M	M	P	P	M	P	P	P	M	M		P/P	Het	Het	Het	P/P	P/P	Het	P/P	P/P	P/P	Het	Het	M/M	M/M	M/M	Het
LG05A	Chr05	188775	Chr05_188775	C	T	C	T	P	M	P	P	P	P	M	P	M	M	M	P	M	P	M	M	M	P	P	M	P	P	P	M	M		P/P	Het	Het	Het	P/P	P/P	Het	P/P	P/P	P/P	Het	Het	M/M	M/M	M/M	Het
LG05A	Chr05	189100	Chr05_189100	C	T	T	C	P	M	P	P	P	P	M	P	M	M	M	P	M	P	M	M	M	P	P	M	P	P	P	M	M		P/P	Het	Het	Het	P/P	P/P	Het	P/P	P/P	P/P	Het	Het	M/M	M/M	M/M	Het
LG05A	Chr05	189101	Chr05_189101	T	C	T	C	P	M	P	P	P	P	M	P	M	M	M	P	M	P	M	M	M	P	P	M	P	P	P	M	M		P/P	Het	Het	Het	P/P	P/P	Het	P/P	P/P	P/P	Het	Het	M/M	M/M	M/M	Het
LG05A	Chr05	189243	Chr05_189243	A	C	C	A	P	M	P	P	P	P	M	P	M	M	M	P	M	P	M	M	M	P	P	M	P	P	P	M	M		P/P	Het	Het	Het	P/P	P/P	Het	P/P	P/P	P/P	Het	Het	M/M	M/M	M/M	Het
LG05A	Chr05	189255	Chr05_189255	G	A	G	A	P	M	P	P	P	P	M	P	M	M	M	P	M	P	M	M	M	P	P	M	P	P	P	M	M		P/P	Het	Het	Het	P/P	P/P	Het	P/P	P/P	P/P	Het	Het	M/M	M/M	M/M	Het
LG05A	Chr05	189788	Chr05_189788	G	A	G	A	P	M	P	P	P	P	M	P	M	M	M	P	M	P	M	M	M	P	P	M	P	P	P	M	M		P/P	Het	Het	Het	P/P	P/P	Het	P/P	P/P	P/P	Het	Het	M/M	M/M	M/M	Het
LG05A	Chr05	189896	Chr05_189896	A	T	A	T	P	M	P	P	P	P	M	P	M	M	M	P	M	P	M	M	M	P	P	M	P	P	P	M	M		P/P	Het	Het	Het	P/P	P/P	Het	P/P	P/P	P/P	Het	Het	M/M	M/M	M/M	Het
LG05A	Chr05	189902	Chr05_189902	G	A	G	A	P	M	P	P	P	P	M	P	M	M	M	P	M	P	M	M	M	P	P	M	P	P	P	M	M		P/P	Het	Het	Het	P/P	P/P	Het	P/P	P/P	P/P	Het	Het	M/M	M/M	M/M	Het
LG05A	Chr05	190069	Chr05_190069	G	A	G	A	P	M	P	P	P	P	M	P	M	M	M	P	M	P	M	M	M	P	P	M	P	P	P	M	M		P/P	Het	Het	Het	P/P	P/P	Het	P/P	P/P	P/P	Het	Het	M/M	M/M	M/M	Het
LG05A	Chr05	190235	Chr05_190235	T	C	T	C	P	M	P	P	P	P	M	P	M	M	M	P	M	P	M	M	M	P	P	M	P	P	P	M	M		P/P	Het	Het	Het	P/P	P/P	Het	P/P	P/P	P/P	Het	Het	M/M	M/M	M/M	Het
LG05A	Chr05	190268	Chr05_190268	A	G	A	G	P	M	P	P	P	P	M	P	M	M	M	P	M	P	M	M	M	P	P	M	P	P	P	M	M		P/P	Het	Het	Het	P/P	P/P	Het	P/P	P/P	P/P	Het	Het	M/M	M/M	M/M	Het
LG05A	Chr05	190280	Chr05_190280	T	C	T	C	P	M	P	P	P	P	M	P	M	M	M	P	M	P	M	M	M	P	P	M	P	P	P	M	M		P/P	Het	Het	Het	P/P	P/P	Het	P/P	P/P	P/P	Het	Het	M/M	M/M	M/M	Het
LG05A	Chr05	190283	Chr05_190283	A	G	G	A	P	M	P	P	P	P	M	P	M	M	M	P	M	P	M	M	M	P	P	M	P	P	P	M	M		P/P	Het	Het	Het	P/P	P/P	Het	P/P	P/P	P/P	Het	Het	M/M	M/M	M/M	Het
LG05A	Chr05	190286	Chr05_190286	A	G	A	G	P	M	P	P	P	P	M	P	M	M	M	P	M	P	M	M	M	P	P	M	P	P	P	M	M		P/P	Het	Het	Het	P/P	P/P	Het	P/P	P/P	P/P	Het	Het	M/M	M/M	M/M	Het
LG05A	Chr05	190553	Chr05_190553	C	T	T	C	P	M	P	P	P	P	M	M	M	M	M	P	M	P	M	M	M	P	P	M	P	P	P	M	M		P/P	Het	Het	Het	P/P	P/P	Het	P/P	P/P	P/P	Het	Het	M/M	M/M	M/M	Het
LG05A	Chr05	190706	Chr05_190706	G	A	G	A	P	M	P	P	P	P	M	M	M	M	M	P	M	P	M	M	M	P	P	M	P	P	P	M	M		P/P	Het	Het	Het	P/P	P/P	Het	P/P	P/P	P/P	Het	Het	M/M	M/M	M/M	Het
LG05A	Chr05	190931	Chr05_190931	T	A	T	A	P	M	P	P	P	P	M	M	M	M	M	P	M	P	M	M	M	P	P	M	P	P	P	M	M		P/P	Het	Het	Het	P/P	P/P	Het	P/P	P/P	P/P	Het	Het	M/M	M/M	M/M	Het
LG05A	Chr05	195384	Chr05_195384	G	A	G	A	P	M	P	P	P	P	M	M	M	M	M	P	M	P	M	M	M	P	P	M	P	P	P	M	M		P/P	Het	Het	Het	P/P	P/P	Het	P/P	P/P	P/P	Het	Het	M/M	M/M	M/M	Het
LG05A	Chr05	195975	Chr05_195975	T	C	T	C	P	M	P	P	P	P	M	M	M	M	M	P	M	P	M	M	M	P	P	M	P	P	P	M	M		P/P	Het	Het	Het	P/P	P/P	Het	P/P	P/P	P/P	Het	Het	M/M	M/M	M/M	Het
LG05B	Chr05	287192	Chr05_287192	T	C	C	T	M	P	M	M	P	P	M	M	M	M	P	P	M	P	P	M	M	M	M	M	M	P	M	M	M		Het	Het	M/M	M/M	M/M	M/M	M/M	M/M	Het	M/M	M/M	M/M	P/P	Het	Het	Het
LG05B	Chr05	287674	Chr05_287674	G	A	G	A	M	P	M	M	P	P	M	M	M	M	P	P	M	P	P	M	M	M	M	M	M	P	M	M	M		Het	Het	M/M	M/M	M/M	M/M	M/M	M/M	Het	M/M	M/M	M/M	P/P	Het	Het	Het
LG05B	Chr05	288745	Chr05_288745	A	G	G	A	M	P	M	M	P	P	M	M	M	M	P	P	M	P	P	M	M	M	M	M	M	P	M	M	M		Het	Het	M/M	M/M	M/M	M/M	M/M	M/M	Het	M/M	M/M	M/M	P/P	Het	Het	Het
LG05B	Chr05	288848	Chr05_288848	C	A	A	C	M	P	M	M	P	P	M	M	M	M	P	P	M	P	P	M	M	M	M	M	M	P	M	M	M		Het	Het	M/M	M/M	M/M	M/M	M/M	M/M	Het	M/M	M/M	M/M	P/P	Het	Het	Het
LG05B	Chr05	293301	Chr05_293301	G	A	G	A	M	P	M	M	P	P	M	P	M	M	P	P	M	P	P	P	M	M	M	M	M	P	M	M	M		Het	Het	Het	M/M	M/M	M/M	M/M	M/M	Het	M/M	M/M	M/M	P/P	P/P	Het	Het
LG05B	Chr05	296717	Chr05_296717	A	G	A	G	M	P	M	M	P	P	M	P	M	M	P	P	M	P	P	P	M	M	M	M	M	M	M	M	M		Het	Het	Het	M/M	M/M	M/M	M/M	M/M	M/M	M/M	M/M	M/M	P/P	P/P	Het	Het
LG05B	Chr05	297515	Chr05_297515	G	A	G	A	M	P	M	M	P	P	M	P	M	M	P	P	M	P	P	P	M	M	M	M	M	M	M	M	M		Het	Het	Het	M/M	M/M	M/M	M/M	M/M	M/M	M/M	M/M	M/M	P/P	P/P	Het	Het
LG05B	Chr05	297527	Chr05_297527	G	C	G	C	M	P	M	M	P	P	M	P	M	M	P	P	M	P	P	P	M	M	M	M	M	M	M	M	M		Het	Het	Het	M/M	M/M	M/M	M/M	M/M	M/M	M/M	M/M	M/M	P/P	P/P	Het	Het
LG05B	Chr05	297869	Chr05_297869	T	C	T	C	M	P	M	M	P	P	M	P	M	M	P	P	M	P	P	P	M	M	M	M	M	M	M	M	M		Het	Het	Het	M/M	M/M	M/M	M/M	M/M	M/M	M/M	M/M	M/M	P/P	P/P	Het	Het
LG05B	Chr05	298006	Chr05_298006	T	C	T	C	M	P	M	M	P	P	M	P	M	M	P	P	M	P	P	P	M	M	M	M	M	M	M	M	M		Het	Het	Het	M/M	M/M	M/M	M/M	M/M	M/M	M/M	M/M	M/M	P/P	P/P	Het	Het
LG05B	Chr05	298190	Chr05_298190	A	G	A	G	M	P	M	M	P	P	M	P	M	M	P	P	M	P	P	P	M	M	M	M	M	M	M	M	M		Het	Het	Het	M/M	M/M	M/M	M/M	M/M	M/M	M/M	M/M	M/M	P/P	P/P	Het	Het
LG05B	Chr05	298743	Chr05_298743	A	G	A	G	M	P	M	M	P	P	M	P	M	M	P	P	M	P	P	P	M	M	M	M	M	M	M	M	M		Het	Het	Het	M/M	M/M	M/M	M/M	M/M	M/M	M/M	M/M	M/M	P/P	P/P	Het	Het
LG05B	Chr05	298831	Chr05_298831	A	G	A	G	M	P	M	M	P	P	M	P	M	M	P	P	M	P	P	P	M	M	M	M	M	M	M	M	M		Het	Het	Het	M/M	M/M	M/M	M/M	M/M	M/M	M/M	M/M	M/M	P/P	P/P	Het	Het
LG05B	Chr05	299126	Chr05_299126	A	G	A	G	M	P	M	M	P	P	M	P	M	M	P	P	M	P	P	P	M	M	M	M	M	M	M	M	M		Het	Het	Het	M/M	M/M	M/M	M/M	M/M	M/M	M/M	M/M	M/M	P/P	P/P	Het	Het
LG05B	Chr05	299183	Chr05_299183	G	T	G	T	M	P	M	M	P	P	M	P	M	M	P	P	M	P	P	P	M	M	M	M	M	M	M	M	M		Het	Het	Het	M/M	M/M	M/M	M/M	M/M	M/M	M/M	M/M	M/M	P/P	P/P	Het	Het
LG05B	Chr05	299186	Chr05_299186	C	T	C	T	M	P	M	M	P	P	M	P	M	M	P	P	M	P	P	P	M	M	M	M	M	M	M	M	M		Het	Het	Het	M/M	M/M	M/M	M/M	M/M	M/M	M/M	M/M	M/M	P/P	P/P	Het	Het
LG05B	Chr05	299219	Chr05_299219	C	T	C	T	M	P	M	M	P	P	M	P	M	M	P	P	M	P	P	P	M	M	M	M	M	M	M	M	M		Het	Het	Het	M/M	M/M	M/M	M/M	M/M	M/M	M/M	M/M	M/M	P/P	P/P	Het	Het
LG05B	Chr05	299237	Chr05_299237	G	A	G	A	M	P	M	M	P	P	M	P	M	M	P	P	M	P	P	P	M	M	M	M	M	M	M	M	M		Het	Het	Het	M/M	M/M	M/M	M/M	M/M	M/M	M/M	M/M	M/M	P/P	P/P	Het	Het
LG05B	Chr05	299333	Chr05_299333	G	A	G	A	M	P	M	M	P	P	M	P	M	M	P	P	M	P	P	P	M	M	M	M	M	M	M	M	M		Het	Het	Het	M/M	M/M	M/M	M/M	M/M	M/M	M/M	M/M	M/M	P/P	P/P	Het	Het
LG05B	Chr05	299795	Chr05_299795	T	C	T	C	M	P	M	M	P	P	M	P	M	M	P	P	M	P	P	P	M	M	M	M	M	M	M	M	M		Het	Het	Het	M/M	M/M	M/M	M/M	M/M	M/M	M/M	M/M	M/M	P/P	P/P	Het	Het
LG05B	Chr05	299873	Chr05_299873	A	C	A	C	M	P	M	M	P	P	M	P	M	M	P	P	M	P	P	P	M	M	M	M	M	M	M	M	M		Het	Het	Het	M/M	M/M	M/M	M/M	M/M	M/M	M/M	M/M	M/M	P/P	P/P	Het	Het
LG05B	Chr05	300269	Chr05_300269	T	A	T	A	M	P	M	M	P	P	M	P	M	M	P	P	M	P	P	P	M	M	M	M	M	M	M	M	M		Het	Het	Het	M/M	M/M	M/M	M/M	M/M	M/M	M/M	M/M	M/M	P/P	P/P	Het	Het
LG05B	Chr05	300738	Chr05_300738	G	A	G	A	M	P	M	M	P	P	M	P	M	M	P	P	M	P	P	P	M	M	M	M	M	M	M	M	M		Het	Het	Het	M/M	M/M	M/M	M/M	M/M	M/M	M/M	M/M	M/M	P/P	P/P	Het	Het
LG05B	Chr05	300974	Chr05_300974	C	T	C	T	M	P	M	M	P	P	M	P	M	M	P	P	M	P	P	P	M	M	M	M	M	M	M	M	M		Het	Het	Het	M/M	M/M	M/M	M/M	M/M	M/M	M/M	M/M	M/M	P/P	P/P	Het	Het
LG05B	Chr05	301091	Chr05_301091	G	A	G	A	M	P	M	M	P	P	M	P	M	M	P	P	M	P	P	P	M	M	M	M	M	M	M	M	M		Het	Het	Het	M/M	M/M	M/M	M/M	M/M	M/M	M/M	M/M	M/M	P/P	P/P	Het	Het
LG05B	Chr05	301211	Chr05_301211	T	C	T	C	M	P	M	M	P	P	M	P	M	M	P	P	M	P	P	P	M	M	M	M	M	M	M	M	M		Het	Het	Het	M/M	M/M	M/M	M/M	M/M	M/M	M/M	M/M	M/M	P/P	P/P	Het	Het
LG05B	Chr05	301562	Chr05_301562	G	A	G	A	M	P	M	M	P	P	M	P	M	M	P	P	M	P	P	P	M	M	M	M	M	M	M	M	M		Het	Het	Het	M/M	M/M	M/M	M/M	M/M	M/M	M/M	M/M	M/M	P/P	P/P	Het	Het
LG05B	Chr05	312322	Chr05_312322	A	G	G	A	P	P	M	M	P	P	M	P	M	M	M	P	M	P	P	P	M	M	M	M	P	M	P	M	M		P/P	P/P	P/P	Het	Het	Het	Het	P/P	Het	P/P	Het	Het	P/P	P/P	Het	Het
LG05B	Chr05	318584	Chr05_318584	A	T	T	A	P	P	M	M	P	P	M	P	M	M	M	P	M	P	P	P	M	M	M	M	P	M	P	M	M		P/P	P/P	P/P	Het	Het	Het	Het	P/P	Het	P/P	Het	Het	P/P	P/P	Het	Het
LG05B	Chr05	318598	Chr05_318598	C	T	T	C	P	P	M	M	P	P	M	P	M	M	M	P	M	P	P	P	M	M	M	M	P	M	P	M	M		P/P	P/P	P/P	Het	Het	Het	Het	P/P	Het	P/P	Het	Het	P/P	P/P	Het	Het
LG05B	Chr05	318982	Chr05_318982	T	C	T	C	P	P	M	M	P	P	M	P	M	M	M	P	M	P	P	P	M	M	M	M	P	M	P	M	M		P/P	P/P	P/P	Het	Het	Het	Het	P/P	Het	P/P	Het	Het	P/P	P/P	Het	Het
LG05B	Chr05	320080	Chr05_320080	C	T	C	T	P	P	M	M	P	P	M	P	M	M	M	P	M	P	P	P	M	M	M	M	P	M	P	M	M		P/P	P/P	P/P	Het	Het	Het	Het	P/P	Het	P/P	Het	Het	P/P	P/P	Het	Het
LG05B	Chr05	320361	Chr05_320361	C	T	T	C	P	P	M	M	P	P	M	P	M	M	M	P	M	P	P	P	M	M	M	M	P	M	P	M	M		P/P	P/P	P/P	Het	Het	Het	Het	P/P	Het	P/P	Het	Het	P/P	P/P	Het	Het
LG05B	Chr05	322605	Chr05_322605	G	A	A	G	P	P	M	M	P	P	M	P	M	M	M	P	M	P	P	P	M	M	M	M	P	M	P	M	M		P/P	P/P	P/P	Het	Het	Het	Het	P/P	Het	P/P	Het	Het	P/P	P/P	Het	Het
LG05B	Chr05	323494	Chr05_323494	C	T	T	C	P	P	M	M	P	P	M	P	M	M	M	P	M	P	P	P	M	M	M	M	P	M	P	M	M		P/P	P/P	P/P	Het	Het	Het	Het	P/P	Het	P/P	Het	Het	P/P	P/P	Het	Het
LG05B	Chr05	327450	Chr05_327450	A	G	A	G	P	P	M	M	P	P	M	P	M	M	M	P	M	P	P	P	P	M	M	M	P	M	P	M	M		P/P	P/P	P/P	P/P	Het	Het	Het	P/P	Het	P/P	Het	Het	P/P	P/P	P/P	Het
LG05B	Chr05	327627	Chr05_327627	T	C	T	C	P	P	M	M	P	P	M	P	M	M	M	P	M	P	P	P	P	M	M	M	P	M	P	M	M		P/P	P/P	P/P	P/P	Het	Het	Het	P/P	Het	P/P	Het	Het	P/P	P/P	P/P	Het
LG05B	Chr05	329730	Chr05_329730	C	T	T	C	P	P	M	M	P	P	M	P	M	M	M	P	M	P	P	P	P	M	M	M	P	M	P	M	M		P/P	P/P	P/P	P/P	Het	Het	Het	P/P	Het	P/P	Het	Het	P/P	P/P	P/P	Het
LG05B	Chr05	329982	Chr05_329982	T	C	C	T	P	P	M	M	P	P	M	P	M	M	M	P	M	P	P	P	P	M	M	M	P	M	P	M	M		P/P	P/P	P/P	P/P	Het	Het	Het	P/P	Het	P/P	Het	Het	P/P	P/P	P/P	Het
LG05B	Chr05	330290	Chr05_330290	G	A	A	G	P	P	M	M	P	P	M	P	M	M	M	P	M	P	P	P	P	M	M	M	P	M	P	M	M		P/P	P/P	P/P	P/P	Het	Het	Het	P/P	Het	P/P	Het	Het	P/P	P/P	P/P	Het
LG05B	Chr05	331301	Chr05_331301	C	A	A	C	P	P	M	M	P	P	M	P	M	M	M	P	M	P	P	P	P	M	M	M	P	M	P	M	M		P/P	P/P	P/P	P/P	Het	Het	Het	P/P	Het	P/P	Het	Het	P/P	P/P	P/P	Het
LG05B	Chr05	331403	Chr05_331403	G	A	A	G	P	P	M	M	P	P	M	P	M	M	M	P	M	P	P	P	P	M	M	M	P	M	P	M	M		P/P	P/P	P/P	P/P	Het	Het	Het	P/P	Het	P/P	Het	Het	P/P	P/P	P/P	Het
LG05B	Chr05	331560	Chr05_331560	T	C	C	T	P	P	M	M	P	P	M	P	M	M	M	P	M	P	P	P	P	M	M	M	P	M	P	M	M		P/P	P/P	P/P	P/P	Het	Het	Het	P/P	Het	P/P	Het	Het	P/P	P/P	P/P	Het
LG05B	Chr05	334583	Chr05_334583	G	A	A	G	P	P	M	M	P	P	M	P	M	M	M	P	M	P	P	P	P	M	M	M	P	M	P	M	M		P/P	P/P	P/P	P/P	Het	Het	Het	P/P	Het	P/P	Het	Het	P/P	P/P	P/P	Het
LG05B	Chr05	335496	Chr05_335496	G	T	G	T	M	P	M	M	P	P	M	P	M	M	M	P	M	P	P	P	P	M	M	M	P	M	P	M	M		Het	Het	Het	Het	M/M	M/M	M/M	Het	M/M	Het	M/M	M/M	P/P	P/P	P/P	Het
LG05B	Chr05	358357	Chr05_358357	G	A	A	G	M	P	M	M	P	M	M	P	M	M	M	P	P	P	P	P	P	M	M	M	P	M	P	M	M		Het	Het	Het	Het	M/M	M/M	M/M	Het	M/M	Het	M/M	M/M	P/P	P/P	P/P	Het
LG05B	Chr05	358648	Chr05_358648	A	G	G	A	M	P	M	M	P	M	M	P	M	M	M	P	P	P	P	P	P	M	M	M	P	M	P	M	M		Het	Het	Het	Het	M/M	M/M	M/M	Het	M/M	Het	M/M	M/M	P/P	P/P	P/P	Het
LG05B	Chr05	358915	Chr05_358915	G	A	A	G	M	P	M	M	P	M	M	P	M	M	M	P	P	P	P	P	P	M	M	M	P	M	P	M	M		Het	Het	Het	Het	M/M	M/M	M/M	Het	M/M	Het	M/M	M/M	P/P	P/P	P/P	Het
LG05B	Chr05	358936	Chr05_358936	C	T	T	C	M	P	M	M	P	M	M	P	M	M	M	P	P	P	P	P	P	M	M	M	P	M	P	M	M		Het	Het	Het	Het	M/M	M/M	M/M	Het	M/M	Het	M/M	M/M	P/P	P/P	P/P	Het
LG05B	Chr05	359108	Chr05_359108	T	A	T	A	M	P	M	M	P	M	M	P	M	M	M	P	P	P	P	P	P	M	M	M	P	M	P	M	M		Het	Het	Het	Het	M/M	M/M	M/M	Het	M/M	Het	M/M	M/M	P/P	P/P	P/P	Het
LG05B	Chr05	359171	Chr05_359171	T	C	C	T	M	P	M	M	P	M	M	P	M	M	M	P	P	P	P	P	P	M	M	M	P	M	P	M	M		Het	Het	Het	Het	M/M	M/M	M/M	Het	M/M	Het	M/M	M/M	P/P	P/P	P/P	Het
LG05B	Chr05	359633	Chr05_359633	T	C	C	T	M	P	M	M	P	M	M	P	M	M	M	P	P	P	P	P	P	M	M	M	P	M	P	M	M		Het	Het	Het	Het	M/M	M/M	M/M	Het	M/M	Het	M/M	M/M	P/P	P/P	P/P	Het
LG05B	Chr05	360015	Chr05_360015	T	C	T	C	M	P	M	M	P	M	M	P	M	M	M	P	P	P	P	P	P	M	M	M	P	M	P	M	M		Het	Het	Het	Het	M/M	M/M	M/M	Het	M/M	Het	M/M	M/M	P/P	P/P	P/P	Het
LG05B	Chr05	360318	Chr05_360318	C	A	C	A	M	P	M	M	P	M	M	P	M	M	M	P	P	P	P	P	P	M	M	M	P	M	P	M	M		Het	Het	Het	Het	M/M	M/M	M/M	Het	M/M	Het	M/M	M/M	P/P	P/P	P/P	Het
LG05B	Chr05	360518	Chr05_360518	T	C	C	T	M	P	M	M	P	M	M	P	M	M	M	P	P	P	P	P	P	M	M	M	P	M	P	M	M		Het	Het	Het	Het	M/M	M/M	M/M	Het	M/M	Het	M/M	M/M	P/P	P/P	P/P	Het
LG05B	Chr05	360556	Chr05_360556	A	G	A	G	M	P	M	M	P	M	M	P	M	M	M	P	P	P	P	P	P	M	M	M	P	M	P	M	M		Het	Het	Het	Het	M/M	M/M	M/M	Het	M/M	Het	M/M	M/M	P/P	P/P	P/P	Het
LG05B	Chr05	360895	Chr05_360895	G	C	C	G	M	P	M	M	P	M	M	P	M	M	M	P	P	P	P	P	P	M	M	M	P	M	P	M	M		Het	Het	Het	Het	M/M	M/M	M/M	Het	M/M	Het	M/M	M/M	P/P	P/P	P/P	Het
LG05B	Chr05	361524	Chr05_361524	C	T	T	C	M	P	M	M	P	M	M	P	M	M	M	P	P	P	P	P	P	M	M	M	P	M	P	M	M		Het	Het	Het	Het	M/M	M/M	M/M	Het	M/M	Het	M/M	M/M	P/P	P/P	P/P	Het
LG05B	Chr05	361759	Chr05_361759	T	C	C	T	M	P	M	M	P	M	M	P	M	M	M	P	P	P	P	P	P	M	M	M	P	M	P	M	M		Het	Het	Het	Het	M/M	M/M	M/M	Het	M/M	Het	M/M	M/M	P/P	P/P	P/P	Het
LG05B	Chr05	361960	Chr05_361960	A	G	A	G	M	P	M	M	P	M	M	P	M	M	M	P	P	P	P	P	P	M	M	M	P	M	P	M	M		Het	Het	Het	Het	M/M	M/M	M/M	Het	M/M	Het	M/M	M/M	P/P	P/P	P/P	Het
LG05B	Chr05	362084	Chr05_362084	A	T	A	T	M	P	M	M	P	M	M	P	M	M	M	P	P	P	P	P	P	M	M	M	P	M	P	M	M		Het	Het	Het	Het	M/M	M/M	M/M	Het	M/M	Het	M/M	M/M	P/P	P/P	P/P	Het
LG05B	Chr05	362171	Chr05_362171	A	G	G	A	M	P	M	M	P	M	M	P	M	M	M	P	P	P	P	P	P	M	M	M	P	M	P	M	M		Het	Het	Het	Het	M/M	M/M	M/M	Het	M/M	Het	M/M	M/M	P/P	P/P	P/P	Het
LG05B	Chr05	362194	Chr05_362194	C	T	C	T	M	P	M	M	P	M	M	P	M	M	M	P	P	P	P	P	P	M	M	M	P	M	P	M	M		Het	Het	Het	Het	M/M	M/M	M/M	Het	M/M	Het	M/M	M/M	P/P	P/P	P/P	Het
LG05B	Chr05	362224	Chr05_362224	A	C	C	A	M	P	M	M	P	M	M	P	M	M	M	P	P	P	P	P	P	M	M	M	P	M	P	M	M		Het	Het	Het	Het	M/M	M/M	M/M	Het	M/M	Het	M/M	M/M	P/P	P/P	P/P	Het
LG05B	Chr05	362260	Chr05_362260	C	T	T	C	M	P	M	M	P	M	M	P	M	M	M	P	P	P	P	P	P	M	M	M	P	M	P	M	M		Het	Het	Het	Het	M/M	M/M	M/M	Het	M/M	Het	M/M	M/M	P/P	P/P	P/P	Het
LG05B	Chr05	362305	Chr05_362305	G	A	G	A	M	P	M	M	P	M	M	P	M	M	M	P	P	P	P	P	P	M	M	M	P	M	P	M	M		Het	Het	Het	Het	M/M	M/M	M/M	Het	M/M	Het	M/M	M/M	P/P	P/P	P/P	Het
LG05B	Chr05	362334	Chr05_362334	G	A	G	A	M	P	M	M	P	M	M	P	M	M	M	P	P	P	P	P	P	M	M	M	P	M	P	M	M		Het	Het	Het	Het	M/M	M/M	M/M	Het	M/M	Het	M/M	M/M	P/P	P/P	P/P	Het
LG05B	Chr05	362389	Chr05_362389	A	G	A	G	M	P	M	M	P	M	M	P	M	M	M	P	P	P	P	P	P	M	M	M	P	M	P	M	M		Het	Het	Het	Het	M/M	M/M	M/M	Het	M/M	Het	M/M	M/M	P/P	P/P	P/P	Het
LG05B	Chr05	362406	Chr05_362406	A	G	G	A	M	P	M	M	P	M	M	P	M	M	M	P	P	P	P	P	P	M	M	M	P	M	P	M	M		Het	Het	Het	Het	M/M	M/M	M/M	Het	M/M	Het	M/M	M/M	P/P	P/P	P/P	Het
LG05B	Chr05	362418	Chr05_362418	A	G	G	A	M	P	M	M	P	M	M	P	M	M	M	P	P	P	P	P	P	M	M	M	P	M	P	M	M		Het	Het	Het	Het	M/M	M/M	M/M	Het	M/M	Het	M/M	M/M	P/P	P/P	P/P	Het
LG05B	Chr05	362438	Chr05_362438	T	A	T	A	M	P	M	M	P	M	M	P	M	M	M	P	P	P	P	P	P	M	M	M	P	M	P	M	M		Het	Het	Het	Het	M/M	M/M	M/M	Het	M/M	Het	M/M	M/M	P/P	P/P	P/P	Het
LG05B	Chr05	362681	Chr05_362681	T	G	T	G	M	P	M	M	P	M	M	P	M	M	M	P	P	P	P	P	P	M	M	M	P	M	P	M	M		Het	Het	Het	Het	M/M	M/M	M/M	Het	M/M	Het	M/M	M/M	P/P	P/P	P/P	Het
LG05B	Chr05	362682	Chr05_362682	G	C	G	C	M	P	M	M	P	M	M	P	M	M	M	P	P	P	P	P	P	M	M	M	P	M	P	M	M		Het	Het	Het	Het	M/M	M/M	M/M	Het	M/M	Het	M/M	M/M	P/P	P/P	P/P	Het
LG05B	Chr05	362788	Chr05_362788	G	A	G	A	M	P	M	M	P	M	M	P	M	M	M	P	P	P	P	P	P	M	M	M	P	M	P	M	M		Het	Het	Het	Het	M/M	M/M	M/M	Het	M/M	Het	M/M	M/M	P/P	P/P	P/P	Het
LG05B	Chr05	362834	Chr05_362834	A	T	A	T	M	P	M	M	P	M	M	P	M	M	M	P	P	P	P	P	P	M	M	M	P	M	P	M	M		Het	Het	Het	Het	M/M	M/M	M/M	Het	M/M	Het	M/M	M/M	P/P	P/P	P/P	Het
LG05B	Chr05	362837	Chr05_362837	G	A	G	A	M	P	M	M	P	M	M	P	M	M	M	P	P	P	P	P	P	M	M	M	P	M	P	M	M		Het	Het	Het	Het	M/M	M/M	M/M	Het	M/M	Het	M/M	M/M	P/P	P/P	P/P	Het
LG05B	Chr05	362927	Chr05_362927	A	G	G	A	M	P	M	M	P	M	M	P	M	M	M	P	P	P	P	P	P	M	M	M	P	M	P	M	M		Het	Het	Het	Het	M/M	M/M	M/M	Het	M/M	Het	M/M	M/M	P/P	P/P	P/P	Het
LG05B	Chr05	362931	Chr05_362931	C	T	C	T	M	P	M	M	P	M	M	P	M	M	M	P	P	P	P	P	P	M	M	M	P	M	P	M	M		Het	Het	Het	Het	M/M	M/M	M/M	Het	M/M	Het	M/M	M/M	P/P	P/P	P/P	Het
LG05B	Chr05	362962	Chr05_362962	T	C	T	C	M	P	M	M	P	M	M	P	M	M	M	P	P	P	P	P	P	M	M	M	P	M	P	M	M		Het	Het	Het	Het	M/M	M/M	M/M	Het	M/M	Het	M/M	M/M	P/P	P/P	P/P	Het
LG05B	Chr05	363023	Chr05_363023	T	C	T	C	M	P	M	M	P	M	M	P	M	M	M	P	P	P	P	P	P	M	M	M	P	M	P	M	M		Het	Het	Het	Het	M/M	M/M	M/M	Het	M/M	Het	M/M	M/M	P/P	P/P	P/P	Het
LG05B	Chr05	363219	Chr05_363219	T	C	T	C	M	P	M	M	P	M	M	P	M	M	M	P	P	P	P	P	P	M	M	M	P	M	P	M	M		Het	Het	Het	Het	M/M	M/M	M/M	Het	M/M	Het	M/M	M/M	P/P	P/P	P/P	Het
LG05B	Chr05	363684	Chr05_363684	A	G	A	G	M	P	M	M	P	M	M	P	M	M	M	P	P	P	P	P	P	M	M	M	P	M	P	M	M		Het	Het	Het	Het	M/M	M/M	M/M	Het	M/M	Het	M/M	M/M	P/P	P/P	P/P	Het
LG05B	Chr05	363703	Chr05_363703	A	G	G	A	M	P	M	M	P	M	M	P	M	M	M	P	P	P	P	P	P	M	M	M	P	M	P	M	M		Het	Het	Het	Het	M/M	M/M	M/M	Het	M/M	Het	M/M	M/M	P/P	P/P	P/P	Het
LG05B	Chr05	363993	Chr05_363993	C	T	T	C	M	P	M	M	P	M	M	P	M	M	M	P	P	P	P	P	P	M	M	M	P	M	P	M	M		Het	Het	Het	Het	M/M	M/M	M/M	Het	M/M	Het	M/M	M/M	P/P	P/P	P/P	Het
LG05B	Chr05	364225	Chr05_364225	C	T	T	C	M	P	M	M	P	M	M	P	M	M	M	P	P	P	P	P	P	M	M	M	P	M	P	M	M		Het	Het	Het	Het	M/M	M/M	M/M	Het	M/M	Het	M/M	M/M	P/P	P/P	P/P	Het
LG05B	Chr05	364255	Chr05_364255	T	C	C	T	M	P	M	M	P	M	M	P	M	M	M	P	P	P	P	P	P	M	M	M	P	M	P	M	M		Het	Het	Het	Het	M/M	M/M	M/M	Het	M/M	Het	M/M	M/M	P/P	P/P	P/P	Het
LG05B	Chr05	364480	Chr05_364480	A	G	A	G	M	P	M	M	P	M	M	P	M	M	M	P	P	P	P	P	P	M	M	M	P	M	P	M	M		Het	Het	Het	Het	M/M	M/M	M/M	Het	M/M	Het	M/M	M/M	P/P	P/P	P/P	Het
LG05B	Chr05	366037	Chr05_366037	T	C	C	T	M	P	M	M	P	M	M	P	M	M	M	P	P	P	P	P	P	M	M	M	P	M	P	M	M		Het	Het	Het	Het	M/M	M/M	M/M	Het	M/M	Het	M/M	M/M	P/P	P/P	P/P	Het
LG05B	Chr05	366884	Chr05_366884	G	A	G	A	M	P	M	M	P	M	M	P	M	M	M	P	P	P	P	P	P	M	M	M	P	M	P	M	M		Het	Het	Het	Het	M/M	M/M	M/M	Het	M/M	Het	M/M	M/M	P/P	P/P	P/P	Het
LG05B	Chr05	366996	Chr05_366996	T	C	T	C	M	P	M	M	P	M	M	P	M	M	M	P	P	P	P	P	P	M	M	M	P	M	P	M	M		Het	Het	Het	Het	M/M	M/M	M/M	Het	M/M	Het	M/M	M/M	P/P	P/P	P/P	Het
LG05B	Chr05	367050	Chr05_367050	G	A	A	G	M	P	M	M	P	M	M	P	M	M	M	P	P	P	P	P	P	M	M	M	P	M	P	M	M		Het	Het	Het	Het	M/M	M/M	M/M	Het	M/M	Het	M/M	M/M	P/P	P/P	P/P	Het
LG05B	Chr05	367069	Chr05_367069	A	G	G	A	M	P	M	M	P	M	M	P	M	M	M	P	P	P	P	P	P	M	M	M	P	M	P	M	M		Het	Het	Het	Het	M/M	M/M	M/M	Het	M/M	Het	M/M	M/M	P/P	P/P	P/P	Het
LG05B	Chr05	367125	Chr05_367125	A	G	A	G	M	P	M	M	P	M	M	P	M	M	M	P	P	P	P	P	P	M	M	M	P	M	P	M	M		Het	Het	Het	Het	M/M	M/M	M/M	Het	M/M	Het	M/M	M/M	P/P	P/P	P/P	Het
LG05B	Chr05	367182	Chr05_367182	A	G	G	A	M	P	M	M	P	M	M	P	M	M	M	P	P	P	P	P	P	M	M	M	P	M	P	M	M		Het	Het	Het	Het	M/M	M/M	M/M	Het	M/M	Het	M/M	M/M	P/P	P/P	P/P	Het
LG05B	Chr05	367509	Chr05_367509	G	T	T	G	M	P	M	M	P	M	M	P	M	M	M	P	P	P	P	P	P	M	M	M	P	M	P	M	M		Het	Het	Het	Het	M/M	M/M	M/M	Het	M/M	Het	M/M	M/M	P/P	P/P	P/P	Het
LG05B	Chr05	367658	Chr05_367658	T	G	G	T	M	P	M	M	P	M	M	P	M	M	M	P	P	P	P	P	P	M	M	M	P	M	P	M	M		Het	Het	Het	Het	M/M	M/M	M/M	Het	M/M	Het	M/M	M/M	P/P	P/P	P/P	Het
LG05B	Chr05	367672	Chr05_367672	G	A	A	G	M	P	M	M	P	M	M	P	M	M	M	P	P	P	P	P	P	M	M	M	P	M	P	M	M		Het	Het	Het	Het	M/M	M/M	M/M	Het	M/M	Het	M/M	M/M	P/P	P/P	P/P	Het
LG05B	Chr05	367795	Chr05_367795	A	G	G	A	M	P	M	M	P	M	M	P	M	M	M	P	P	P	P	P	P	M	M	M	P	M	P	M	M		Het	Het	Het	Het	M/M	M/M	M/M	Het	M/M	Het	M/M	M/M	P/P	P/P	P/P	Het
LG05B	Chr05	369110	Chr05_369110	A	G	A	G	M	P	M	M	P	M	M	P	M	M	M	P	P	P	P	P	P	M	M	M	P	M	P	M	M		Het	Het	Het	Het	M/M	M/M	M/M	Het	M/M	Het	M/M	M/M	P/P	P/P	P/P	Het
LG05B	Chr05	369217	Chr05_369217	C	T	T	C	M	P	M	M	P	M	M	P	M	M	M	P	P	P	P	P	P	M	M	M	P	M	P	M	M		Het	Het	Het	Het	M/M	M/M	M/M	Het	M/M	Het	M/M	M/M	P/P	P/P	P/P	Het
LG05B	Chr05	369527	Chr05_369527	C	T	C	T	M	P	M	M	P	M	M	P	M	M	M	P	P	P	P	P	P	M	M	M	P	M	P	M	M		Het	Het	Het	Het	M/M	M/M	M/M	Het	M/M	Het	M/M	M/M	P/P	P/P	P/P	Het
LG05B	Chr05	369538	Chr05_369538	G	A	G	A	M	P	M	M	P	M	M	P	M	M	M	P	P	P	P	P	P	M	M	M	P	M	P	M	M		Het	Het	Het	Het	M/M	M/M	M/M	Het	M/M	Het	M/M	M/M	P/P	P/P	P/P	Het
LG05B	Chr05	369566	Chr05_369566	G	A	G	A	M	P	M	M	P	M	M	P	M	M	M	P	P	P	P	P	P	M	M	M	P	M	P	M	M		Het	Het	Het	Het	M/M	M/M	M/M	Het	M/M	Het	M/M	M/M	P/P	P/P	P/P	Het
LG05B	Chr05	369590	Chr05_369590	C	T	T	C	M	P	M	M	P	M	M	P	M	M	M	P	P	P	P	P	P	M	M	M	P	M	P	M	M		Het	Het	Het	Het	M/M	M/M	M/M	Het	M/M	Het	M/M	M/M	P/P	P/P	P/P	Het
LG05B	Chr05	369656	Chr05_369656	A	T	T	A	M	P	M	M	P	M	M	P	M	M	M	P	P	P	P	P	P	M	M	M	P	M	P	M	M		Het	Het	Het	Het	M/M	M/M	M/M	Het	M/M	Het	M/M	M/M	P/P	P/P	P/P	Het
LG05B	Chr05	369728	Chr05_369728	C	T	C	T	M	P	M	M	P	M	M	P	M	M	M	P	P	P	P	P	P	M	M	M	P	M	P	M	M		Het	Het	Het	Het	M/M	M/M	M/M	Het	M/M	Het	M/M	M/M	P/P	P/P	P/P	Het
LG05B	Chr05	369869	Chr05_369869	T	C	T	C	M	P	M	M	P	M	M	P	M	M	M	P	P	P	P	P	P	M	M	M	P	M	P	M	M		Het	Het	Het	Het	M/M	M/M	M/M	Het	M/M	Het	M/M	M/M	P/P	P/P	P/P	Het
LG05B	Chr05	370159	Chr05_370159	C	T	C	T	M	P	M	M	P	M	M	P	M	M	M	P	P	P	P	P	P	M	M	M	P	M	P	M	M		Het	Het	Het	Het	M/M	M/M	M/M	Het	M/M	Het	M/M	M/M	P/P	P/P	P/P	Het
LG05B	Chr05	370160	Chr05_370160	G	A	A	G	M	P	M	M	P	M	M	P	M	M	M	P	P	P	P	P	P	M	M	M	P	M	P	M	M		Het	Het	Het	Het	M/M	M/M	M/M	Het	M/M	Het	M/M	M/M	P/P	P/P	P/P	Het
LG05B	Chr05	370572	Chr05_370572	C	T	T	C	M	P	M	M	P	M	M	P	M	M	M	P	P	P	P	P	P	M	M	M	P	M	P	M	M		Het	Het	Het	Het	M/M	M/M	M/M	Het	M/M	Het	M/M	M/M	P/P	P/P	P/P	Het
LG05B	Chr05	370642	Chr05_370642	T	C	C	T	M	P	M	M	P	M	M	P	M	M	M	P	P	P	P	P	P	M	M	M	P	M	P	M	M		Het	Het	Het	Het	M/M	M/M	M/M	Het	M/M	Het	M/M	M/M	P/P	P/P	P/P	Het
LG05B	Chr05	370724	Chr05_370724	T	C	C	T	M	P	M	M	P	M	M	P	M	M	M	P	P	P	P	P	P	M	M	M	P	M	P	M	M		Het	Het	Het	Het	M/M	M/M	M/M	Het	M/M	Het	M/M	M/M	P/P	P/P	P/P	Het
LG05B	Chr05	371826	Chr05_371826	C	T	C	T	M	P	M	M	P	M	M	P	M	M	M	P	P	P	P	P	P	M	M	M	P	M	P	M	M		Het	Het	Het	Het	M/M	M/M	M/M	Het	M/M	Het	M/M	M/M	P/P	P/P	P/P	Het
LG05B	Chr05	374135	Chr05_374135	T	G	G	T	M	P	M	M	P	M	M	P	M	M	M	P	P	P	P	P	P	M	M	M	P	M	P	M	M		Het	Het	Het	Het	M/M	M/M	M/M	Het	M/M	Het	M/M	M/M	P/P	P/P	P/P	Het
LG05B	Chr05	374159	Chr05_374159	A	G	A	G	M	P	M	M	P	M	M	P	M	M	M	P	P	P	P	P	P	M	M	M	P	M	P	M	M		Het	Het	Het	Het	M/M	M/M	M/M	Het	M/M	Het	M/M	M/M	P/P	P/P	P/P	Het
LG05B	Chr05	374294	Chr05_374294	T	C	T	C	M	P	M	M	P	M	M	P	M	M	M	P	P	P	P	P	P	M	M	M	P	M	P	M	M		Het	Het	Het	Het	M/M	M/M	M/M	Het	M/M	Het	M/M	M/M	P/P	P/P	P/P	Het
LG05B	Chr05	374625	Chr05_374625	G	A	G	A	M	P	M	M	P	M	M	P	M	M	M	P	P	P	P	P	P	M	M	M	P	M	P	M	M		Het	Het	Het	Het	M/M	M/M	M/M	Het	M/M	Het	M/M	M/M	P/P	P/P	P/P	Het
LG05B	Chr05	374637	Chr05_374637	G	A	G	A	M	P	M	M	P	M	M	P	M	M	M	P	P	P	P	P	P	M	M	M	P	M	P	M	M		Het	Het	Het	Het	M/M	M/M	M/M	Het	M/M	Het	M/M	M/M	P/P	P/P	P/P	Het
LG05B	Chr05	374778	Chr05_374778	A	G	G	A	M	P	M	M	P	M	M	P	M	M	M	P	P	P	P	P	P	M	M	M	P	M	P	M	M		Het	Het	Het	Het	M/M	M/M	M/M	Het	M/M	Het	M/M	M/M	P/P	P/P	P/P	Het
LG05B	Chr05	374887	Chr05_374887	T	C	C	T	M	P	M	M	P	M	M	P	M	M	M	P	P	P	P	P	P	M	M	M	P	M	P	M	M		Het	Het	Het	Het	M/M	M/M	M/M	Het	M/M	Het	M/M	M/M	P/P	P/P	P/P	Het
LG05B	Chr05	374909	Chr05_374909	T	C	C	T	M	P	M	M	P	M	M	P	M	M	M	P	P	P	P	P	P	M	M	M	P	M	P	M	M		Het	Het	Het	Het	M/M	M/M	M/M	Het	M/M	Het	M/M	M/M	P/P	P/P	P/P	Het
LG05B	Chr05	375284	Chr05_375284	T	G	T	G	M	P	M	M	P	M	M	P	M	M	M	P	P	P	P	P	P	M	M	M	P	M	P	M	M		Het	Het	Het	Het	M/M	M/M	M/M	Het	M/M	Het	M/M	M/M	P/P	P/P	P/P	Het
LG05B	Chr05	375352	Chr05_375352	T	A	T	A	M	P	M	M	P	M	M	P	M	M	M	P	P	P	P	P	P	M	M	M	P	M	P	M	M		Het	Het	Het	Het	M/M	M/M	M/M	Het	M/M	Het	M/M	M/M	P/P	P/P	P/P	Het
LG05B	Chr05	375371	Chr05_375371	A	G	A	G	M	P	M	M	P	M	M	P	M	M	M	P	P	P	P	P	P	M	M	M	P	M	P	M	M		Het	Het	Het	Het	M/M	M/M	M/M	Het	M/M	Het	M/M	M/M	P/P	P/P	P/P	Het
LG05B	Chr05	375383	Chr05_375383	A	T	A	T	M	P	M	M	P	M	M	P	M	M	M	P	P	P	P	P	P	M	M	M	P	M	P	M	M		Het	Het	Het	Het	M/M	M/M	M/M	Het	M/M	Het	M/M	M/M	P/P	P/P	P/P	Het
LG05B	Chr05	375457	Chr05_375457	C	T	C	T	M	P	M	M	P	M	M	P	M	M	M	P	P	P	P	P	P	M	M	M	P	M	P	M	M		Het	Het	Het	Het	M/M	M/M	M/M	Het	M/M	Het	M/M	M/M	P/P	P/P	P/P	Het
LG05B	Chr05	375529	Chr05_375529	A	G	A	G	M	P	M	M	P	M	M	P	M	M	M	P	P	P	P	P	P	M	M	M	P	M	P	M	M		Het	Het	Het	Het	M/M	M/M	M/M	Het	M/M	Het	M/M	M/M	P/P	P/P	P/P	Het
LG05B	Chr05	375548	Chr05_375548	A	G	A	G	M	P	M	M	P	M	M	P	M	M	M	P	P	P	P	P	P	M	M	M	P	M	P	M	M		Het	Het	Het	Het	M/M	M/M	M/M	Het	M/M	Het	M/M	M/M	P/P	P/P	P/P	Het
LG05B	Chr05	375575	Chr05_375575	C	T	C	T	M	P	M	M	P	M	M	P	M	M	M	P	P	P	P	P	P	M	M	M	P	M	P	M	M		Het	Het	Het	Het	M/M	M/M	M/M	Het	M/M	Het	M/M	M/M	P/P	P/P	P/P	Het
LG05B	Chr05	375589	Chr05_375589	G	A	G	A	M	P	M	M	P	M	M	P	M	M	M	P	P	P	P	P	P	M	M	M	P	M	P	M	M		Het	Het	Het	Het	M/M	M/M	M/M	Het	M/M	Het	M/M	M/M	P/P	P/P	P/P	Het
LG05B	Chr05	375878	Chr05_375878	C	T	C	T	M	P	M	M	P	M	M	P	M	M	M	P	P	P	P	P	P	M	M	M	P	M	P	M	M		Het	Het	Het	Het	M/M	M/M	M/M	Het	M/M	Het	M/M	M/M	P/P	P/P	P/P	Het
LG05B	Chr05	375890	Chr05_375890	C	T	C	T	M	P	M	M	P	M	M	P	M	M	M	P	P	P	P	P	P	M	M	M	P	M	P	M	M		Het	Het	Het	Het	M/M	M/M	M/M	Het	M/M	Het	M/M	M/M	P/P	P/P	P/P	Het
LG05B	Chr05	375893	Chr05_375893	T	C	T	C	M	P	M	M	P	M	M	P	M	M	M	P	P	P	P	P	P	M	M	M	P	M	P	M	M		Het	Het	Het	Het	M/M	M/M	M/M	Het	M/M	Het	M/M	M/M	P/P	P/P	P/P	Het
LG05B	Chr05	376103	Chr05_376103	A	G	G	A	M	P	M	M	P	M	M	P	M	M	M	P	P	P	P	P	P	M	M	M	P	M	P	M	M		Het	Het	Het	Het	M/M	M/M	M/M	Het	M/M	Het	M/M	M/M	P/P	P/P	P/P	Het
LG05B	Chr05	376181	Chr05_376181	G	A	G	A	M	P	M	M	P	M	M	P	M	M	M	P	P	P	P	P	P	M	M	M	P	M	P	M	M		Het	Het	Het	Het	M/M	M/M	M/M	Het	M/M	Het	M/M	M/M	P/P	P/P	P/P	Het
LG05B	Chr05	376184	Chr05_376184	G	A	G	A	M	P	M	M	P	M	M	P	M	M	M	P	P	P	P	P	P	M	M	M	P	M	P	M	M		Het	Het	Het	Het	M/M	M/M	M/M	Het	M/M	Het	M/M	M/M	P/P	P/P	P/P	Het
LG05B	Chr05	376192	Chr05_376192	C	A	A	C	M	P	M	M	P	M	M	P	M	M	M	P	P	P	P	P	P	M	M	M	P	M	P	M	M		Het	Het	Het	Het	M/M	M/M	M/M	Het	M/M	Het	M/M	M/M	P/P	P/P	P/P	Het
LG05B	Chr05	376307	Chr05_376307	T	C	C	T	M	P	M	M	P	M	M	P	M	M	M	P	P	P	P	P	P	M	M	M	P	M	P	M	M		Het	Het	Het	Het	M/M	M/M	M/M	Het	M/M	Het	M/M	M/M	P/P	P/P	P/P	Het
LG05B	Chr05	376479	Chr05_376479	G	A	A	G	M	P	M	M	P	M	M	P	M	M	M	P	P	P	P	P	P	M	M	M	P	P	P	M	M		Het	Het	Het	Het	M/M	M/M	M/M	Het	Het	Het	M/M	M/M	P/P	P/P	P/P	Het
LG05B	Chr05	376907	Chr05_376907	A	G	A	G	M	P	M	M	P	M	M	P	M	M	M	P	P	P	P	P	P	M	M	M	P	P	P	M	M		Het	Het	Het	Het	M/M	M/M	M/M	Het	Het	Het	M/M	M/M	P/P	P/P	P/P	Het
LG05B	Chr05	377067	Chr05_377067	A	G	G	A	M	P	M	M	P	M	M	P	M	M	M	P	P	P	P	P	P	M	M	M	P	M	P	M	M		Het	Het	Het	Het	M/M	M/M	M/M	Het	M/M	Het	M/M	M/M	P/P	P/P	P/P	Het
LG05B	Chr05	378027	Chr05_378027	G	A	A	G	M	P	M	M	P	M	M	P	M	M	M	P	P	P	P	P	P	P	M	M	P	P	P	M	M		Het	Het	Het	Het	Het	M/M	M/M	Het	Het	Het	M/M	M/M	P/P	P/P	P/P	P/P
LG05B	Chr05	378078	Chr05_378078	C	A	A	C	M	P	M	M	P	M	M	P	M	M	M	P	P	P	P	P	P	P	M	M	P	P	P	M	M		Het	Het	Het	Het	Het	M/M	M/M	Het	Het	Het	M/M	M/M	P/P	P/P	P/P	P/P
LG05B	Chr05	378141	Chr05_378141	T	A	A	T	M	P	M	M	P	M	M	P	M	M	M	P	P	P	P	P	P	P	M	M	P	P	P	M	M		Het	Het	Het	Het	Het	M/M	M/M	Het	Het	Het	M/M	M/M	P/P	P/P	P/P	P/P
LG05B	Chr05	378189	Chr05_378189	A	G	G	A	M	P	M	M	P	M	M	P	M	M	M	P	P	P	P	P	P	P	M	M	P	P	P	M	M		Het	Het	Het	Het	Het	M/M	M/M	Het	Het	Het	M/M	M/M	P/P	P/P	P/P	P/P
LG05B	Chr05	378339	Chr05_378339	T	C	C	T	M	P	M	M	P	M	M	P	M	M	M	P	P	P	P	P	P	P	M	M	P	P	P	M	M		Het	Het	Het	Het	Het	M/M	M/M	Het	Het	Het	M/M	M/M	P/P	P/P	P/P	P/P
LG05B	Chr05	378390	Chr05_378390	G	A	G	A	M	P	M	M	P	M	M	P	M	M	M	P	P	P	P	P	P	P	M	M	P	P	P	M	M		Het	Het	Het	Het	Het	M/M	M/M	Het	Het	Het	M/M	M/M	P/P	P/P	P/P	P/P
LG05B	Chr05	378392	Chr05_378392	C	T	C	T	M	P	M	M	P	M	M	P	M	M	M	P	P	P	P	P	P	P	M	M	P	P	P	M	M		Het	Het	Het	Het	Het	M/M	M/M	Het	Het	Het	M/M	M/M	P/P	P/P	P/P	P/P
LG05B	Chr05	378395	Chr05_378395	A	C	C	A	M	P	M	M	P	M	M	P	M	M	M	P	P	P	P	P	P	P	M	M	P	P	P	M	M		Het	Het	Het	Het	Het	M/M	M/M	Het	Het	Het	M/M	M/M	P/P	P/P	P/P	P/P
LG05B	Chr05	378903	Chr05_378903	A	G	A	G	M	P	M	M	P	M	M	P	M	M	M	P	P	P	P	P	P	P	M	M	P	P	P	M	M		Het	Het	Het	Het	Het	M/M	M/M	Het	Het	Het	M/M	M/M	P/P	P/P	P/P	P/P
LG05B	Chr05	379065	Chr05_379065	G	A	G	A	M	P	M	M	P	M	M	P	M	M	M	P	P	P	P	P	P	P	M	M	P	P	P	M	M		Het	Het	Het	Het	Het	M/M	M/M	Het	Het	Het	M/M	M/M	P/P	P/P	P/P	P/P
LG05B	Chr05	379332	Chr05_379332	C	A	C	A	M	P	M	M	P	M	M	P	M	M	M	P	P	P	P	P	P	P	M	M	P	P	P	M	M		Het	Het	Het	Het	Het	M/M	M/M	Het	Het	Het	M/M	M/M	P/P	P/P	P/P	P/P
LG05B	Chr05	379893	Chr05_379893	G	A	G	A	M	P	M	M	P	M	M	P	M	M	M	P	P	P	P	P	P	P	M	M	P	P	P	M	M		Het	Het	Het	Het	Het	M/M	M/M	Het	Het	Het	M/M	M/M	P/P	P/P	P/P	P/P
LG05B	Chr05	379980	Chr05_379980	G	A	G	A	M	P	M	M	P	M	M	P	M	M	M	P	P	P	P	P	P	P	M	M	P	P	P	M	M		Het	Het	Het	Het	Het	M/M	M/M	Het	Het	Het	M/M	M/M	P/P	P/P	P/P	P/P
LG05B	Chr05	380132	Chr05_380132	C	T	C	T	M	P	M	M	P	M	M	P	M	M	M	P	P	P	P	P	P	P	M	M	P	P	P	M	M		Het	Het	Het	Het	Het	M/M	M/M	Het	Het	Het	M/M	M/M	P/P	P/P	P/P	P/P
LG05B	Chr05	380502	Chr05_380502	G	A	G	A	M	P	M	M	P	M	M	P	M	M	M	P	P	P	P	P	P	P	M	M	P	P	P	M	M		Het	Het	Het	Het	Het	M/M	M/M	Het	Het	Het	M/M	M/M	P/P	P/P	P/P	P/P
LG05B	Chr05	380531	Chr05_380531	C	A	C	A	M	P	M	M	P	M	M	P	M	M	M	P	P	P	P	P	P	P	M	M	P	P	P	M	M		Het	Het	Het	Het	Het	M/M	M/M	Het	Het	Het	M/M	M/M	P/P	P/P	P/P	P/P
LG05B	Chr05	380871	Chr05_380871	C	T	C	T	M	P	M	M	P	M	M	P	M	M	M	P	P	P	P	P	P	P	M	M	P	P	P	M	M		Het	Het	Het	Het	Het	M/M	M/M	Het	Het	Het	M/M	M/M	P/P	P/P	P/P	P/P
LG05B	Chr05	381237	Chr05_381237	T	C	T	C	M	P	M	M	P	M	M	P	M	M	M	P	P	P	P	P	P	P	M	M	P	P	P	M	M		Het	Het	Het	Het	Het	M/M	M/M	Het	Het	Het	M/M	M/M	P/P	P/P	P/P	P/P
LG05B	Chr05	381728	Chr05_381728	G	A	G	A	M	P	M	M	P	M	M	P	M	M	M	P	P	P	P	P	P	P	M	M	P	P	P	M	M		Het	Het	Het	Het	Het	M/M	M/M	Het	Het	Het	M/M	M/M	P/P	P/P	P/P	P/P
LG05B	Chr05	381852	Chr05_381852	T	G	T	G	M	P	M	M	P	M	M	P	M	M	M	P	P	P	P	P	P	P	M	M	P	P	P	M	M		Het	Het	Het	Het	Het	M/M	M/M	Het	Het	Het	M/M	M/M	P/P	P/P	P/P	P/P
LG05B	Chr05	385850	Chr05_385850	G	A	A	G	M	P	M	M	P	M	M	P	M	M	M	P	P	P	P	P	P	P	M	M	P	P	P	M	M		Het	Het	Het	Het	Het	M/M	M/M	Het	Het	Het	M/M	M/M	P/P	P/P	P/P	P/P
LG05B	Chr05	386509	Chr05_386509	T	C	T	C	M	P	M	M	P	M	M	P	M	M	M	P	P	P	P	P	P	P	M	M	P	P	P	M	M		Het	Het	Het	Het	Het	M/M	M/M	Het	Het	Het	M/M	M/M	P/P	P/P	P/P	P/P
LG05B	Chr05	386529	Chr05_386529	C	T	T	C	M	P	M	M	P	M	M	P	M	M	M	P	P	P	P	P	P	P	M	M	P	P	P	M	M		Het	Het	Het	Het	Het	M/M	M/M	Het	Het	Het	M/M	M/M	P/P	P/P	P/P	P/P
LG05B	Chr05	386588	Chr05_386588	T	C	C	T	M	P	M	M	P	M	M	P	M	M	M	P	P	P	P	P	P	P	M	M	P	P	P	M	M		Het	Het	Het	Het	Het	M/M	M/M	Het	Het	Het	M/M	M/M	P/P	P/P	P/P	P/P
LG05B	Chr05	386670	Chr05_386670	A	G	G	A	M	P	M	M	P	M	M	P	M	M	M	P	P	P	P	P	P	P	M	M	P	P	P	M	M		Het	Het	Het	Het	Het	M/M	M/M	Het	Het	Het	M/M	M/M	P/P	P/P	P/P	P/P
LG05B	Chr05	386715	Chr05_386715	C	T	T	C	M	P	M	M	P	M	M	P	M	M	M	P	P	P	P	P	P	P	M	M	P	P	P	M	M		Het	Het	Het	Het	Het	M/M	M/M	Het	Het	Het	M/M	M/M	P/P	P/P	P/P	P/P
LG05B	Chr05	386773	Chr05_386773	T	C	C	T	M	P	M	M	P	M	M	P	M	M	M	P	P	P	P	P	P	P	M	M	P	P	P	M	M		Het	Het	Het	Het	Het	M/M	M/M	Het	Het	Het	M/M	M/M	P/P	P/P	P/P	P/P
LG05B	Chr05	387055	Chr05_387055	A	G	G	A	M	P	M	M	P	M	M	P	M	M	M	P	P	P	P	P	P	P	M	M	P	P	P	M	M		Het	Het	Het	Het	Het	M/M	M/M	Het	Het	Het	M/M	M/M	P/P	P/P	P/P	P/P
LG05B	Chr05	387774	Chr05_387774	T	C	T	C	M	P	M	M	P	M	M	P	M	M	M	P	P	P	P	P	P	P	M	M	P	P	P	M	M		Het	Het	Het	Het	Het	M/M	M/M	Het	Het	Het	M/M	M/M	P/P	P/P	P/P	P/P
LG05B	Chr05	388011	Chr05_388011	C	G	C	G	M	P	M	M	P	M	M	P	M	M	M	P	P	P	P	P	P	P	M	M	P	P	P	M	M		Het	Het	Het	Het	Het	M/M	M/M	Het	Het	Het	M/M	M/M	P/P	P/P	P/P	P/P
LG05B	Chr05	389531	Chr05_389531	A	G	A	G	M	P	M	M	P	M	M	P	M	M	M	P	P	P	P	P	P	P	M	M	P	P	P	M	M		Het	Het	Het	Het	Het	M/M	M/M	Het	Het	Het	M/M	M/M	P/P	P/P	P/P	P/P
LG05B	Chr05	389561	Chr05_389561	G	C	G	C	M	P	M	M	P	M	M	P	M	M	M	P	P	P	P	P	P	P	M	M	P	P	P	M	M		Het	Het	Het	Het	Het	M/M	M/M	Het	Het	Het	M/M	M/M	P/P	P/P	P/P	P/P
LG05B	Chr05	389576	Chr05_389576	C	T	C	T	M	P	M	M	P	M	M	P	M	M	M	P	P	P	P	P	P	P	M	M	P	P	P	M	M		Het	Het	Het	Het	Het	M/M	M/M	Het	Het	Het	M/M	M/M	P/P	P/P	P/P	P/P
LG05B	Chr05	389822	Chr05_389822	C	T	C	T	M	P	M	M	P	M	M	P	M	M	M	P	P	P	P	P	P	P	M	M	P	P	P	M	M		Het	Het	Het	Het	Het	M/M	M/M	Het	Het	Het	M/M	M/M	P/P	P/P	P/P	P/P
LG05B	Chr05	389903	Chr05_389903	C	T	C	T	M	P	M	M	P	M	M	P	M	M	M	P	P	P	P	P	P	P	M	M	P	P	P	M	M		Het	Het	Het	Het	Het	M/M	M/M	Het	Het	Het	M/M	M/M	P/P	P/P	P/P	P/P
LG05B	Chr05	389989	Chr05_389989	G	A	G	A	M	P	M	M	P	M	M	P	M	M	M	P	P	P	P	P	P	P	M	M	P	P	P	M	M		Het	Het	Het	Het	Het	M/M	M/M	Het	Het	Het	M/M	M/M	P/P	P/P	P/P	P/P
LG05B	Chr05	390061	Chr05_390061	G	T	G	T	M	P	M	M	P	M	M	P	M	M	M	P	P	P	P	P	P	P	M	M	P	P	P	M	M		Het	Het	Het	Het	Het	M/M	M/M	Het	Het	Het	M/M	M/M	P/P	P/P	P/P	P/P
LG05B	Chr05	390093	Chr05_390093	G	A	G	A	M	P	M	M	P	M	M	P	M	M	M	P	P	P	P	P	P	P	M	M	P	P	P	M	M		Het	Het	Het	Het	Het	M/M	M/M	Het	Het	Het	M/M	M/M	P/P	P/P	P/P	P/P
LG05B	Chr05	390851	Chr05_390851	C	A	C	A	M	P	M	M	P	M	M	P	M	M	M	P	P	P	P	P	P	P	M	M	P	P	P	M	M		Het	Het	Het	Het	Het	M/M	M/M	Het	Het	Het	M/M	M/M	P/P	P/P	P/P	P/P
LG05B	Chr05	391130	Chr05_391130	T	C	T	C	M	P	M	M	P	M	M	P	M	M	M	P	P	P	P	P	P	P	M	M	P	P	P	M	M		Het	Het	Het	Het	Het	M/M	M/M	Het	Het	Het	M/M	M/M	P/P	P/P	P/P	P/P
LG05B	Chr05	391157	Chr05_391157	T	C	T	C	M	P	M	M	P	M	M	P	M	M	M	P	P	P	P	P	P	P	M	M	P	P	P	M	M		Het	Het	Het	Het	Het	M/M	M/M	Het	Het	Het	M/M	M/M	P/P	P/P	P/P	P/P
LG05B	Chr05	391292	Chr05_391292	C	T	C	T	M	P	M	M	P	M	M	P	M	M	M	P	P	P	P	P	P	P	M	M	P	P	P	M	M		Het	Het	Het	Het	Het	M/M	M/M	Het	Het	Het	M/M	M/M	P/P	P/P	P/P	P/P
LG05B	Chr05	391589	Chr05_391589	G	A	G	A	M	P	M	M	P	M	M	P	M	M	M	P	P	P	P	P	P	P	M	M	P	P	P	M	M		Het	Het	Het	Het	Het	M/M	M/M	Het	Het	Het	M/M	M/M	P/P	P/P	P/P	P/P
LG05B	Chr05	391721	Chr05_391721	G	C	G	C	M	P	M	M	P	M	M	P	M	M	M	P	P	P	P	P	P	P	M	M	P	P	P	M	M		Het	Het	Het	Het	Het	M/M	M/M	Het	Het	Het	M/M	M/M	P/P	P/P	P/P	P/P
LG05B	Chr05	391914	Chr05_391914	T	C	T	C	M	P	M	M	P	M	M	P	M	M	M	P	P	P	P	P	P	P	M	M	P	P	P	M	M		Het	Het	Het	Het	Het	M/M	M/M	Het	Het	Het	M/M	M/M	P/P	P/P	P/P	P/P
LG05B	Chr05	392090	Chr05_392090	A	G	A	G	M	P	M	M	P	M	M	P	M	M	M	P	P	P	P	P	P	P	M	M	P	P	P	M	M		Het	Het	Het	Het	Het	M/M	M/M	Het	Het	Het	M/M	M/M	P/P	P/P	P/P	P/P
LG05B	Chr05	392252	Chr05_392252	T	C	T	C	M	P	M	M	P	M	M	P	M	M	M	P	P	P	P	P	P	P	M	M	P	P	P	M	M		Het	Het	Het	Het	Het	M/M	M/M	Het	Het	Het	M/M	M/M	P/P	P/P	P/P	P/P
LG05B	Chr05	392510	Chr05_392510	C	G	C	G	M	P	M	M	P	M	M	P	M	M	M	P	P	P	P	P	P	P	M	M	P	P	P	M	M		Het	Het	Het	Het	Het	M/M	M/M	Het	Het	Het	M/M	M/M	P/P	P/P	P/P	P/P
LG05B	Chr05	393341	Chr05_393341	A	G	A	G	M	P	M	M	P	M	M	P	M	M	M	P	P	P	P	P	P	P	M	M	P	P	P	M	M		Het	Het	Het	Het	Het	M/M	M/M	Het	Het	Het	M/M	M/M	P/P	P/P	P/P	P/P
LG05B	Chr05	393496	Chr05_393496	T	A	A	T	M	P	M	M	P	M	M	P	M	M	M	P	P	P	P	P	P	P	M	M	P	P	P	M	M		Het	Het	Het	Het	Het	M/M	M/M	Het	Het	Het	M/M	M/M	P/P	P/P	P/P	P/P
LG05B	Chr05	393663	Chr05_393663	A	G	A	G	M	P	M	M	P	M	M	P	M	M	M	P	P	P	P	P	P	P	M	M	P	P	P	M	M		Het	Het	Het	Het	Het	M/M	M/M	Het	Het	Het	M/M	M/M	P/P	P/P	P/P	P/P
LG05B	Chr05	393768	Chr05_393768	C	T	T	C	M	P	M	M	P	M	M	P	M	M	M	P	P	P	P	P	P	P	M	M	P	P	P	M	M		Het	Het	Het	Het	Het	M/M	M/M	Het	Het	Het	M/M	M/M	P/P	P/P	P/P	P/P
LG05B	Chr05	393858	Chr05_393858	G	C	G	C	M	P	M	M	P	M	M	P	M	M	M	P	P	P	P	P	P	P	M	M	P	P	P	M	M		Het	Het	Het	Het	Het	M/M	M/M	Het	Het	Het	M/M	M/M	P/P	P/P	P/P	P/P
LG05B	Chr05	393902	Chr05_393902	A	G	A	G	M	P	M	M	P	M	M	P	M	M	M	P	P	P	P	P	P	P	M	M	P	P	P	M	M		Het	Het	Het	Het	Het	M/M	M/M	Het	Het	Het	M/M	M/M	P/P	P/P	P/P	P/P
LG05B	Chr05	394151	Chr05_394151	C	G	G	C	M	P	M	M	P	M	M	P	M	M	M	P	P	P	P	P	P	P	M	M	P	P	P	M	M		Het	Het	Het	Het	Het	M/M	M/M	Het	Het	Het	M/M	M/M	P/P	P/P	P/P	P/P
LG05B	Chr05	394349	Chr05_394349	G	A	G	A	M	P	M	M	P	M	M	P	M	M	M	P	P	P	P	P	P	P	M	M	P	P	P	M	M		Het	Het	Het	Het	Het	M/M	M/M	Het	Het	Het	M/M	M/M	P/P	P/P	P/P	P/P
LG05B	Chr05	394442	Chr05_394442	G	A	G	A	M	P	M	M	P	M	M	P	M	M	M	P	P	P	P	P	P	P	M	M	P	P	P	M	M		Het	Het	Het	Het	Het	M/M	M/M	Het	Het	Het	M/M	M/M	P/P	P/P	P/P	P/P
LG05B	Chr05	394655	Chr05_394655	A	G	A	G	M	P	M	M	P	M	M	P	M	M	M	P	P	P	P	P	P	P	M	M	P	P	P	M	M		Het	Het	Het	Het	Het	M/M	M/M	Het	Het	Het	M/M	M/M	P/P	P/P	P/P	P/P
LG05B	Chr05	394875	Chr05_394875	T	C	T	C	M	P	M	M	P	M	M	P	M	M	M	P	P	P	P	P	P	P	M	M	P	P	P	M	M		Het	Het	Het	Het	Het	M/M	M/M	Het	Het	Het	M/M	M/M	P/P	P/P	P/P	P/P
LG05B	Chr05	394895	Chr05_394895	A	G	A	G	M	P	M	M	P	M	M	P	M	M	M	P	P	P	P	P	P	P	M	M	P	P	P	M	M		Het	Het	Het	Het	Het	M/M	M/M	Het	Het	Het	M/M	M/M	P/P	P/P	P/P	P/P
LG05B	Chr05	395011	Chr05_395011	C	T	C	T	M	P	M	M	P	M	M	P	M	M	M	P	P	P	P	P	P	P	M	M	P	P	P	M	M		Het	Het	Het	Het	Het	M/M	M/M	Het	Het	Het	M/M	M/M	P/P	P/P	P/P	P/P
LG05B	Chr05	395075	Chr05_395075	A	G	A	G	M	P	M	M	P	M	M	P	M	M	M	P	P	P	P	P	P	P	M	M	P	P	P	M	M		Het	Het	Het	Het	Het	M/M	M/M	Het	Het	Het	M/M	M/M	P/P	P/P	P/P	P/P
LG05B	Chr05	395227	Chr05_395227	C	G	C	G	M	P	M	M	P	M	M	P	M	M	M	P	P	P	P	P	P	P	M	M	P	P	P	M	M		Het	Het	Het	Het	Het	M/M	M/M	Het	Het	Het	M/M	M/M	P/P	P/P	P/P	P/P
LG05B	Chr05	395278	Chr05_395278	T	C	T	C	M	P	M	M	P	M	M	P	M	M	M	P	P	P	P	P	P	P	M	M	P	P	P	M	M		Het	Het	Het	Het	Het	M/M	M/M	Het	Het	Het	M/M	M/M	P/P	P/P	P/P	P/P
LG05B	Chr05	395299	Chr05_395299	T	G	G	T	M	P	M	M	P	M	M	P	M	M	M	P	P	P	P	P	P	P	M	M	P	P	P	M	M		Het	Het	Het	Het	Het	M/M	M/M	Het	Het	Het	M/M	M/M	P/P	P/P	P/P	P/P
LG05B	Chr05	395786	Chr05_395786	C	T	C	T	M	P	M	M	P	M	M	P	M	M	M	P	P	P	P	P	P	P	M	M	P	P	P	M	M		Het	Het	Het	Het	Het	M/M	M/M	Het	Het	Het	M/M	M/M	P/P	P/P	P/P	P/P
LG05B	Chr05	395813	Chr05_395813	C	T	C	T	M	P	M	M	P	M	M	P	M	M	M	P	P	P	P	P	P	P	M	M	P	P	P	M	M		Het	Het	Het	Het	Het	M/M	M/M	Het	Het	Het	M/M	M/M	P/P	P/P	P/P	P/P
LG05B	Chr05	396129	Chr05_396129	A	G	A	G	M	P	M	M	P	M	P	P	M	M	M	P	P	P	P	P	P	P	M	M	P	P	P	M	M		Het	Het	Het	Het	Het	M/M	M/M	Het	Het	Het	M/M	M/M	P/P	P/P	P/P	P/P
LG05B	Chr05	396138	Chr05_396138	C	T	C	T	M	P	M	M	P	M	P	P	M	M	M	P	P	P	P	P	P	P	M	M	P	P	P	M	M		Het	Het	Het	Het	Het	M/M	M/M	Het	Het	Het	M/M	M/M	P/P	P/P	P/P	P/P
LG05B	Chr05	396464	Chr05_396464	G	A	G	A	M	P	M	M	P	M	P	P	M	M	M	P	P	P	P	P	P	P	M	M	P	P	P	M	M		Het	Het	Het	Het	Het	M/M	M/M	Het	Het	Het	M/M	M/M	P/P	P/P	P/P	P/P
LG05B	Chr05	396489	Chr05_396489	T	C	T	C	M	P	M	M	P	M	P	P	M	M	M	P	P	P	P	P	P	P	M	M	P	P	P	M	M		Het	Het	Het	Het	Het	M/M	M/M	Het	Het	Het	M/M	M/M	P/P	P/P	P/P	P/P
LG05B	Chr05	396950	Chr05_396950	A	T	A	T	M	P	M	M	P	M	P	P	M	M	M	P	P	P	P	P	P	P	M	M	P	P	P	M	M		Het	Het	Het	Het	Het	M/M	M/M	Het	Het	Het	M/M	M/M	P/P	P/P	P/P	P/P
LG05B	Chr05	397947	Chr05_397947	A	G	A	G	M	P	M	M	P	M	P	P	M	M	M	P	P	P	P	P	P	P	M	M	P	P	P	M	M		Het	Het	Het	Het	Het	M/M	M/M	Het	Het	Het	M/M	M/M	P/P	P/P	P/P	P/P
LG05B	Chr05	398412	Chr05_398412	G	T	G	T	M	P	M	M	P	M	P	P	M	M	M	P	P	P	P	P	P	P	M	M	P	P	P	M	M		Het	Het	Het	Het	Het	M/M	M/M	Het	Het	Het	M/M	M/M	P/P	P/P	P/P	P/P
LG05B	Chr05	398663	Chr05_398663	T	C	C	T	M	P	M	M	P	M	P	P	M	M	M	P	P	P	P	P	P	P	M	M	P	P	P	M	M		Het	Het	Het	Het	Het	M/M	M/M	Het	Het	Het	M/M	M/M	P/P	P/P	P/P	P/P
LG05B	Chr05	398720	Chr05_398720	C	T	T	C	M	P	M	M	P	M	P	P	M	M	M	P	P	P	P	P	P	P	M	M	P	P	P	M	M		Het	Het	Het	Het	Het	M/M	M/M	Het	Het	Het	M/M	M/M	P/P	P/P	P/P	P/P
LG05B	Chr05	398750	Chr05_398750	C	T	C	T	M	P	M	M	P	M	P	P	M	M	M	P	P	P	P	P	P	P	M	M	P	P	P	M	M		Het	Het	Het	Het	Het	M/M	M/M	Het	Het	Het	M/M	M/M	P/P	P/P	P/P	P/P
LG05B	Chr05	399079	Chr05_399079	G	C	C	G	M	P	M	M	P	M	P	P	M	M	M	P	P	P	P	P	P	P	M	M	P	P	P	M	M		Het	Het	Het	Het	Het	M/M	M/M	Het	Het	Het	M/M	M/M	P/P	P/P	P/P	P/P
LG05B	Chr05	400005	Chr05_400005	A	G	G	A	M	P	M	M	P	M	P	P	M	M	M	P	P	P	P	P	P	P	M	M	P	P	P	M	M		Het	Het	Het	Het	Het	M/M	M/M	Het	Het	Het	M/M	M/M	P/P	P/P	P/P	P/P
LG05B	Chr05	400033	Chr05_400033	C	T	T	C	M	P	M	M	P	M	P	P	M	M	M	P	P	P	P	P	P	P	M	M	P	P	P	M	M		Het	Het	Het	Het	Het	M/M	M/M	Het	Het	Het	M/M	M/M	P/P	P/P	P/P	P/P
LG05B	Chr05	402168	Chr05_402168	C	T	T	C	M	P	M	M	P	M	P	M	M	M	M	P	P	P	P	P	P	P	M	M	P	P	P	M	M		Het	Het	Het	Het	Het	M/M	M/M	Het	Het	Het	M/M	M/M	P/P	P/P	P/P	P/P
LG05B	Chr05	402191	Chr05_402191	A	G	G	A	M	P	M	M	P	M	P	M	M	M	M	P	P	P	P	P	P	P	M	M	P	P	P	M	M		Het	Het	Het	Het	Het	M/M	M/M	Het	Het	Het	M/M	M/M	P/P	P/P	P/P	P/P
LG05B	Chr05	402321	Chr05_402321	T	C	C	T	M	P	M	M	P	M	P	M	M	M	M	P	P	P	P	P	P	P	M	M	P	P	P	M	M		Het	Het	Het	Het	Het	M/M	M/M	Het	Het	Het	M/M	M/M	P/P	P/P	P/P	P/P
LG05B	Chr05	402491	Chr05_402491	T	C	C	T	M	P	M	M	P	M	P	M	M	M	M	P	P	P	P	P	P	P	M	M	P	P	P	M	M		Het	Het	Het	Het	Het	M/M	M/M	Het	Het	Het	M/M	M/M	P/P	P/P	P/P	P/P
LG05B	Chr05	402583	Chr05_402583	G	A	G	A	M	P	M	M	P	M	P	M	M	M	M	P	P	P	P	P	P	P	M	M	P	P	P	M	M		Het	Het	Het	Het	Het	M/M	M/M	Het	Het	Het	M/M	M/M	P/P	P/P	P/P	P/P
LG05B	Chr05	402722	Chr05_402722	G	A	A	G	M	P	M	M	P	M	P	M	M	M	M	P	P	P	P	P	P	P	M	M	P	P	P	M	M		Het	Het	Het	Het	Het	M/M	M/M	Het	Het	Het	M/M	M/M	P/P	P/P	P/P	P/P
LG05B	Chr05	403012	Chr05_403012	C	A	A	C	M	P	M	M	P	M	P	M	M	M	M	P	P	P	P	P	P	P	M	M	P	P	P	M	M		Het	Het	Het	Het	Het	M/M	M/M	Het	Het	Het	M/M	M/M	P/P	P/P	P/P	P/P
LG05B	Chr05	403054	Chr05_403054	A	G	G	A	M	P	M	M	P	M	P	M	M	M	M	P	P	P	P	P	P	P	M	M	P	P	P	M	M		Het	Het	Het	Het	Het	M/M	M/M	Het	Het	Het	M/M	M/M	P/P	P/P	P/P	P/P
LG05B	Chr05	403078	Chr05_403078	G	A	A	G	M	P	M	M	P	M	P	M	M	M	M	P	P	P	P	P	P	P	M	M	P	P	P	M	M		Het	Het	Het	Het	Het	M/M	M/M	Het	Het	Het	M/M	M/M	P/P	P/P	P/P	P/P
LG05B	Chr05	403528	Chr05_403528	G	C	C	G	M	P	M	M	P	M	P	M	M	M	M	P	P	P	P	P	P	P	M	M	P	P	P	M	M		Het	Het	Het	Het	Het	M/M	M/M	Het	Het	Het	M/M	M/M	P/P	P/P	P/P	P/P
LG05B	Chr05	403529	Chr05_403529	T	C	T	C	M	P	M	M	P	M	P	M	M	M	M	P	P	P	P	P	P	P	M	M	P	P	P	M	M		Het	Het	Het	Het	Het	M/M	M/M	Het	Het	Het	M/M	M/M	P/P	P/P	P/P	P/P
LG05B	Chr05	403825	Chr05_403825	A	G	G	A	M	P	M	M	P	M	P	M	M	M	M	P	P	P	P	P	P	P	M	M	P	P	P	M	M		Het	Het	Het	Het	Het	M/M	M/M	Het	Het	Het	M/M	M/M	P/P	P/P	P/P	P/P
LG05B	Chr05	404065	Chr05_404065	G	A	A	G	M	P	M	M	P	M	P	M	M	M	M	P	P	P	P	P	P	P	M	M	P	P	P	M	M		Het	Het	Het	Het	Het	M/M	M/M	Het	Het	Het	M/M	M/M	P/P	P/P	P/P	P/P
LG05B	Chr05	404924	Chr05_404924	T	G	G	T	M	P	M	M	P	M	P	M	M	M	M	P	P	P	P	P	P	P	M	M	P	P	P	M	M		Het	Het	Het	Het	Het	M/M	M/M	Het	Het	Het	M/M	M/M	P/P	P/P	P/P	P/P
LG05B	Chr05	405076	Chr05_405076	C	T	T	C	M	P	M	M	P	M	P	M	M	M	M	P	P	P	P	P	P	P	M	M	P	P	P	M	M		Het	Het	Het	Het	Het	M/M	M/M	Het	Het	Het	M/M	M/M	P/P	P/P	P/P	P/P
LG05B	Chr05	405961	Chr05_405961	G	A	A	G	M	P	M	M	P	M	P	M	M	M	M	P	P	P	P	P	P	P	M	M	P	P	P	M	M		Het	Het	Het	Het	Het	M/M	M/M	Het	Het	Het	M/M	M/M	P/P	P/P	P/P	P/P
LG05B	Chr05	406631	Chr05_406631	A	G	G	A	M	P	M	M	P	M	P	M	M	M	M	P	P	P	P	P	P	P	M	M	P	P	P	M	M		Het	Het	Het	Het	Het	M/M	M/M	Het	Het	Het	M/M	M/M	P/P	P/P	P/P	P/P
LG05B	Chr05	406935	Chr05_406935	G	T	T	G	M	P	M	M	P	M	P	M	M	M	M	P	P	P	P	P	P	P	M	M	P	P	P	M	M		Het	Het	Het	Het	Het	M/M	M/M	Het	Het	Het	M/M	M/M	P/P	P/P	P/P	P/P
LG05B	Chr05	406957	Chr05_406957	T	C	T	C	M	P	M	M	P	M	P	M	M	M	M	P	P	P	P	P	P	P	M	M	P	P	P	M	M		Het	Het	Het	Het	Het	M/M	M/M	Het	Het	Het	M/M	M/M	P/P	P/P	P/P	P/P
LG05B	Chr05	407018	Chr05_407018	C	T	T	C	M	P	M	M	P	M	P	M	M	M	M	P	P	P	P	P	P	P	M	M	P	P	P	M	M		Het	Het	Het	Het	Het	M/M	M/M	Het	Het	Het	M/M	M/M	P/P	P/P	P/P	P/P
LG05B	Chr05	407199	Chr05_407199	T	C	C	T	M	P	M	M	P	M	P	M	M	M	M	P	P	P	P	P	P	P	M	M	P	P	P	M	M		Het	Het	Het	Het	Het	M/M	M/M	Het	Het	Het	M/M	M/M	P/P	P/P	P/P	P/P
LG05B	Chr05	407205	Chr05_407205	T	C	C	T	M	P	M	M	P	M	P	M	M	M	M	P	P	P	P	P	P	P	M	M	P	P	P	M	M		Het	Het	Het	Het	Het	M/M	M/M	Het	Het	Het	M/M	M/M	P/P	P/P	P/P	P/P
LG05B	Chr05	407419	Chr05_407419	T	C	C	T	M	P	M	M	P	M	P	M	M	M	M	P	P	P	P	P	P	P	M	M	P	P	P	M	M		Het	Het	Het	Het	Het	M/M	M/M	Het	Het	Het	M/M	M/M	P/P	P/P	P/P	P/P
LG05B	Chr05	407924	Chr05_407924	G	A	A	G	M	P	M	M	P	M	P	M	M	M	M	P	P	P	P	P	P	P	M	M	P	P	P	M	M		Het	Het	Het	Het	Het	M/M	M/M	Het	Het	Het	M/M	M/M	P/P	P/P	P/P	P/P
LG05B	Chr05	408467	Chr05_408467	G	A	A	G	M	P	M	M	P	M	P	M	M	M	M	P	P	P	P	P	P	P	M	M	P	P	P	M	M		Het	Het	Het	Het	Het	M/M	M/M	Het	Het	Het	M/M	M/M	P/P	P/P	P/P	P/P
LG05B	Chr05	409168	Chr05_409168	T	G	G	T	M	P	M	M	P	M	P	M	M	M	M	P	P	P	P	P	P	P	M	M	P	P	P	M	M		Het	Het	Het	Het	Het	M/M	M/M	Het	Het	Het	M/M	M/M	P/P	P/P	P/P	P/P
LG05B	Chr05	409170	Chr05_409170	T	C	T	C	M	P	M	M	P	M	P	M	M	M	M	P	P	P	P	P	P	P	M	M	P	P	P	M	M		Het	Het	Het	Het	Het	M/M	M/M	Het	Het	Het	M/M	M/M	P/P	P/P	P/P	P/P
LG05B	Chr05	409183	Chr05_409183	G	A	A	G	M	P	M	M	P	M	P	M	M	M	M	P	P	P	P	P	P	P	M	M	P	P	P	M	M		Het	Het	Het	Het	Het	M/M	M/M	Het	Het	Het	M/M	M/M	P/P	P/P	P/P	P/P
LG05B	Chr05	409209	Chr05_409209	A	G	G	A	M	P	M	M	P	M	P	M	M	M	M	P	P	P	P	P	P	P	M	M	P	P	P	M	M		Het	Het	Het	Het	Het	M/M	M/M	Het	Het	Het	M/M	M/M	P/P	P/P	P/P	P/P
LG05B	Chr05	409394	Chr05_409394	A	G	G	A	M	P	M	M	P	M	P	M	M	M	M	P	P	P	P	P	P	P	M	M	P	P	P	M	M		Het	Het	Het	Het	Het	M/M	M/M	Het	Het	Het	M/M	M/M	P/P	P/P	P/P	P/P
LG05B	Chr05	409544	Chr05_409544	C	T	T	C	M	P	M	M	P	M	P	M	M	M	M	P	P	P	P	P	P	P	M	M	P	P	P	M	M		Het	Het	Het	Het	Het	M/M	M/M	Het	Het	Het	M/M	M/M	P/P	P/P	P/P	P/P
LG05B	Chr05	409589	Chr05_409589	A	G	A	G	M	P	M	M	P	M	P	M	M	M	M	P	P	P	P	P	P	P	M	M	P	P	P	M	M		Het	Het	Het	Het	Het	M/M	M/M	Het	Het	Het	M/M	M/M	P/P	P/P	P/P	P/P
LG05B	Chr05	409617	Chr05_409617	A	G	G	A	M	P	M	M	P	M	P	M	M	M	M	P	P	P	P	P	P	P	M	M	P	P	P	M	M		Het	Het	Het	Het	Het	M/M	M/M	Het	Het	Het	M/M	M/M	P/P	P/P	P/P	P/P
LG05B	Chr05	409892	Chr05_409892	G	C	C	G	M	P	M	M	P	M	P	M	M	M	M	P	P	P	P	P	P	P	M	M	P	P	P	M	M		Het	Het	Het	Het	Het	M/M	M/M	Het	Het	Het	M/M	M/M	P/P	P/P	P/P	P/P
LG05B	Chr05	409956	Chr05_409956	G	A	G	A	M	P	M	M	P	M	P	M	M	M	M	P	P	P	P	P	P	P	M	M	P	P	P	M	M		Het	Het	Het	Het	Het	M/M	M/M	Het	Het	Het	M/M	M/M	P/P	P/P	P/P	P/P
LG05B	Chr05	410260	Chr05_410260	G	A	A	G	M	P	M	M	P	M	P	M	M	M	M	P	P	P	P	P	P	P	M	M	P	P	P	M	M		Het	Het	Het	Het	Het	M/M	M/M	Het	Het	Het	M/M	M/M	P/P	P/P	P/P	P/P
LG05B	Chr05	410293	Chr05_410293	C	T	C	T	M	P	M	M	P	M	P	M	M	M	M	P	P	P	P	P	P	P	M	M	P	P	P	M	M		Het	Het	Het	Het	Het	M/M	M/M	Het	Het	Het	M/M	M/M	P/P	P/P	P/P	P/P
LG05B	Chr05	410311	Chr05_410311	C	G	C	G	M	P	M	M	P	M	P	M	M	M	M	P	P	P	P	P	P	P	M	M	P	P	P	M	M		Het	Het	Het	Het	Het	M/M	M/M	Het	Het	Het	M/M	M/M	P/P	P/P	P/P	P/P
LG05B	Chr05	410808	Chr05_410808	G	A	G	A	M	P	M	M	P	M	P	M	M	M	M	P	P	P	P	P	P	P	M	M	P	P	P	M	M		Het	Het	Het	Het	Het	M/M	M/M	Het	Het	Het	M/M	M/M	P/P	P/P	P/P	P/P
LG05B	Chr05	410863	Chr05_410863	A	G	A	G	M	P	M	M	P	M	P	M	M	M	M	P	P	P	P	P	P	P	M	M	P	P	P	M	M		Het	Het	Het	Het	Het	M/M	M/M	Het	Het	Het	M/M	M/M	P/P	P/P	P/P	P/P
LG05B	Chr05	410947	Chr05_410947	G	A	G	A	M	P	M	M	P	M	P	M	M	M	M	P	P	P	P	P	P	P	M	M	P	P	P	M	M		Het	Het	Het	Het	Het	M/M	M/M	Het	Het	Het	M/M	M/M	P/P	P/P	P/P	P/P
LG05B	Chr05	411277	Chr05_411277	G	A	A	G	M	P	M	M	P	M	P	M	M	M	M	P	P	P	P	P	P	P	M	M	P	P	P	M	M		Het	Het	Het	Het	Het	M/M	M/M	Het	Het	Het	M/M	M/M	P/P	P/P	P/P	P/P
LG05B	Chr05	412129	Chr05_412129	T	C	C	T	M	P	M	M	P	M	P	M	M	M	M	P	P	P	P	P	P	P	M	M	P	P	P	M	M		Het	Het	Het	Het	Het	M/M	M/M	Het	Het	Het	M/M	M/M	P/P	P/P	P/P	P/P
LG05B	Chr05	412677	Chr05_412677	C	T	T	C	M	P	M	M	P	M	P	M	M	M	M	P	P	P	P	P	P	P	M	M	P	P	P	M	M		Het	Het	Het	Het	Het	M/M	M/M	Het	Het	Het	M/M	M/M	P/P	P/P	P/P	P/P
LG05B	Chr05	413111	Chr05_413111	T	C	C	T	M	P	M	M	P	M	P	M	M	M	M	P	P	P	P	P	P	P	M	M	P	P	P	M	M		Het	Het	Het	Het	Het	M/M	M/M	Het	Het	Het	M/M	M/M	P/P	P/P	P/P	P/P
LG05B	Chr05	413160	Chr05_413160	G	A	A	G	M	P	M	M	P	M	P	M	M	M	M	P	P	P	P	P	P	P	M	M	P	P	P	M	M		Het	Het	Het	Het	Het	M/M	M/M	Het	Het	Het	M/M	M/M	P/P	P/P	P/P	P/P
LG05B	Chr05	413233	Chr05_413233	G	A	A	G	M	P	M	M	P	M	P	M	M	M	M	P	P	P	P	P	P	P	M	M	P	P	P	M	M		Het	Het	Het	Het	Het	M/M	M/M	Het	Het	Het	M/M	M/M	P/P	P/P	P/P	P/P
LG05B	Chr05	413281	Chr05_413281	T	A	A	T	M	P	M	M	P	M	P	M	M	M	M	P	P	P	P	P	P	P	M	M	P	P	P	M	M		Het	Het	Het	Het	Het	M/M	M/M	Het	Het	Het	M/M	M/M	P/P	P/P	P/P	P/P
LG05B	Chr05	414051	Chr05_414051	A	G	G	A	M	P	M	M	P	M	P	M	M	M	M	P	P	P	P	P	P	P	M	M	P	P	P	M	M		Het	Het	Het	Het	Het	M/M	M/M	Het	Het	Het	M/M	M/M	P/P	P/P	P/P	P/P
LG05B	Chr05	414096	Chr05_414096	C	T	T	C	M	P	M	M	P	M	P	M	M	M	M	P	P	P	P	P	P	P	M	M	P	P	P	M	M		Het	Het	Het	Het	Het	M/M	M/M	Het	Het	Het	M/M	M/M	P/P	P/P	P/P	P/P
LG05B	Chr05	414190	Chr05_414190	T	A	A	T	M	P	M	M	P	M	P	M	M	M	M	P	P	P	P	P	P	P	M	M	P	P	P	M	M		Het	Het	Het	Het	Het	M/M	M/M	Het	Het	Het	M/M	M/M	P/P	P/P	P/P	P/P
LG05B	Chr05	414642	Chr05_414642	T	C	C	T	M	P	M	M	P	M	P	M	M	M	M	P	P	P	P	P	P	P	M	M	P	P	P	M	M		Het	Het	Het	Het	Het	M/M	M/M	Het	Het	Het	M/M	M/M	P/P	P/P	P/P	P/P
LG05B	Chr05	414720	Chr05_414720	C	T	T	C	M	P	M	M	P	M	P	M	M	M	M	P	P	P	P	P	P	P	M	M	P	P	P	M	M		Het	Het	Het	Het	Het	M/M	M/M	Het	Het	Het	M/M	M/M	P/P	P/P	P/P	P/P
LG05B	Chr05	414780	Chr05_414780	T	C	C	T	M	P	M	M	P	M	P	M	M	M	M	P	P	P	P	P	P	P	M	M	P	P	P	M	M		Het	Het	Het	Het	Het	M/M	M/M	Het	Het	Het	M/M	M/M	P/P	P/P	P/P	P/P
LG05B	Chr05	415070	Chr05_415070	G	A	A	G	M	P	M	M	P	M	P	M	M	M	M	P	P	P	P	P	P	P	M	M	P	P	P	M	M		Het	Het	Het	Het	Het	M/M	M/M	Het	Het	Het	M/M	M/M	P/P	P/P	P/P	P/P
LG05B	Chr05	415411	Chr05_415411	C	A	A	C	M	P	M	M	P	M	P	M	M	M	M	P	P	P	P	P	P	P	M	M	P	P	P	M	M		Het	Het	Het	Het	Het	M/M	M/M	Het	Het	Het	M/M	M/M	P/P	P/P	P/P	P/P
LG05B	Chr05	415440	Chr05_415440	C	A	A	C	M	P	M	M	P	M	P	M	M	M	M	P	P	P	P	P	P	P	M	M	P	P	P	M	M		Het	Het	Het	Het	Het	M/M	M/M	Het	Het	Het	M/M	M/M	P/P	P/P	P/P	P/P
LG05B	Chr05	415476	Chr05_415476	G	A	A	G	M	P	M	M	P	M	P	M	M	M	M	P	P	P	P	P	P	P	M	M	P	P	P	M	M		Het	Het	Het	Het	Het	M/M	M/M	Het	Het	Het	M/M	M/M	P/P	P/P	P/P	P/P
LG05B	Chr05	415657	Chr05_415657	G	T	T	G	M	P	M	M	P	M	P	M	M	M	M	P	P	P	P	P	P	P	M	M	P	P	P	M	M		Het	Het	Het	Het	Het	M/M	M/M	Het	Het	Het	M/M	M/M	P/P	P/P	P/P	P/P
LG05B	Chr05	415894	Chr05_415894	A	C	C	A	M	P	M	M	P	M	P	M	M	M	M	P	P	P	P	P	P	P	M	M	P	P	P	M	M		Het	Het	Het	Het	Het	M/M	M/M	Het	Het	Het	M/M	M/M	P/P	P/P	P/P	P/P
LG05B	Chr05	416792	Chr05_416792	C	T	C	T	M	P	M	M	P	M	P	M	M	M	M	P	P	P	P	P	P	P	M	M	P	P	P	M	M		Het	Het	Het	Het	Het	M/M	M/M	Het	Het	Het	M/M	M/M	P/P	P/P	P/P	P/P
LG05B	Chr05	416841	Chr05_416841	C	T	C	T	M	P	M	M	P	M	P	M	M	M	M	P	P	P	P	P	P	P	M	M	P	P	P	M	M		Het	Het	Het	Het	Het	M/M	M/M	Het	Het	Het	M/M	M/M	P/P	P/P	P/P	P/P
LG05B	Chr05	416905	Chr05_416905	T	G	T	G	M	P	M	M	P	M	P	M	M	M	M	P	P	P	P	P	P	P	M	M	P	P	P	M	M		Het	Het	Het	Het	Het	M/M	M/M	Het	Het	Het	M/M	M/M	P/P	P/P	P/P	P/P
LG05B	Chr05	417320	Chr05_417320	A	G	G	A	M	P	M	M	P	M	P	M	M	M	M	P	P	P	P	P	P	P	M	M	P	P	P	M	M		Het	Het	Het	Het	Het	M/M	M/M	Het	Het	Het	M/M	M/M	P/P	P/P	P/P	P/P
LG05B	Chr05	417535	Chr05_417535	G	A	A	G	M	P	M	M	P	M	P	M	M	M	M	P	P	P	P	P	P	P	M	M	P	P	P	M	M		Het	Het	Het	Het	Het	M/M	M/M	Het	Het	Het	M/M	M/M	P/P	P/P	P/P	P/P
LG05B	Chr05	417748	Chr05_417748	G	A	A	G	M	P	M	M	P	M	P	M	M	M	M	P	P	P	P	P	P	P	M	M	P	P	P	M	M		Het	Het	Het	Het	Het	M/M	M/M	Het	Het	Het	M/M	M/M	P/P	P/P	P/P	P/P
LG05B	Chr05	418003	Chr05_418003	A	G	A	G	M	P	M	M	P	M	P	M	M	M	M	P	P	P	P	P	P	P	M	M	P	P	P	M	M		Het	Het	Het	Het	Het	M/M	M/M	Het	Het	Het	M/M	M/M	P/P	P/P	P/P	P/P
LG05B	Chr05	418874	Chr05_418874	G	A	A	G	M	P	M	M	P	M	P	M	M	M	M	P	P	P	P	P	P	P	M	M	P	P	P	M	M		Het	Het	Het	Het	Het	M/M	M/M	Het	Het	Het	M/M	M/M	P/P	P/P	P/P	P/P
LG05B	Chr05	419038	Chr05_419038	A	G	G	A	M	P	M	M	P	M	P	M	M	M	M	P	P	P	P	P	P	P	M	M	P	P	P	M	M		Het	Het	Het	Het	Het	M/M	M/M	Het	Het	Het	M/M	M/M	P/P	P/P	P/P	P/P
LG05B	Chr05	419085	Chr05_419085	C	G	C	G	M	P	M	M	P	M	P	M	M	M	M	P	P	P	P	P	P	P	M	M	P	P	P	M	M		Het	Het	Het	Het	Het	M/M	M/M	Het	Het	Het	M/M	M/M	P/P	P/P	P/P	P/P
LG05B	Chr05	419228	Chr05_419228	G	C	C	G	M	P	M	M	P	M	P	M	M	M	M	P	P	P	P	P	P	P	M	M	P	P	P	M	M		Het	Het	Het	Het	Het	M/M	M/M	Het	Het	Het	M/M	M/M	P/P	P/P	P/P	P/P
[truncated: 9,988 more rows]
[truncated: 62 more columns]
